# Supplementary material for: Century-old chromatin architecture revealed in formalin-fixed vertebrates
Source: Nat Commun. 2024 Jul 29;15:6378. doi: 10.1038/s41467-024-50668-4 (PMC11286846; doi:10.1038/s41467-024-50668-4)
Supplement: Supplementary file 4 — Supplementary Data 1 [file 41467_2024_50668_MOESM4_ESM.xlsx]

## Sheet: Sheet1
Reagent	Source	Catalog number
Formaldehyde	Merck Life Sciences	F8775
Glycine	Merck Life Sciences	50046
Phosphate Buffered Saline, pH 7.4	Merck Life Sciences	79383
Trizma Hydrochloride	Merck Life Sciences	T2663
EDTA	Merck Life Sciences	324504
D-Sorbitol	Merck Life Sciences	S1876
b-mercaptoethanol	Merck Life Sciences	444203
Zymolase 20T	MP Biomedicals	8320921
RNase A	Thermo Fisher Scientific	EN0531
proteinase K	Merck Life Sciences	P4850
phenol:chloroform:isoamyl alcohol (25:24:1)	Merck Life Sciences	P3803
Rneasy plant mini kit	Qiagen	74904
Spermidine	Merck Life Sciences	S0266
Nonidet P40	Thermo Fisher Scientific	85125
Sodium Chloride	Merck Life Sciences	S9625
Magnesium Chloride	Merck Life Sciences	M4880
Calcium Chloride	Merck Life Sciences	C7902
cOmplete EDTA-free protease inhibitor cocktail	Roche Diagnostics	4693132001
micrococcal nuclease	Worthington Biochemical Corporation	LS004798
yeast extract	Merck Life Sciences	Y1625
peptone	Merck Life Sciences	90765
dextrose	Merck Life Sciences	1181302
Triton X-100	Merck Life Sciences	T9284
Sodium dodecyl sulphate	Merck Life Sciences	L3771
acetic acid	Merck Life Sciences	A6283
ethanol	Merck Life Sciences	E7023
neutral buffered formalin	Merck Life Sciences	HT501128
Pepsin	Merck Life Sciences	P7012
PIPES	Merck Life Sciences	P8203
Exonuclease III	New England Biolabs	M0206L
AllPrep DNA/RNA kit	Qiagen	80204
Sera-mag beads	Merck Life Sciences	GE29343052
PEG-8000	Merck Life Sciences	89510
Isopropanol	Merck Life Sciences	I9516
Tween-20	Merck Life Sciences	P7949
Qubit 1x dsDNA HS assay kit	Thermo Fisher Scientific	Q33230
Tapestation High Sensitivity D1000 reagents	Agilent	5067-5585
Bioanalyzer Total RNA Nano reagents	Agilent	5067-1512
xGEN Prism cfDNA & FFPE DNA Library kit	Integrated DNA Technologies	10010207
