# Supplementary material for: Century-old chromatin architecture revealed in formalin-fixed vertebrates
Source: Nat Commun. 2024 Jul 29;15:6378. doi: 10.1038/s41467-024-50668-4 (PMC11286846; doi:10.1038/s41467-024-50668-4)
Supplement: Supplementary file 6 — Source data [file 41467_2024_50668_MOESM6_ESM.xlsx]

## Sheet: Fig1BE + S1BC, yeast peak gain
Figure 1B&E: Heavy formaldehyde fixation modulates but does not eliminate chromatin architecture evidence in experimental yeast cultures (Venn Diagrams)
Supplementary Figure 1B&C. Further Timepoints for Yeast alignments and Venn diagrams (Venn Diagrams)
Genes with significant peak gain (FDR < 0.05, log10Pval < -6) within 2 kb upstream of the Transcription start site (TSS) for all yeast samples
Assay	FAIRE	FAIRE	FAIRE	FAIRE	FAIRE	FAIRE	FAIRE	FAIRE	FAIRE	FAIRE	FAIRE	FAIRE	FAIRE	FAIRE	FAIRE	FAIRE	FAIRE	FAIRE	FAIRE	FAIRE	FAIRE	FAIRE	FAIRE	FAIRE	MNase	MNase	MNase	MNase	MNase	MNase	MNase	MNase	MNase	MNase	MNase	MNase	MNase	MNase	MNase	MNase	MNase	MNase	MNase	MNase	MNase	MNase	MNase	MNase
Growth Condition	Optimal	Optimal	Optimal	Optimal	Optimal	Optimal	Optimal	Optimal	Optimal	Optimal	Optimal	Optimal	Heatshock	Heatshock	Heatshock	Heatshock	Heatshock	Heatshock	Heatshock	Heatshock	Heatshock	Heatshock	Heatshock	Heatshock	Optimal	Optimal	Optimal	Optimal	Optimal	Optimal	Optimal	Optimal	Optimal	Optimal	Optimal	Optimal	Heatshock	Heatshock	Heatshock	Heatshock	Heatshock	Heatshock	Heatshock	Heatshock	Heatshock	Heatshock	Heatshock	Heatshock
Fixation time	15 min	15 min	15 min	1 hr	1 hr	1 hr	6 hr	6 hr	6 hr	24 hr	24 hr	24 hr	15 min	15 min	15 min	1 hr	1 hr	1 hr	6 hr	6 hr	6 hr	24 hr	24 hr	24 hr	15 min	15 min	15 min	1 hr	1 hr	1 hr	6 hr	6 hr	6 hr	24 hr	24 hr	24 hr	15 min	15 min	15 min	1 hr	1 hr	1 hr	6 hr	6 hr	6 hr	24 hr	24 hr	24 hr
Replicate	1	2	3	1	2	3	1	2	3	1	2	3	1	2	3	1	2	3	1	2	3	1	2	3	1	2	3	1	2	3	1	2	3	1	2	3	1	2	3	1	2	3	1	2	3	1	2	3
	NCL1	YAL064W	YAL064W	YAT1	GEM1	CDC19	FLO9	YAL063C-A	YAL063C-A	YAL063C-A	TDA8	SEO1	YAL064W	YAL064W	PRP45	YAL064W	CNE1	TGA1	SEO1	FLO9	YAL064W	YAL064W	YAL064W	SEO1	YAL064W	YAL063C-A	YAL064W	YAL064W	YAL064W	SEO1	YAL064W	YAL064W	YAL064W	GDH3	GDH3	GDH3	YAL064W	YAL064W	YAL064W	YAL064W	YAL064W	YAL064W	YAL064W	YAL064W	YAL064W	YAL064W	YAL064W	YAL064W
	ENA2	PHO11	PRP45	PHO11	TPD3	CDC15	CNE1	CLN3	ACS1	CLN3	YAL063C-A	YAL063C-A	SPC72	OAF1	FUN14	CDC15	TGA1	PSY4	YAL063C-A	GDH3	CNE1	YAL063C-A	YAL063C-A	TDA8	YAL063C-A	FLO9	YAL063C-A	YAL063C-A	YAL063C-A	YAL064W	GDH3	BDH2	GDH3	BDH2	BDH2	BDH2	YAL063C-A	YAL063C-A	YAL063C-A	YAL063C-A	YAL063C-A	YAL063C-A	BDH2	BDH2	BDH2	BDH2	BDH2	BDH2
	GPI19	SEA4	SPO7	PET9	YBL005W-A	SAS3	GEM1	YAL037C-A	AIM2	YAL037C-A	GPB2	FLO9	PRP45	SPC72	YAR028W	PHO11	PHO11	LSM2	YAL037C-A	CNE1	PEX22	FLO9	GDH3	YAL063C-A	FLO9	GDH3	FLO9	GDH3	GDH3	YAL063C-A	BDH2	BDH1	BDH2	GPB2	BDH1	GPB2	GDH3	GDH3	GDH3	GDH3	GDH3	GDH3	FLC2	FLC2	FLC2	GPB2	GPB2	GPB2
	ADA2	PET112	YAR028W	NCL1	MSI1	SHE1	CDC19	PRP45	GEM1	FUN26	CDC19	GDH3	PMT2	CDC19	tL(UAA)B1	PET9	RPL19B	NCL1	SAW1	PEX22	ACS1	BDH1	BDH1	GDH3	GDH3	YAL037C-A	GDH3	PEX22	PEX22	GDH3	BDH1	GPB2	BDH1	FLC2	GPB2	FLC2	BDH2	PEX22	BDH2	BDH2	BDH2	BDH2	GCV3	GCV3	GCV3	FLC2	FLC2	FLC2
	CIN8	RPL19B	PHO11	NTH2	YBR285W	GIP1	MTW1	SAW1	CDC19	SWC3	CCR4	YAL037C-A	CYS3	MTW1	ROX3	NCL1	NCL1	UGA2	TPD3	ACS1	GEM1	CNE1	ACS1	OAF1	BDH1	YAL037W	CLN3	FLC2	FLC2	PEX22	FLC2	FLC2	GPB2	GCV3	FLC2	GCV3	PEX22	ACS1	PEX22	PEX22	PEX22	PEX22	ERV46	ERV46	ERV46	GCV3	GCV3	GCV3
	HXK2	tI(AAU)B	ROX3	YBR016W	PHO89	RPS11B	PRP45	CYS3	PRP45	ERP1	TPD3	SAW1	SPO7	POP5	PET112	tI(AAU)B	APN2	YBR016W	VPS8	GEM1	CLN3	PEX22	GEM1	CLN3	PEX22	MYO4	YAL037C-A	ERV46	ERV46	FLC2	GCV3	GCV3	FLC2	ERV46	GCV3	ERV46	FLC2	FLC2	FLC2	FLC2	FLC2	FLC2	CDC24	CDC24	CDC24	CDC24	ERV46	CDC24
	MSB2	HTA2	YBL071C-B	BAP2	RVS161	SUS1	MYO4	ERP2	MYO4	TGA1	SWC3	TGA1	CDC15	PRP45	PSY4	YBR016W	tI(AAU)B	RPS11B	TFC3	CDC19	CDC19	ACS1	CDC19	CYC3	CLN3	SAW1	YAL037W	CDC24	CDC24	ERV46	ERV46	ERV46	GCV3	CDC24	ERV46	CDC24	ERV46	CDC24	CDC24	GCV3	ERV46	GCV3	CLN3	CLN3	CLN3	CLN3	CDC24	CLN3
	UTP22	UGA2	EDE1	ECM33	SUF16	PYC2	DRS2	ERP1	SAW1	CDC15	SSA1	CDC15	PHO11	SAW1	NCL1	FUR4	YBL008W-A	TAT1	NUP60	PRP45	PRP45	CLN3	PRP45	CDC19	CYC3	MAK16	MYO4	CLN3	CLN3	CDC24	CDC24	CDC24	ERV46	CLN3	CDC24	CLN3	CDC24	CLN3	CLN3	ERV46	CDC24	ERV46	CYC3	CYC3	CYC3	CDC19	CLN3	CDC19
	RIM101	YBR016W	PET9	YMC2	OST4	PHO89	LTE1	TGA1	DRS2	UIP3	TGA1	UIP3	tL(UAA)B1	PMT2	APN2	ECM33	YBL005W-A	ECM33	TGA1	MYO4	MYO4	CDC19	MYO4	PMT2	YAL037C-A	LDS1	SAW1	YAL037C-A	YAL037C-A	CLN3	CLN3	CLN3	CDC24	FUN12	CLN3	CDC19	CLN3	CYC3	CYC3	CDC24	CLN3	CDC24	RBG1	GIP4	GIP4	FUN12	CDC19	FUN12
	RUF5-1	POA1	NCL1	SUL1	TRM8	APA1	FUN26	BUD14	LTE1	YBL111C	CDC15	YAR064W	SEA4	CYS3	tI(AAU)B	UBC4	YBR016W	YMC2	CDC15	DRS2	DRS2	TPD3	SAW1	TPD3	YAL037W	PSK1	MAK16	YAL037W	YAL037W	YAL037C-A	GIP4	RBG1	CLN3	GIP4	CDC19	FUN12	CYC3	YAL037C-A	YAL037C-A	CLN3	CYC3	CLN3	GIP4	PMT2	PMT2	GIP4	FUN12	GIP4
	CUP1-1	UBC4	tI(AAU)B	PHO89	RPO21	SUF16	TPD3	CDC15	EFB1	tL(UAA)B1	tS(AGA)A	SEA4	YBL100W-A	FUN14	HTA2	PHO3	FUR4	YBR137W	YAR028W	LTE1	MAK16	EFB1	DRS2	NTG1	MYO4	TPD3	LDS1	SAW1	SAW1	YAL037W	PMT2	GIP4	GIP4	PMT2	FUN12	GIP4	YAL037C-A	YAL037W	YAL037W	CYC3	RBG1	CYC3	PMT2	LDS1	LDS1	PMT2	GIP4	PMT2
	APQ12	MUD1	HTA2	SUF16	UBP1	MAK31	SSA1	FLO1	TFC3	SEA4	UIP3	ATG8	ROX3	YAR028W	YBR016W	MRPS9	RPS11B	RPL21A	SEA4	CCR4	TPD3	TFC3	FUN26	SWC3	SAW1	FUN14	PSK1	MAK16	MAK16	SAW1	LDS1	PMT2	PMT2	LDS1	GIP4	PMT2	YAL037W	MYO4	MYO4	GIP4	SAW1	RBG1	LDS1	TPD3	TPD3	LDS1	PMT2	LDS1
	RPL39	AMN1	UGA2	RPS14A	RPP1A	SNT1	TGA1	tL(UAA)B1	TGA1	MRP21	YAT1	UBP13	YBL071C-B	PHO11	GAL1	MED8	MNC1	MED8	ATG8	TPD3	ERP2	NUP60	SSA1	FUN14	MAK16	TRN1	TPD3	PMT2	PMT2	MAK16	TPD3	LDS1	LDS1	TPD3	PMT2	LDS1	MYO4	SAW1	SAW1	SAW1	PMT2	GIP4	TPD3	CYS3	CYS3	TPD3	LDS1	TPD3
	IMT3	RPL21A	YBR016W	CSM1	MAF1	NUS1	CDC15	SEA4	KIN3	CDC27	YAR064W	SKT5	EDE1	tL(UAA)B1	FUR4	HPC2	AKL1	RIF1	ILS1	SWC3	TRN1	ERP1	VPS8	VPS8	LDS1	EFB1	FUN14	LDS1	LDS1	PMT2	CYS3	TPD3	TPD3	CYS3	LDS1	TPD3	SAW1	MAK16	MAK16	PMT2	LDS1	SAW1	CYS3	VPS8	VPS8	CYS3	TPD3	CYS3
	HAP4	MED8	GAL1	COS7	ENA2	INH1	SUP56	SAS3	SUP56	ATG8	YBL111C	CMC2	PSY4	SEA4	RPS11B	PYC2	TAT1	CTP1	YBL029C-A	TRN1	TFC3	TGA1	TFC3	TFC3	TPD3	VPS8	TRN1	TPD3	TPD3	LDS1	VPS8	CYS3	CYS3	VPS8	TPD3	CYS3	MAK16	PMT2	PMT2	LDS1	CYS3	PMT2	VPS8	ADE1	ADE1	VPS8	CYS3	VPS8
	ETS2-1	PYC2	FUR4	OST4	SIR4	UGA3	tL(UAA)B1	MIN6	SEA4	UBP13	tL(UAA)B1	SAS3	PET9	YBL100W-A	tQ(UUG)B	PHO89	tD(GUC)B	SUL1	YBL028C	SSA1	TGA1	KIN3	ERP1	TGA1	MDM10	NUP60	EFB1	CYS3	CYS3	TPD3	ADE1	VPS8	VPS8	RFA1	CYS3	VPS8	PMT2	LDS1	LDS1	CYS3	FUN14	LDS1	ADE1	KIN3	KIN3	RFA1	VPS8	RFA1
	RDN5-1	SLX1	RPS11B	RPL41B	HXT6	FAP7	RPL32	YBL029C-A	TEL1	SAS3	SEA4	MIN6	NCL1	BRN1	PHO3	SOR2	SUS1	tE(UUC)C	LSM2	TFC3	CDC15	FLO1	TGA1	CDC15	TRN1	SWD1	VPS8	EFB1	FUN14	CYS3	KIN3	ADE1	ADE1	ADE1	VPS8	RFA1	LDS1	TPD3	TPD3	VPS8	VPS8	CYS3	KIN3	UIP3	UIP3	ADE1	RFA1	ADE1
	ETS2-2	CTP1	YBR056W	RPL31A	NKP1	RPL41B	TEL1	YBL028C	SKT5	YBL028C	CDC27	SHE1	APN2	ROX3	PBY1	HO	MRPS9	PGK1	RRN10	TGA1	tS(AGA)A	SEA4	YAT1	YAR023C	EFB1	BUD14	NUP60	VPS8	EFB1	FUN14	UIP3	KIN3	KIN3	YAT1	RFA1	ADE1	TPD3	CYS3	CYS3	ERP1	ADE1	VPS8	UIP3	YAT1	YAT1	YAT1	ADE1	YAT1
	YLR154C-G	PHO89	AKL1	NAT1	tS(AGA)D3	CDC53	PET112	LSM2	YBL044W	LSM2	ATG8	YBL028C	tI(AAU)B	PET112	YMC2	NUS1	RPS6B	HSP30	APN2	KIN3	tL(UAA)B1	TEL1	tL(UAA)B1	SUP56	VPS8	ADE1	SWD1	ERP1	VPS8	EFB1	YAT1	UIP3	UIP3	YBL111C	ADE1	YAT1	CYS3	FUN14	FUN14	ADE1	KIN3	ADE1	YAT1	YBL111C	YBL111C	YBL111C	YAT1	YBL111C
	ITS1-2	HO	TAT1	LYS14	SPG3	RPL31A	AAR2	APN2	PET9	RRN10	UBP13	LSM2	HTA2	SSA3	RTC2	FAP7	YBR241C	CSM1	tI(AAU)B	tS(AGA)A	SEA4	BOI1	SEA4	tS(AGA)A	NUP60	KIN3	BUD14	ADE1	ERP1	VPS8	YBL111C	YAT1	YAT1	MIX23	UIP3	YBL111C	FUN14	EFB1	EFB1	KIN3	YAR023C	KIN3	YBL111C	MIX23	MIX23	MIX23	YBL111C	MIX23
	ETS1-2	RPL41B	SLM4	ENA2	FIT1	GRX6	SAS3	tI(AAU)B	YBL029C-A	PIM1	CMC2	RRN10	UGA2	YBL071C-B	AMN1	PPH21	HSM3	HO	LAA2	tL(UAA)B1	tF(GAA)B	CDC27	ECM21	tL(UAA)B1	BUD14	YAR023C	ADE1	KIN3	ADE1	ERP1	MIX23	YBL111C	YBL111C	PKC1	YAT1	MIX23	EFB1	VPS8	VPS8	YAR023C	SUP56	YAR023C	MIX23	PKC1	PKC1	PKC1	MIX23	PKC1
	HCR1	VCX1	TEC1	BMH2	YEL073C	RPS11A	STU1	ALK2	RRN10	APN2	RIB1	PIM1	YBR016W	YBL071C	NPL4	RPL41B	PHO89	TIM22	tS(AGA)B	tF(GAA)B	RPL32	ATG8	tF(GAA)B	SEA4	ADE1	SUP56	KIN3	YAR023C	KIN3	ADE1	PKC1	MIX23	MIX23	SEA4	YBL111C	PKC1	VPS8	ERP1	ERP1	SUP56	UIP3	SUP56	PKC1	SFT2	SFT2	ECM21	PKC1	ECM21
	TUB4	NUP84	PHO3	SAN1	CIN8	ENA2	PET9	YBL005W-A	MCM2	LAA2	YBL028C	APN2	GAL1	SHP1	SMP1	RPL31A	SUF2	INH1	HTA2	ROX3	SCS22	PRS4	RPL32	MAP2	KIN3	UIP3	YAR023C	SUP56	YAR023C	KIN3	SFT2	PKC1	PKC1	ECM21	MIX23	SEA4	ERP1	ADE1	ADE1	UIP3	YAT1	UIP3	SFT2	tF(GAA)B	BRN1	BRN1	ECM21	BRN1
	BUR2	RPL13A	YMC2	UPS3	tE(UUC)E1	LCB2	RPL19B	tS(AGA)B	APN2	tS(AGA)B	RRN10	ALK2	POA1	EDE1	RPL21A	GCV1	RPS14A	LDB17	ECM15	SCS22	PET112	UBP13	PET112	TEL1	YAR023C	YBL111C	SUP56	UIP3	SUP56	YAR023C	tF(GAA)B	SFT2	tF(GAA)B	BRN1	PKC1	ECM21	ADE1	KIN3	KIN3	YAT1	YBL111C	YAT1	tF(GAA)B	BRN1	NUP170	NUP170	BRN1	NUP170
	RPS28B	RPS11A	MUD1	FIT1	RPN3	ALT2	NCL1	ECM15	tI(AAU)B	HTA2	PIM1	tS(AGA)B	RPS11B	PSY4	MED8	RPS11A	tT(AGU)C	MDH3	NTH2	BOI1	PRE7	SAS3	ILS1	YBL086C	SUP56	MIX23	UIP3	YAT1	UIP3	SUP56	BNA4	tF(GAA)B	BNA4	ATG8	tF(GAA)B	BRN1	KIN3	YAR023C	YAR023C	YBL111C	MIX23	YBL111C	BRN1	NUP170	ATG8	ATG8	NUP170	ATG8
	SPO77	LYS14	IFA38	CIN8	HIS1	YDR114C	tI(AAU)B	NTH2	YBL005W-A	ECM15	tI(AAU)B	ECM15	tL(UAA)B2	COR1	YBR200W-A	ENA2	UGA3	RPL31A	IPP1	PSY4	SHE1	PSY4	RPS8A	BOI1	UIP3	SEA4	YAR029W	PHO11	YAT1	UIP3	BRN1	BRN1	BRN1	ILS1	BNA4	ATG8	YAR023C	SUP56	SUP56	MIX23	PKC1	MIX23	NUP170	ATG8	ILS1	ILS1	ATG8	ILS1
	FKS1	ENA2	GDT1	SDD1	YER121W	SIR4	YBL008W-A	IPP1	tS(AGA)B	NTH2	tG(GCC)B	NTH2	MNC1	POL12	DUR1,2	UBC5	LDB17	SLC1	tT(AGU)B	RIB1	RPL19B	PRE7	UBP13	PET112	YAR029W	tF(GAA)B	YBL111C	YBL111C	PHO11	YAT1	NUP170	NUP170	NUP170	UBP13	BRN1	ILS1	SUP56	UIP3	UIP3	PKC1	SEA4	PKC1	ATG8	ILS1	UBP13	AAR2	ILS1	UBP13
	INA1	UBC5	RPL21A	RPL12A	tR(ACG)E	tG(GCC)D2	YBL005W-A	tT(AGU)B	DSF2	FLR1	YBL008W-A	FLR1	TIP1	STU1	HPC2	LCB2	RPL41B	NAT1	GRX7	SHE1	LSM2	STU1	SAS3	ATG8	YBL111C	BNA4	MIX23	MIX23	YBL111C	PHO11	ILS1	ATG8	ILS1	SEF1	NUP170	UBP13	UIP3	YAT1	YAT1	SEA4	ECM21	SEA4	ILS1	UBP13	SEF1	UBP13	AAR2	SEF1
	YMR082C	LCB2	PYC2	CAJ1	tR(UCU)G1	tX(XXX)D	HHT1	GRX7	FLR1	GRX7	YBL005W-A	tT(AGU)B	BAP2	PET9	SWC5	PPH3	RPL31A	SLM3	KAP104	YBL029C-A	NCL1	YBL029C-A	COR1	RPS8A	MIX23	BRN1	SEA4	PKC1	MIX23	YBL111C	SEF1	ILS1	SEF1	SHP1	ATG8	SEF1	YAT1	PHO11	PHO11	ECM21	tF(GAA)B	ECM21	UBP13	SEF1	KIP1	SEF1	UBP13	SHP1
	MIC27	PDC2	SLX1	ICL1	ALK1	YRA1	tT(AGU)B	KAP104	HHT1	KAP104	tS(AGA)B	GRX7	TAT1	RPL19B	PHO89	BMH2	PSF1	MAF1	TLC1	LSM2	MCM2	YBL028C	YBL044W	SEF1	SEA4	MRX3	tF(GAA)B	SEA4	PKC1	MIX23	KIP1	SEF1	KIP1	PTC3	ILS1	SHP1	PHO11	YBL111C	YBL111C	tF(GAA)B	BNA4	tF(GAA)B	SEF1	KIP1	SHP1	SHP1	SEF1	PTH2
	AQR1	SPO71	CTP1	PMD1	YGL006W-A	RPL12B	YBR016W	POA1	IPP1	FAT1	HTA2	KAP104	ECM33	NCL1	PBN1	SAN1	RPS11A	RPS11A	FAT1	NCL1	PEP1	LSM2	PRE7	CMC2	tF(GAA)B	ROX3	BNA4	tF(GAA)B	SEA4	PKC1	SHP1	SHP1	SHP1	PIN4	UBP13	PTC3	YBL111C	MIX23	PKC1	BNA4	BRN1	BNA4	KIP1	SHP1	PIN4	PTH2	SHP1	PIN4
	PBI2	YDR249C	PHO89	GCG1	SMD1	GPI19	GAL7	TLC1	tT(AGU)B	CST26	NTH2	OLA1	UBC4	APN2	AGP1	YDR210W	ENA2	ENA2	TCM62	MCM2	tI(AAU)B	RRN10	POL12	YBL055C	BNA4	TEL1	BRN1	BNA4	tF(GAA)B	SEA4	PTH2	PIN4	PIN4	MOH1	SEF1	PIN4	PKC1	PKC1	SEA4	BRN1	ROX3	BRN1	SHP1	PIN4	MOH1	PIN4	PTH2	MOH1
	YSP3	BSC2	PGK1	BCK2	SRB5	HEH2	GAL1	FIG1	GRX7	TCM62	tT(AGU)B	CST26	TEC1	tI(AAU)B	YCP4	YDR209C	UBC5	snR47	tV(UAC)B	tI(AAU)B	YBL008W-A	APN2	YBL028C	SAS3	BRN1	ILS1	MRX3	BRN1	BNA4	tF(GAA)B	PIN4	MOH1	MOH1	PSY4	SHP1	MOH1	SEA4	SEA4	tF(GAA)B	SCS22	SCS22	ROX3	PIN4	MOH1	PSY4	MOH1	PIN4	PSY4
	tP(UGG)Q	PHM6	RPS14A	HXK2	XKS1	CIN8	FUR4	FMP23	FUR4	tV(UAC)B	GRX7	tV(UAC)B	PHO3	LDB7	PGK1	RAD9	SEC7	tD(GUC)D	YBR053C	YBL008W-A	LDB7	POP8	LSM2	MIN6	MRX3	UBP13	ROX3	MRX3	BRN1	BNA4	MOH1	PSY4	PSY4	YBL044W	PIN4	PSY4	tF(GAA)B	tF(GAA)B	BNA4	NUP170	NUP170	SCS22	MOH1	PSY4	YBL044W	PSY4	MOH1	YBL044W
	AI1	CDC40	HCM1	RCK1	RSM27	TIM9	ETR1	YBR053C	POA1	YBR053C	KAP104	REB1	YMC2	HTA2	YCR022C	HDA2	ATP5	LCB2	ORC2	YBL005W-A	YBL005W-A	LAA2	MCM2	YBL036C	ROX3	SKT5	PET112	ROX3	ROX3	BRN1	PSY4	YBL044W	YBL044W	FUI1	MOH1	YBL044W	BNA4	BNA4	BRN1	ATG8	ILS1	NUP170	PSY4	YBL044W	PRE7	YBL044W	PSY4	PRE7
	21S_RRNA	FIT1	HO	RPL9A	YHL008C	RPN3	FIG1	tL(UAA)B2	tV(UAC)B	YRO2	CST26	REG2	AMN1	UGA2	RPS14A	CDC40	TRP4	TMS1	NRG2	HTA2	tS(AGA)B	tS(AGA)B	tI(AAU)B	POL12	PET112	CMC2	ILS1	SCS22	TEL1	ROX3	YBL044W	PRE7	FUI1	MRPL16	PSY4	PRE7	BRN1	BRN1	ROX3	ILS1	KTI11	ATG8	YBL044W	PRE7	MRPL16	PRE7	YBL044W	MRPL16
	tL(UAA)Q	FCY2	RPL35A	YGL006W-A	DIA4	SMB1	FMP23	ORC2	FMP23	TSC3	YBR053C	RFS1	IFA38	DSF2	SNT1	YDR514C	CDC40	RKM2	RPG1	HTB2	DSF2	NTH2	tG(GCC)B	HEK2	ILS1	TOD6	UBP13	TEL1	NUP170	SCS22	PRE7	MRPL16	MRPL16	YBL036C	YBL044W	MRPL16	ROX3	ROX3	SCS22	KTI11	UBP13	ILS1	PRE7	MRPL16	YBL036C	MRPL16	PRE7	YBL036C
	tM(CAU)Q2	ICL1	RPL41B	NAT2	RUF5-1	HIS1	REB1	YBR063C	YBR053C	PFF1	YRO2	YBR053C	SSE2	YBR016W	FUB1	FIT1	RPS17B	RAD9	PHO3	UGA2	FLR1	DSF2	ALK2	SHE1	YBL071C-B	SAS3	SKT5	NUP170	ILS1	TEL1	MRPL16	YBL036C	YBL036C	POL12	FUI1	YBL036C	SCS22	TEL1	NUP170	UBP13	PRX1	KTI11	MRPL16	YBL036C	POL12	YBL036C	MRPL16	POL12
		RPS24A	RPS16B	LSO2	CUP1-1	FCY2	YBR053C	ALG14	YRO2	SEC18	PRP6	YRO2	SMP1	FUR4	CSM1	RMD6	FIT1	TRS23	TEF2	FLR1	HHT1	FLR1	YBL005W-A	YBL028C	UBP13	SEC17	CMC2	ILS1	UBP13	NUP170	YBL036C	POL12	POL12	STU1	MRPL16	POL12	NUP170	YBL081W	ILS1	PRX1	SKT5	UBP13	YBL036C	POL12	STU1	POL12	YBL036C	STU1
		PTC2	MDH3	MSM1	RRP3	SUP19	YRO2	PFF1	UBP14	PHO3	TSC3	PRP6	GDT1	POA1	OST4	CIN8	CIN8	YDR249C	MUD1	HHT1	IPP1	HHT1	tS(AGA)B	LSM2	SKT5	ECM13	SHP1	UBP13	SKT5	ILS1	POL12	STU1	STU1	SHE1	YBL036C	STU1	ILS1	NUP170	KTI11	SKT5	CMC2	PRX1	POL12	STU1	SHE1	STU1	POL12	SHE1
		RPS8B	RPL31A	tW(CCA)G2	IPI1	ARG5,6	tL(UAA)B2	RPG1	TSC3	CYC8	ECM2	TSC3	RPL21A	YBR032W	HO	tE(UUC)E1	RPN3	MTH1	IRA1	YBR016W	YBR016W	IPP1	NTH2	NCL1	CMC2	MRPL16	SAS3	SKT5	CMC2	UBP13	STU1	SHE1	SHE1	PET9	POL12	SHE1	KTI11	ILS1	UBP13	CMC2	SHP1	SKT5	STU1	SHE1	YBL029C-A	SHE1	STU1	YBL029C-A
		RPL23B	BSC1	YGR273C	YHR182W	tR(ACG)E	ORC2	SEC18	TRM7	ATG14	TAT1	YBR062C	YBR200W-A	HMT1	WHI4	CAJ1	FCY22	HXT3	SUP45	KAP104	GAL1	tT(AGU)B	DSF2	APN2	TOD6	RIB1	SEC17	CMC2	SAS3	SKT5	SHE1	YBL029C-A	YBL029C-A	RPL19B	STU1	PET9	UBP13	KTI11	PRX1	SHP1	SAS3	CMC2	SHE1	YBL029C-A	LSM2	YBL029C-A	SHE1	RPL19B
		YER187W	GPD1	RIM101	SSP1	NIC96	TRM7	tR(UCU)B	YBR062C	IRA1	ECM8	ECM2	HPC2	SCO1	GDH2	FCY22	ICL1	tK(CUU)D1	MRPS9	GAL1	FUR4	GRX7	FLR1	tI(AAU)B	SAS3	SHE1	ECM13	SAS3	PIN4	CMC2	YBL029C-A	LSM2	LSM2	LSM2	SHE1	RPL19B	PRX1	UBP13	SKT5	SAS3	PIN4	SHP1	YBL029C-A	LSM2	POP8	RPL19B	YBL029C-A	LSM2
		LOC1	OSH2	YLF2	QDR1	SMC2	BAP2	VPS15	tR(UCU)B	SUP45	PHO3	PFF1	PYC2	QDR3	UGA3	YOS1	PTC2	CYM1	APD1	FUR4	OLA1	KAP104	HHT1	LAA2	SEC17	YBL029C-A	MRPL16	PIN4	PSY4	SHP1	LSM2	NCL1	NCL1	NCL1	PET9	LSM2	SKT5	PRX1	CMC2	PIN4	PSY4	SAS3	LSM2	POP8	FUS3	HAP3	RPL19B	NCL1
		ATG18	GRX6	SLT2	PCI8	HXK2	RPG1	TEF2	PHO3	APD1	YMC2	IST2	SWC5	RPS11B	COP1	tA(UGC)E	BCK2	GPI19	IFA38	POA1	ETR1	FUR4	tT(AGU)B	SLA1	YBL044W	YBL028C	RIB1	PSY4	YBL044W	SAS3	NCL1	HAP3	POP8	HAP3	RPL19B	NCL1	CMC2	SKT5	SHP1	PSY4	YBL044W	PIN4	POP8	FUS3	ACH1	POP8	NCL1	POP8
		HIS2	GAL3	RUF5-1	APQ12	CHC1	tR(UCU)B	IRA1	TEF2	RIB7	SND3	PHO3	YBR241C	MNC1	RPL41B	PTC2	SLO1	RPS18A	POP7	YBR032W	HMT1	PDX3	GRX7	ECM15	MRPL16	RPL19B	SHE1	YBL044W	ECM13	PIN4	POP8	POP8	FUS3	POP8	LSM2	HAP3	SHP1	CMC2	SAS3	YBL044W	PRE7	PSY4	ACH1	ACH1	FMT1	FUS3	POP8	FUS3
		YMR31	RPS11A	CUP1-1	PAU1	RPS26A	YBR085C-A	TBS1	MUD1	IFA38	PTC4	FES1	HIS7	AKL1	NUP84	HIS2	HXK2	PPN1	EHT1	HMT1	SCO1	FIG1	GAL1	NTH2	RIB1	LSM2	YBL029C-A	ECM13	PRE7	PSY4	ACH1	ACH1	ACH1	ACH1	NCL1	POP8	SAS3	SHP1	PIN4	PRE7	MRPL16	YBL044W	FMT1	FMT1	SLA1	ACH1	FUS3	ACH1
		HXK2	LYS14	BZZ1	YJL218W	tR(UCU)G1	RXT2	SSE2	CBP6	SSE2	ATG14	CYC8	RGD1	TRM7	ASM4	HXK2	YGL185C	HEH2	RPS6B	snR161	FIG1	FAT1	FUR4	DSF2	SHE1	RRN10	YBL028C	PRE7	MRPL16	YBL044W	FMT1	FMT1	FMT1	FMT1	POP8	ACH1	PIN4	SAS3	PSY4	MRPL16	YBL036C	PRE7	SLA1	SLA1	HTA2	FMT1	ACH1	FMT1
		MCM6	ENA2	ROF1	AIM23	YGL006W-A	SUS1	EHT1	PTC4	EHT1	CKS1	ATG14	BIT2	TIP1	RPS16B	MIG2	RPL9A	FIT1	YBR184W	SCO1	tV(UAC)B	CST26	POA1	tT(AGU)B	YBL029C-A	APN2	RPL19B	MRPL16	HEK2	ECM13	SLA1	SLA1	SLA1	SLA1	ACH1	FMT1	PSY4	PIN4	YBL044W	YBL036C	SHE1	MRPL16	HTB2	HTA2	NTH2	SLA1	FMT1	SLA1
		RPL9A	UBC5	YHR214C-C	YJL007C	SCM4	CBP6	YBR184W	SUP45	YBR184W	ATG42	IRA1	CTP1	BAP2	RPL31A	MCM6	TOS8	YEL075C	NTC20	tV(UAC)B	GIP1	TCM62	OLA1	GRX7	RPL19B	POP8	LSM2	SHE1	SHE1	PRE7	HTA2	HTA2	HTA2	tS(AGA)B	FMT1	SLA1	YBL044W	PSY4	ECM13	SHE1	YBL029C-A	YBL036C	NTH2	NTH2	COQ1	tS(AGA)B	SLA1	tS(AGA)B
		NBP35	LCB2	POG1	SAG1	VHT1	MRPL36	YBR200W-A	MRPS9	MSI1	IRA1	SUP45	SUL1	TAT1	PRP11	COX4	KAP122	CIN8	PGI1	GIP1	RPS11B	YBR053C	FIG1	MNN2	LSM2	ACH1	RRN10	YBL029C-A	YBL029C-A	MRPL16	NTH2	NTH2	NTH2	HTA2	SLA1	tS(AGA)B	ECM13	YBL044W	PRE7	YBL029C-A	RPL19B	SHE1	COQ1	COQ1	FLR1	HTA2	tS(AGA)B	HTA2
		OCH1	PDC2	QDR1	BNA1	MSM1	SHE3	DER1	ICS2	YBR200W-A	SUP45	APD1	PHO89	ECM33	GRX6	RPL9A	EFM5	RPR1	DER1	RPS11B	REB1	YRO2	CST26	YBR016W	RRN10	tG(GCC)B	APN2	RPL19B	RPL19B	HEK2	COQ1	COQ1	COQ1	ECM15	tS(AGA)B	HTA2	PRE7	PRE7	MRPL16	RPL19B	LSM2	YBL029C-A	HHT1	HHT1	HHT1	NTH2	HTA2	NTH2
		BUD9	SPO71	PRM5	YPK1	XKS1	YBR137W	MIN7	AMN1	FTH1	MRPS9	RIB7	AGP1	UBC4	MAF1	LSG1	BUD9	RPN3	tE(UUC)B	REG2	REG2	ORC2	GIP1	FUR4	APN2	FMT1	POP8	LSM2	LSM2	SHE1	HHT1	HHT1	HHT1	NTH2	HTA2	ECM15	MRPL16	MRPL16	SHE1	LSM2	RRN10	RPL19B	KAP104	KAP104	KAP104	COQ1	NTH2	COQ1
		UTP22	TMS1	CAB2	tV(AAC)K2	FSH1	ARA1	YBR209W	POP7	YBR209W	SSE2	RPB5	YCP4	TEC1	GAL3	YGL081W	LSO2	ZRG8	DAD3	YRO2	YBR053C	SLM4	FMP23	OLA1	POP8	ALK2	PEP1	RRN10	RRN10	YBL029C-A	FUR4	FUR4	FUR4	COQ1	NTH2	NTH2	YBL036C	YBL036C	YBL029C-A	RRN10	APN2	LSM2	FUR4	HMT1	FUR4	FLR1	COQ1	HHT1
		RPS23A	MRPL1	APQ12	TOF2	RUF5-1	SPP381	PBP2	EHT1	MCX1	EHT1	SSE2	PGK1	PHO3	DAD1	YGL006W-A	XKS1	KRE29	MTC4	tL(UAA)B2	YRO2	RPG1	RPS11B	PDX3	ACH1	HIR1	ACH1	APN2	APN2	RPL19B	OLA1	CDS1	HMT1	HHT1	COQ1	COQ1	SHE1	SHE1	RPL19B	APN2	tG(GCC)B	RRN10	HMT1	PDX3	OLA1	HHT1	HHT1	YBR016W
		LSO2	CDC37	RPL39	FRE6	CUP1-1	SLI15	SPO23	RPS6B	DAD3	YBR184W	EHT1	RPS14A	PBY1	LYS14	EFM5	YPP1	YEN1	RIB5	MNC1	PRP6	SEC18	REB1	ATP3	tG(GCC)B	HTA2	tG(GCC)B	POP8	PEP1	LSM2	RPL4A	HMT1	PDX3	KAP104	FLR1	FLR1	YBL029C-A	YBL029C-A	LSM2	POP8	FMT1	NCL1	PDX3	CSG2	RPL4A	KAP104	MNN2	KAP104
		XKS1	ADK1	GLG2	GPI13	PTC7	AMN1	RIB5	MSI1	MTC4	YBR200W-A	YBR184W	RSC6	YMC2	ENA2	BUD9	SLI1	MXR1	VBA2	YBR063C	tQ(UUG)B	MIS1	REG2	FIG1	FMT1	ECM15	FMT1	PEP1	ACH1	RRN10	HMT1	PDX3	CSG2	GAL7	HHT1	HHT1	RPL19B	RPL19B	RRN10	ACH1	ALK2	APN2	CSG2	SCO1	HMT1	GAL7	KAP104	GAL7
		YRF1-3	YDR249C	YJL007C	AFB1	BZZ1	TOS1	VAC17	DER1	RIB5	COS111	MSI1	CTR86	MUD1	ENA1	RSC1	PUP2	CAJ1	KAR4	TIP1	MNC1	YBR085C-A	YBR053C	FAT1	ALK2	NTH2	ALK2	tG(GCC)B	tG(GCC)B	APN2	PDX3	CSG2	SCO1	FUR4	KAP104	KAP104	LSM2	LSM2	APN2	tG(GCC)B	tS(AGA)B	POP8	SCO1	FAT1	PDX3	FUR4	GAL7	FUR4
		RPL27A	CIA1	SAG1	SLX4	QDR1	POP7	RDT1	YBR209W	MRPL37	FTH1	YBR200W-A	HCM1	MRPL36	LCB2	tT(UGU)G1	ECM12	FCY22	RDT1	BAP2	BAP2	RFC5	YRO2	GIP1	HIR1	RCR1	HIR1	FMT1	FMT1	POP8	CSG2	SCO1	FAT1	HMT1	FUR4	GAL7	RRN10	RRN10	FUS3	FMT1	ECM15	FUS3	FAT1	YBR053C	CSG2	HMT1	FUR4	HMT1
		ECM12	BSC2	FRE2	ETS2-1	YIL102C-A	EHT1	MGR1	tE(UUC)B	SAF1	YBR209W	FTH1	FUB1	MEO1	AFR1	ENP2	NEL1	ICL1	FRM2	TAT1	SLM4	PHO3	tL(UAA)B2	YBR053C	ECM15	FLR1	ECM15	ALK2	ALK2	PEP1	SCO1	FAT1	QDR3	CSG2	HMT1	FUR4	APN2	APN2	tG(GCC)B	ALK2	NTH2	ACH1	YBR053C	YRO2	SCO1	PDX3	HMT1	CSG2
		YHR050W-A	MSN5	TOR2	RDN5-1	tE(CUC)I	MED8	tE(UUC)C	HPC2	BSD2	tE(UUC)B	YBR209W	COS7	OPY1	BMH2	LSO2	YHR050W-A	YER076C	RER1	PFF1	tD(GUC)B	PHO5	tQ(UUG)B	YRO2	NTH2	KAP104	NTH2	tS(AGA)B	tS(AGA)B	ACH1	FAT1	QDR3	AKL1	SCO1	CSG2	HMT1	FUS3	PEP1	FMT1	SLA1	COQ1	tG(GCC)B	AKL1	AKL1	FAT1	CSG2	CSG2	SCO1
		RUF5-1	TRP4	APE2	ETS2-2	CAB2	PGI1	LEU2	ATG12	PCA1	MCX1	tE(UUC)B	MPH2	YBR137W	HPR1	MSM1	RUF5-1	SAK1	YCL001W-A	SLM4	UBC4	FES1	MNC1	TSC3	RCR1	GAL7	RCR1	ECM15	ECM15	tG(GCC)B	QDR3	AKL1	ORC2	FAT1	SCO1	CSG2	ACH1	ACH1	ALK2	tS(AGA)B	FLR1	FMT1	ORC2	ORC2	YBR053C	SCO1	SCO1	FAT1
		CUP1-1	ARO10	YPK1	YLR154C-G	APQ12	YBR196C-A	RER1	YBR238C	KAR4	COQ21	ERV15	OST4	TBS1	SAN1	TIM13	CUP1-1	tE(UUC)E3	YCR001W	UBC4	TEC1	ALG1	UBP14	ORC2	DSF2	FUR4	FLR1	NTH2	NTH2	FMT1	tV(UAC)B	ORC2	BAP2	QDR3	FAT1	SCO1	tG(GCC)B	tG(GCC)B	YBL008W-A	ECM15	HHT1	ALK2	TIP1	ECM2	AKL1	FAT1	FAT1	QDR3
		CUP1-2	YRA1	CWP2	ITS1-2	YJL218W	DUR1,2	YCL001W-A	ARO4	RDT1	LSR1	MET8	BRE4	AMN1	NUM1	XKS1	HXT5	CHD1	CDC10	YBR085C-A	YBR085C-A	MUD1	ORC2	BAP2	FLR1	OLA1	HHT1	COQ1	COQ1	ALK2	AKL1	BAP2	TAT1	YBR053C	QDR3	FAT1	FMT1	FMT1	HIR1	NTH2	KAP104	SLA1	BAP2	TIP1	ORC2	QDR3	QDR3	YBR053C
		HXT5	SAC7	TEF4	ETS1-2	RPL39	YBR209W	YCR001W	MRPS5	MGR1	SWC5	MCX1	HO	IFA38	UPS3	YPP1	BZZ1	EMP47	CTO1	PHO3	PHO3	ATG14	TRM7	PFF1	KAP104	YBR027C	KAP104	RCR1	RCR1	HIR1	ORC2	TAT1	ALG14	YRO2	tV(UAC)B	QDR3	ALK2	ALK2	HTA2	COQ1	FUR4	tS(AGA)B	TAT1	BAP2	TIP1	YBR053C	YBR053C	YRO2
		PAL2	ADA2	GMH1	BUR2	HSP150	AME1	YCR007C	DUT1	FRM2	RIF1	COQ21	TIM22	NPL4	CIA1	RIM101	ROF1	NIC96	NPP1	SND3	SUS1	ATG42	NRG2	SLM4	GAL7	YPK3	GAL7	DSF2	DSF2	HTA2	BAP2	ALG14	RDH54	TSC3	AKL1	YBR053C	HIR1	HIR1	ECM15	DSF2	OLA1	HTB2	ALG14	TAT1	BAP2	YRO2	YRO2	AKL1
		RPL42B	RPS18A	CLF1	RPS28B	tA(AGC)J	HPC2	CTO1	HSM3	tE(UUC)C	KAR4	SWC5	GDH2	RPS6B	PHM6	RPL27A	UTP9	YGL258W-A	tQ(UUG)C	SUS1	RAD16	IRA1	BAP2	RPG1	FUR4	TLC1	GAL1	FLR1	FLR1	ECM15	TAT1	RDH54	SLM4	AKL1	ORC2	YRO2	HTA2	HTA2	NTH2	FLR1	HMT1	ECM15	SLM4	ALG14	TAT1	AKL1	AKL1	ORC2
		YHR180W	YDR514C	ETS2-1	tL(UAG)L2	ARP4	PYC2	SUF16	DPB3	YCL019W	RDT1	DAD3	tG(GCC)D1	GDT1	YPS7	SLT2	YHR214C-C	HXK2	FEN2	TEF2	TEF2	SUP45	TAT1	SEC18	OLA1	SCO1	FUR4	HHT1	HHT1	NTH2	ALG14	SLM4	SEC18	ORC2	ECM2	TSC3	ECM15	ECM15	COQ1	HHT1	TLC1	NTH2	TEC1	SLM4	ALG14	ORC2	ORC2	ECM2
		UTP9	FIT1	RDN5-1	MID2	IRC8	YBR220C	MAK31	CTP1	NFS1	GLK1	SPO23	YDL206W	RPL21A	CYM1	NEL1	MCM10	KAP114	snR65	YBR137W	MRPS9	RTC2	SLM4	SPT7	TLC1	FIG1	OLA1	GRX7	GRX7	COQ1	YBR072C-A	SEC18	TEC1	ECM2	BAP2	AKL1	NTH2	NTH2	RCR1	KAP104	CSG2	COQ1	YBR085C-A	SEC18	SLM4	ECM2	ECM2	TIP1
		RPL40A	IRC4	ETS2-2	tD(GUC)L2	YJL007C	TDP1	tQ(UUG)C	PCA1	RER1	BIK1	MRPL37	LYS20	MED8	GPI19	RUF5-1	POG1	CLG1	ELO2	RTC2	ICS2	SLI15	TEC1	UBC4	SCO1	FAT1	YBR027C	KAP104	KAP104	RCR1	SLM4	YBR085C-A	YBR085C-A	BAP2	TAT1	ORC2	COQ1	COQ1	DSF2	FUR4	SCO1	DSF2	POL30	TEC1	SEC18	TIP1	TIP1	BAP2
		POG1	RPL12A	YLR154C-G	SPO77	YJR026W	MCX1	SNT1	COS2	YCL001W-A	FRM2	HSM3	UGA3	HPC2	ECM11	CUP1-1	ULP2	KEX1	PHO87	YSW1	AMN1	IFA38	YBR085C-A	IST2	FIG1	CST26	YPK3	FUR4	GAL7	DSF2	SEC18	POL30	POL30	TAT1	RDH54	ECM2	RCR1	RCR1	FLR1	OLA1	FIG1	FLR1	TIM12	YBR085C-A	TEC1	BAP2	BAP2	TAT1
		PRM5	MNN1	ITS1-2	FKS1	IMT3	ABD1	ELO2	HMLALPHA1	YCR001W	tE(UUC)C	SAF1	COP1	PYC2	ADA2	CUP1-2	RPL2B	MCM6	FUB1	TBS1	TOS1	POP7	RXT2	PHO3	FAT1	TCM62	RPL4A	OLA1	FUR4	FLR1	TEC1	NHP6B	NHP6B	SLM4	SLM4	BAP2	DSF2	FLR1	HHT1	HMT1	FAT1	HHT1	PHO3	POL30	YBR085C-A	TAT1	TAT1	ALG14
		APQ12	tE(UUC)E1	ETS1-2	RPL26A	RAD7	YBR241C	ATG15	RDT1	YCP4	YCL021W-A	PCA1	RPL41B	PDB1	HEH2	FYV4	YIR043C	RPS26A	OCA4	SLI15	TYR1	SSE2	FES1	SIF2	CST26	tV(UAC)B	TLC1	YPK3	OLA1	HHT1	YBR085C-A	PHO3	PHO3	RPG1	RPG1	TAT1	HHT1	MNN2	MNN2	PDX3	TCM62	KAP104	MMS4	NHP6B	RFC5	SLM4	SLM4	SLM4
		DOT5	MXR1	BUR2	tG(GCC)M	tD(GUC)J4	ARO4	YCR087C-A	APA1	SUF2	YCR001W	PEX34	CYK3	SLX1	SPP41	HXT5	RPL39	RPL9A	LRG1	CSH1	SSE2	NPL4	ALG1	GRS1	TCM62	GIP1	SCO1	HMT1	YPK3	GRX7	POL30	PBY1	PBY1	SEC18	SEC18	SLM4	MNN2	KAP104	KAP104	CSG2	tV(UAC)B	FUR4	FES1	PHO3	POL30	RPG1	RPG1	RPG1
		RPL39	CAJ1	RPS28B	ILV2	XPT1	DUG2	HMRA2	MGR1	YCR007C	tN(GUU)C	KAR4	NUP84	SWC5	VPS60	RPL42B	YJL132W	snR82	AIM6	EHT1	EHT1	EHT1	SUS1	MRPL36	tV(UAC)B	RFS1	ATP3	TLC1	HMT1	KAP104	NHP6B	MMS4	MMS4	TEC1	TEC1	RPG1	KAP104	FUR4	FUR4	SCO1	REG2	OLA1	SND3	MMS4	TIM12	SEC18	TEC1	SEC18
		tA(AGC)J	JHD1	EXG1	GOT1	COS5	YBR285W	YCR108C	ATG22	CTO1	SUF16	RDT1	ASM4	ALG7	FIT1	ROF1	tD(GUC)J3	TOS8	YPD1	RPS6B	RPS6B	YBR184W	TEF2	PTC4	GIP1	YBR053C	FIG1	CSG2	TLC1	FUR4	PHO3	FES1	SND3	YBR085C-A	YBR085C-A	SEC18	FUR4	OLA1	OLA1	FIG1	RFS1	YPK3	AIM3	FES1	PHO3	TEC1	YBR085C-A	TEC1
		TDH2	FCY2	MID2	PSE1	OXP1	CTP1	LRG1	FRM2	SUF16	YCR016W	MGR1	SUB2	RGD1	IRC4	UTP9	BBC1	YGL081W	BRE4	GDT1	MED8	TAF5	CBP6	VMA2	RFS1	YRO2	FAT1	SCO1	CSG2	OLA1	PBY1	SND3	AIM3	RFC5	RFC5	TEC1	OLA1	YPK3	YPK3	FAT1	YBR053C	HMT1	RAD16	SND3	MMS4	YBR085C-A	RFC5	YBR085C-A
		BNA1	FCY22	YLR406C-A	SLZ1	PIR1	PHO89	DTD1	RER1	YCR016W	YCR022C	FRM2	RPS16B	REI1	RMD6	YHR214C-C	YJL007C	HNM1	DTD1	RPL21A	MSI1	BEM1	GRS1	ARA1	YBR053C	MUM2	CST26	FIG1	SCO1	YBR027C	MMS4	AIM3	TEF2	POL30	POL30	YBR085C-A	YPK3	HMT1	HMT1	TCM62	YRO2	TLC1	TEF2	AIM3	SND3	RFC5	POL30	RFC5
		IMT3	RGI1	ATR1	PBI2	YPK1	PBN1	tG(GCC)D1	YCL001W-A	NPP1	PMP1	YCL001W-A	THI3	SDH8	CIN8	COX5B	SAG1	KAP122	TIM22	MED8	YBR200W-A	YBR200W-A	MEO1	RPB5	YRO2	UBP14	TCM62	FAT1	FIG1	YPK3	SND3	LYS2	MUD1	NHP6B	NHP6B	RFC5	HMT1	TLC1	TLC1	tV(UAC)B	AKL1	CSG2	CCZ1	ALG1	AIM3	POL30	NHP6B	POL30
		NMD5	ALD5	RPS18B	RPC34	YKL097C	APA1	YDL206W	YCL001W-B	FEN2	tQ(UUG)C	YCR001W	MDH3	BSD2	PXP1	BCY1	TDH2	YGL006W-A	YDL206W	MSI1	DUR1,2	MCM7	ATG14	SLI15	MUM2	AKL1	tV(UAC)B	tV(UAC)B	FAT1	RPL4A	AIM3	TEF2	CCZ1	PHO3	PHO3	POL30	TLC1	SCO1	SCO1	REG2	ORC2	SCO1	AGP2	TEF2	ALG1	NHP6B	PHO3	NHP6B
		2001-10-01	RPS24A	PDS5	HRP1	TTI1	YCL048W-A	TRM8	YCR001W	snR65	FEN2	YCP4	RPL31A	CTP1	YEA6	RPL2B	IMT3	EFM5	HEM3	YBR209W	YBR209W	SWC5	CCZ1	UBS1	UBP14	ECM2	GIP1	GIP1	CST26	HMT1	ALG1	GRS1	AGP2	MMS4	MMS4	NHP6B	SCO1	FIG1	FIG1	RFS1	ECM2	FIG1	ATG42	TPS1	MEO1	PHO3	MMS4	PHO3
		HAP4	tA(UGC)E	YMR082C	ITR2	tV(AAC)K2	MGR1	RPL35A	MRPL32	ELO2	ELO2	YCR007C	KNH1	SUL1	NUG1	RPL39	RPS5	MTL1	SNF3	AME1	tE(UUC)B	YBR241C	MRPS9	SSE2	AKL1	BAP2	RFS1	RFS1	QDR3	TLC1	LYS2	MRPL36	ATG42	EXO84	EXO84	PHO3	FIG1	FAT1	FAT1	YBR053C	NRG2	FAT1	BMT2	CCZ1	CCZ1	MMS4	EXO84	MMS4
		TEF4	YER076C	POM152	SPO21	FOX2	ATG22	LDB17	SUF2	YCR050C	YCR050C	CTO1	PRP11	PHO89	TMA20	CIS3	NMD5	BUD9	YDL180W	HPC2	AME1	YBR242W	SLI15	NPL4	ECM2	ALG14	YBR053C	YBR053C	TCM62	CSG2	TEF2	CCZ1	BMT2	SND3	SND3	MMS4	FAT1	tV(UAC)B	CST26	YRO2	TIP1	TCM62	SUP45	AGP2	AGP2	EXO84	SND3	EXO84
		CDC16	PTC2	PFK2	LDS2	TIF1	FUS1	RPO21	RVS161	BUD31	CTR86	SUF16	NAT1	AGP1	CAJ1	SIP4	MCM22	MCO32	DLD2	PYC2	PYC2	HIS7	TYR1	EHT1	BAP2	PFF1	YRO2	YRO2	tV(UAC)B	SCO1	MUD1	AGP2	SUP45	AIM3	AIM3	EXO84	CST26	REG2	TCM62	AKL1	BAP2	tV(UAC)B	MRPS9	ATG42	ATG42	SND3	AIM3	SND3
		RPL14A	GLE2	COX7	YOL014W	tA(UGC)L	HBN1	PPH21	PGK1	ATG15	BUD31	YCR016W	BSC1	NFS1	FCY2	NUP82	THI11	VHT1	PPH21	YBR220C	YBR220C	MRPS5	POP7	YBR184W	ALG14	ECM8	MUM2	MUM2	RFS1	FIG1	CCZ1	ATG42	ARA1	LYS2	CYC8	SND3	tV(UAC)B	RFS1	tV(UAC)B	ORC2	TAT1	REG2	ARA1	BMT2	BMT2	AIM3	RAD16	AIM3
		YKR005C	BOI2	ADH6	YSP3	EMP46	YCL019W	QRI7	POL4	OCA4	ATG15	tQ(UUG)C	SLM3	YCP4	HMF1	BBC1	FRE2	tR(UCU)G3	STF1	TDP1	COQ21	DUT1	SSE2	MSI1	PFF1	SPT7	UBP14	AKL1	YBR053C	FAT1	AGP2	BMT2	RPB5	TEF2	LYS2	AIM3	REG2	MUM2	REG2	ECM2	ALG14	RFS1	RPB5	SUP45	SUP45	RAD16	LYS2	RAD16
		GMH1	RPL23B	EGT2	TIR2	CLF1	GBP2	RPN6	YCR016W	RDS1	ERS1	FEN2	GPD1	PGK1	ICL1	TPH3	TOR2	PTI1	VCX1	SWC5	SWC5	RIB5	EHT1	TAF5	ECM8	RPL19A	AKL1	ORC2	YRO2	CST26	ATG42	SUP45	ICS2	MUD1	TEF2	LYS2	RFS1	AKL1	RFS1	NRG2	PFF1	YBR053C	ICS2	ARA1	ARA1	LYS2	TEF2	LYS2
		SHB17	SAK1	SLZ1	tD(GUC)O	ETS2-1	SUF2	RPP1A	YCR025C	LRG1	HMRA2	SYP1	GRX6	RPS14A	RGI1	YJL007C	HAP4	YGR161C-D	YDL109C	YBR238C	ABD1	MRPL37	RPS6B	BEM1	SPT7	AAC3	ECM2	ECM2	MUM2	QDR3	BMT2	MRPS9	AMN1	GRS1	MUD1	TEF2	YBR053C	ORC2	YBR053C	TIP1	ECM8	YRO2	AMN1	RPB5	RPB5	MRPL36	MUD1	MRPL36
		POM34	GCG1	MRPL19	snR36	RDN5-1	RVS161	VAM6	RHB1	AIM6	ADH7	ELO2	MAF1	RSC6	YER076C	TDH2	HOT13	MSM1	QRI7	YBR241C	YBR241C	RIF1	YBR182C-A	YBR200W-A	MIS1	IST2	ALG14	NRG2	AKL1	TCM62	SUP45	ARA1	CSH1	MRPL36	MRPL36	MUD1	MUM2	TRM7	YRO2	BAP2	SLM4	MUM2	CSH1	ICS2	ICS2	TFC1	MRPL36	TFC1
		IZH3	DNF1	FKH2	MGM1	ETS2-2	PGK1	snR63	tQ(UUG)C	TIM22	COS7	PHO87	GAL3	HCM1	RTT105	IMT3	TTI1	RSM27	PMT5	ALG7	ALG7	SAF1	YBR184W	DER1	IST2	RFC5	PFF1	BAP2	ORC2	tV(UAC)B	MRPS9	RPB5	YSY6	TFC1	TFC1	MRPL36	AKL1	ECM2	MUM2	ALG14	SEC18	TSC3	YSY6	AMN1	AMN1	SHE3	TFC1	CCZ1
		AAT2	WWM1	CPR8	SNU66	YLR154C-G	SUF16	CBS1	FEN2	tG(GCC)D1	HXT15	TAF2	ENA2	YCR087C-A	FLO8	SGM1	YPT52	tG(GCC)G2	RPL13A	ENP1	HIS7	DUG2	NTC20	YBR209W	RFC5	POL30	ECM8	ALG14	TRM7	GIP1	ARA1	ICS2	UBS1	CCZ1	CCZ1	TFC1	ORC2	NRG2	AKL1	RDH54	TEC1	AKL1	UBS1	CSH1	CSH1	AGP2	SHE3	AGP2
		HOG1	LOC1	YOL155W-A	FIT2	ITS1-2	tK(CUU)C	SIR2	snR65	YDL206W	CDC13	PWP2	snR47	CDC39	YER121W	SRY1	MIC60	BNS1	CBS1	HIS7	ARO4	CTP1	MED8	MET8	POL30	PHO3	SPT7	RDH54	ECM2	RFS1	RPB5	AMN1	SSE2	AGP2	AGP2	CCZ1	TRM7	BAP2	ORC2	ECM8	YBR085C-A	ORC2	SSE2	EXO5	EXO5	ATG42	AGP2	ATG42
		PDC5	HXK2	YOL014W	DDC1	ETS1-2	HSP30	PUS9	PHO87	HEM3	TIM22	ATG15	UBC5	YCR101C	SAK1	ADD66	SHB17	YRF1-3	YDL057W	ARO4	MRPL37	YBR292C	MSI1	HPC2	YBR090C	PBY1	RPL19A	PFF1	BAP2	YBR053C	ICS2	CSH1	NPL4	ATG42	ATG42	AGP2	ECM2	ALG14	TRM7	SLM4	RFC5	ECM2	NPL4	UBS1	UBS1	IRA1	ATG42	BMT2
		ETS2-1	MCM6	YSP3	FMP30	BUR2	NPP1	MRX9	TAF2	SNF3	tG(GCC)D1	AHC2	PDC2	PAU3	YER134C	RPL17A	TPO1	RPL27A	MTF2	HSM3	DPB3	VBA2	YBR196C-A	MCX1	TIM12	MMS4	AAC3	ECM8	ALG14	YRO2	AMN1	YSY6	SWD3	BMT2	BMT2	ATG42	NRG2	PFF1	ECM2	SEC18	POL30	NRG2	SWD3	SSE2	SSE2	BMT2	BMT2	SUP45
		RDN5-1	COX4	TIR2	PDH1	RPS28B	tQ(UUG)C	TSC13	CTR86	INH1	YDL199C	OCA4	AFR1	COS7	tE(UUC)E3	HAP4	AAT2	ECM12	PUS9	DPB3	YBR287W	SUL1	YBR197C	SLX1	PHO3	SIF2	IST2	SEC18	RDH54	MUM2	CSH1	UBS1	FZO1	SUP45	SUP45	IRA1	BAP2	ECM8	NRG2	TEC1	TIM12	TIP1	FZO1	NPL4	NPL4	SUP45	SUP45	MRPS9
		ETS2-2	ATG1	YOR161C-C	tK(CUU)P	EXG1	TAF2	RPL4B	RAD18	LDB17	SNF3	YCR101C	BMH2	SOR2	DNF1	MIF2	XYL2	SLT2	MRX9	YBR285W	APM3	PHO89	BEM1	SWC5	PBY1	CYC8	RFC5	SPT7	PFF1	AKL1	YSY6	SSE2	YBR182C-A	MRPS9	MRPS9	BMT2	ALG14	SLM4	BAP2	YBR085C-A	PHO3	BAP2	YBR182C-A	SWD3	SWD3	MRPS9	MRPS9	RTC2
		YLR154C-G	RCK1	snR36	CLB2	tL(UAG)L2	CTR86	REG1	ATG15	RDI1	INH1	LRG1	SPO71	AAD4	YER187W	TEF4	PDC5	NEL1	tA(AGC)D	YBR287W	CTP1	KRR1	YBR200W-A	ERT1	MMS4	RAD16	POL30	RFC5	ECM8	ORC2	UBS1	NPL4	YBR196C-A	ARA1	ARA1	SUP45	PFF1	SEC18	ALG14	RFC5	PBY1	TAT1	YBR196C-A	FZO1	FZO1	ARA1	RTC2	ARA1
		ITS1-2	RPL9A	tP(UGG)O3	MEP3	MRPL15	FUB1	RAD28	EGO2	VCX1	CLB3	AIM6	TMS1	OST4	SMC1	VMA5	ACF2	YHR050W-A	OSH2	CTP1	VBA2	ADF1	MCM7	MRPS5	SIF2	PTC4	TIM12	POL30	SEC18	TRM7	SSE2	SWD3	YBR197C	RPB5	RPB5	MRPS9	ECM8	IST2	PFF1	POL30	EXO84	ALG14	BEM1	YBR182C-A	YBR182C-A	TBS1	ARA1	TBS1
		ETS1-2	NBP35	YOR387C	15S_RRNA	MID2	CSM1	MIX14	CSM1	QRI7	SAS10	PHO13	MRPL1	BRE4	LSB3	TTI1	ETS2-1	RUF5-1	TSC13	YBR292C	SUL1	PEX34	YBR209W	MRPL37	CYC8	MEO1	PHO3	TIM12	IST2	ECM2	NPL4	FZO1	BEM1	ICS2	ICS2	ARA1	SLM4	RFC5	ECM8	TIM12	SND3	PFF1	DER1	YBR196C-A	YBR196C-A	RPB5	TBS1	RPB5
		CDC123	OCH1	YRF1-8	AI1	SPO77	CDC50	YDR034C-C	HMRA2	GET3	RPN5	WHI4	COX26	HO	BRR6	YKR005C	RDN5-1	CUP1-1	tT(AGU)D	PHO89	PHO89	KAR4	tE(UUC)B	DUG2	RAD16	ATG14	PBY1	PHO3	RFC5	NRG2	SWD3	YBR182C-A	MCM7	AMN1	AMN1	RPB5	SEC18	POL30	SLM4	PHO3	ALG1	ECM8	MCM7	BEM1	BEM1	ICS2	RPB5	ICS2
		BNA5	SWC4	ATP15	ATP6	FKS1	GIT1	YDR034W-B	tT(AGU)C	PMT5	LDB17	CDC13	MTC5	TIM22	KAP114	MIC60	ETS2-2	PTC7	MCD1	APA1	APA1	RDT1	PYC2	YBR292C	PTC4	HSL7	MMS4	VPS15	POL30	BAP2	FZO1	YBR196C-A	COS111	CDC28	CSH1	ICS2	YBR085C-A	TIM12	SEC18	MMS4	CYC8	SLM4	COS111	MCM7	DER1	AMN1	ICS2	AMN1
		RPS25B	MSB2	YPR014C	21S_RRNA	DUS4	EMA35	HEM13	RDS1	RPL13A	PPH21	TIM22	SAC6	PRR2	SEC15	SHB17	YLR154C-G	GAR1	RPL4B	tE(UUC)C	ATG22	APA1	SWC5	MAL33	MEO1	YBR137W	SIF2	SND3	TIM12	ALG14	YBR182C-A	YBR197C	MET8	CSH1	EXO5	AMN1	IST2	PHO3	YBR085C-A	SND3	RAD16	SEC18	MET8	COS111	MCM7	CDC28	AMN1	CSH1
		SPO77	YGR018C	MEP3	tL(UAA)Q	YLR412C-A	YCR101C	DBF4	HO	snR63	ATG20	YDL206W	HPR1	tG(GCC)D1	MIG2	HSP104	ITS1-2	HXT5	DAD1	MRPL32	FRM2	MGR1	YBR241C	KRR1	ATG14	SUP45	CYC8	ALG1	PHO3	RDH54	YBR196C-A	BEM1	PYC2	ARL1	ARL1	CDC28	RFC5	PBY1	IST2	ALG1	TPS1	TEC1	PYC2	MET8	COS111	CSH1	CDC28	UBS1
		FKS1	SCM4	AI1	tD(GUC)Q	ATR1	RDS1	AIM7	tG(GCC)D1	CBS1	PHO2	HEM3	RPA14	YDL206W	CHC1	AFB1	ETS1-2	RPL42B	DAS2	SUF2	tE(UUC)C	ATG22	ALG7	PEX34	YBR137W	ARA1	RAD16	CYC8	PBY1	PFF1	YBR197C	MCM7	ROT2	SSE2	SSE2	CSH1	POL30	VPS15	RFC5	CYC8	MEO1	YBR085C-A	ROT2	PYC2	MET8	EXO5	CSH1	SSE2
		CIS1	MUP1	ATP6	tM(CAU)Q2	tG(GCC)M	COS7	FMP16	HEM3	YDL057W	QRI7	TRM8	UPS3	SNF3	KEX1	PDC5	RPL37A	ROF1	YDR029W	RVS161	VMA9	GFD2	ARO4	KAR4	SUP45	TBS1	PTC4	RAD16	VPS15	ECM8	BEM1	COS111	YBR238C	NPL4	NPL4	UBS1	TIM12	MMS4	POL30	RAD16	ATG14	IST2	YBR238C	ROT2	PYC2	UBS1	UBS1	NPL4
		DUS4	SPT4	21S_RRNA		RPS18B	SOR2	PAA1	TRM8	MCH1	PMT5	YDL199C	RVB1	NUS1	MCM6	ACF2	EMG1	YHR180W	MRH1	PGK1	SUF2	YCL001W-A	TRS20	RDT1	ARA1	RPB5	MEO1	TKL2	EXO84	SEC18	MCM7	MET8	ERT1	SMY2	SMY2	SSE2	PHO3	EXO84	TIM12	TPS1	ATG42	RFC5	ERT1	YBR238C	ROT2	SSE2	SSE2	SMY2
		FPR4	tT(UGU)G1	tL(UAA)Q		YPT7	YPD1	TPS2	NUS1	MTF2	snR63	SNF3	RKM2	RPL35A	YGL185C	ETS2-1	BUR2	UTP9	tL(UAA)D	SUF16	RVS161	YCR001W	RIB5	APA1	TBS1	CNS1	ATG14	PTC4	SND3	RFC5	COS111	PYC2	THI2	SWD3	FZO1	NPL4	PBY1	SND3	PHO3	MEO1	BMT2	POL30	THI2	ERT1	ERT1	NPL4	NPL4	SWD3
		ANY1	UTP22	tD(GUC)Q		HXT2	OST4	RRP8	RPL35A	PUS9	CBS1	INH1	UPC2	LYS20	STR3	RDN5-1	RPS28B	YHR214C-C	snR47	CWH43	PGK1	YCP4	POP4	YCL048W-A	RPB5	TYR1	HSL7	ATG42	ALG1	POL30	ERV15	ROT2	MRPS5	FZO1	YBR182C-A	SMY2	MMS4	ALG1	PBY1	ATG14	SUP45	TIM12	ARO4	THI2	THI2	SMY2	SMY2	FZO1
		ERB1	RPS23A	tM(CAU)Q2		FMS1	HBT1	GIS1	YDL180W	MRX9	LHP1	DLD2	RAD9	INH1	RCK1	ETS2-2	tL(UAG)L2	MCM10	RPC11	MAK31	SUF16	SUF2	RGD1	MGR1	CNS1	SSE2	YBR137W	BMT2	CYC8	TIM12	MET8	YBR238C	DUT1	YBR182C-A	YBR196C-A	SWD3	EXO84	CYC8	VPS15	AGP2	ARA1	PHO3	MRPS5	MRPS5	MRPS5	SWD3	SWD3	YPC1
		DDR48	BTN2			ERB1	RRI1	VBA4	PCL9	PTC1	GPR1	DLD1	SIR4	UGA3	RPL9A	YLR154C-G	RPS25B	POG1	DBF4	HSP30	CWH43	ADP1	MRPL37	ATG22	TYR1	MBA1	SUP45	SUP45	RAD16	PHO3	PYC2	ERT1	RIB5	YBR196C-A	YBR197C	FZO1	SND3	RAD16	MMS4	ATG42	RPB5	EXO84	DUT1	DUT1	DUT1	FZO1	FZO1	YBR196C-A
		ICY1	GPC1			YMR082C	GDH2	TRM1	LDB17	ATP16	PRP9	STE7	YDR249C	FAP7	YGL108C	ITS1-2	FKS1	QDR1	CDC34	YCR023C	MAK31	CTO1	HSM3	HIS4	POP7	RPL21A	ARA1	MRPS9	TKL2	PBY1	ROT2	THI2	TSC10	YBR197C	TAF5	YBR182C-A	ALG1	TKL2	EXO84	BMT2	CNS1	SND3	RIB5	RIB5	RIB5	YPC1	YPC1	YBR197C
		CLN1	PTI1			tD(GUC)M	PRR2	MKC7	RPO21	MCD1	MRX9	SAS10	tG(GCC)D2	COP1	LSG1	ETS1-2	INA1	YIL082W-A	MAK21	NPP1	HSP30	NPP1	DPB3	FRM2	SSE2	RIM2	TBS1	ARA1	PTC4	VPS15	YBR238C	MRPS5	MRPL37	KTR4	BEM1	RIM2	CYC8	PTC4	SND3	SUP45	ICS2	ALG1	TSC10	MRPL37	MRPL37	YBR196C-A	YBR196C-A	KTR4
		TDA1	CHO2			MYO5	tG(GCC)D1	KGD2	YDL109C	RPL4B	GPM2	LDB17	DIN7	RPL41B	KAP122	RPL37A	tI(AAU)L2	YIL067C	AIM7	tQ(UUG)C	YCR025C	FEN2	SAF1	LEU2	MBA1	MED8	RPB5	RPB5	MEO1	EXO84	ERT1	DUT1	SDH8	BEM1	DER1	YBR196C-A	RAD16	TPS1	ALG1	ARA1	AMN1	CYC8	MRPL37	SDH8	SDH8	YBR197C	YBR197C	BEM1
		ADE4	TIM13			NDE1	HEM3	RPA14	QRI7	HED1	TSC13	RDI1	CIA1	LYS21	YGL006W-A	HCR1	RPL6A	tD(GUC)I2	PAA1	RPS14A	NPP1	SYP1	CTP1	GBP2	PCH2	KTR4	CNS1	CNS1	ATG42	SND3	THI2	RIB5	RIF1	DER1	MCM7	YBR197C	TKL2	MEO1	CYC8	RPB5	CSH1	RAD16	SDH8	MRC1	MRC1	KTR4	KTR4	YBR200W-A
		RIO2	TDH3			DDR48	TRM8	SUP35	RPL13A	DAD1	tT(AGU)D	VCX1	BSC2	HEM25	EFM5	CDC123	ERB1	YIR043C	PPH3	SNT1	tQ(UUG)C	snR65	VBA2	SGF29	RPL21A	BEM1	UBS1	ICS2	BMT2	ALG1	MRPS5	TSC10	BSD2	MCM7	COS111	KTR4	PTC4	ATG42	RAD16	CNS1	EXO5	TKL2	MRC1	MIC10	MIC10	BEM1	BEM1	MCM7
		SLZ1	XKS1			ICY1	ARF1	UBC1	RPP1A	DAS2	PTC1	EXP1	MTH1	NUP84	MCY1	BUR2	SEN15	RPS22A	RRP1	PHO87	FEN2	snR189	SUL1	ILV6	RIM2	MCM7	TYR1	AMN1	SUP45	CYC8	DUT1	MRPL37	PHO89	COS111	FTH1	BEM1	TPS1	IRA1	TKL2	ICS2	UBS1	TPS1	MIC10	SPB1	PEX34	YBR200W-A	MCM7	COS111
		MRPL19	SKI6			CLN1	DLD2	UPS3	THI3	YDR029W	RMD1	QRI7	PHM6	ASM4	BUD9	RPS28B	tD(GUC)M	RPL39	RLI1	CTR86	snR65	BPH1	PCA1	RER1	MED8	COS111	SSE2	CSH1	MRPS9	RAD16	RIB5	SDH8	MRC1	FTH1	MET8	DER1	MEO1	BMT2	PTC4	AMN1	TYR1	ATG14	PEX34	EMC1	SPB1	MCM7	COS111	AME1
		COG6	FYV8			FUS2	YDL177C	NUP42	CBS1	MIX14	YRB1	GET3	ATP5	RPS16B	tT(UGU)G1	GSP1	ILV2	RPL17B	YDR098C-B	YCR061W	RPS14A	ELO2	PHO89	YCL001W-A	BEM1	FTH1	ECM31	YSY6	ARA1	TKL2	TSC10	RIF1	PEX34	MET8	ROT2	MCM7	ATG42	SUP45	TPS1	CSH1	SSE2	AGP2	SPB1	PDI1	EMC1	COS111	AME1	MET8
		tP(UGG)N2	PCT1			tA(AGC)M2	UGA3	RKM2	RAD59	tL(UAA)D	RPL4B	RPL13A	SUM1	THI3	BTN2	CDC25	EUC1	SET2	ARP10	BUD31	PHO87	PHO87	KRR1	YCR001W	MCM7	ERV15	MBA1	UBS1	RPB5	PTC4	MRPL37	BSD2	SPB1	ROT2	YBR238C	COS111	IRA1	ARA1	ATG42	EXO5	NPL4	ATG42	EMC1	GID7	PDI1	AME1	MET8	PYC2
		PBI2	BNS1			COX7	FAP7	EBS1	tK(UUU)D	ARO3	HED1	VAM6	SSF2	MDH3	PTI1	MID2	POM152	HAL5	COX26	FUB1	CTR86	TAF2	RDT1	YCP4	COS111	MET8	RPL21A	TYR1	CNS1	MEO1	SDH8	PHO89	SPS22	VHC1	ERT1	FTH1	BMT2	RPB5	IRA1	UBS1	SWD3	BMT2	PDI1	ATG22	GID7	MET8	PYC2	ROT2
		RPC34	YGR273C			GOT1	CLB3	TCP1	MCH1	ENA5	DAS2	snR63	IPK1	RPL31A	PUS6	RPS25B	RPS16A	HSP150	ECM18	SRB8	BUD31	AHC2	APA1	SUF2	FTH1	YBP1	RIM2	SSE2	CSH1	ATG42	BSD2	MRC1	EMC1	YBR238C	THI2	MET8	SUP45	CNS1	BMT2	TYR1	FZO1	SUP45	GID7	GRX1	ATG22	ROT2	ROT2	VHC1
		RPL25	PAU12			YNL190W	MSH5	RTN1	NPC2	RPC11	tL(UAA)D	AHK1	HXT3	RAD59	TDH3	tE(UUC)L	CLN1	tA(AGC)J	SAN1	CSM1	FUB1	OCA4	YCL048W-A	POL4	ERV15	PYC2	BEM1	FZO1	YSY6	BMT2	PHO89	PEX34	GLK1	ERT1	HIS7	ROT2	ARA1	ICS2	SUP45	SSE2	YBR182C-A	ARA1	ATG22	HIS4	LSB5	VHC1	VHC1	YBR238C
		HRP1	RPL14B			MRPL19	ATG9	YDR239C	FAD1	DBF4	ARO3	CBS1	TRP4	SLC1	BNS1	FKS1	COX7	tD(GUC)J1	SWI5	CDC39	CSM1	GIT1	MGR1	CTO1	MET8	DAD3	MCM7	YBR182C-A	UBS1	SUP45	MRC1	SPB1	GID7	THI2	MRPS5	VHC1	RPB5	AMN1	ARA1	NPL4	MBA1	RPB5	GRX1	NFS1	HIS4	YBR238C	YBR238C	ERT1
		NDJ1	RPL27A			YCK2	LDB17	SNU56	MPS1	MAK21	ENA5	RAD59	CDC40	KNH1	YGR237C	INA1	EGT2	tR(ACG)J	GIR2	CDC50	CDC39	YDL242W	FUS1	YCR016W	YBP1	ERT1	COS111	MBA1	TYR1	MRPS9	PEX34	EMC1	ATG22	HIS7	DUT1	YBR238C	CNS1	CSH1	RPB5	FZO1	RPL21A	CNS1	HIS4	GBP2	NFS1	ERT1	ERT1	THI2
		YOL085C	DIA4			YNL144C	COP1	MNN10	RPN4	DOS2	RPC11	YDL057W	ARO10	BSC1	MTM1	tI(AAU)L2	PFA3	ARP4	RPA14	tT(AGU)C	CDC50	YDL241W	FRM2	CWH43	PBP2	THI2	FTH1	RIM2	SSE2	ARA1	SPB1	PDI1	LSB5	MRPS5	RIB5	ERT1	ICS2	EXO5	CNS1	YBR182C-A	RIM2	ICS2	NFS1	SGF29	GBP2	THI2	THI2	ALG7
		YSP3	tA(AGC)H			FAR11	RPO21	CHL4	TSC13	PAA1	DBF4	FAD1	YRA1	SLM3	TNA1	RPL6A	KRE1	YJL052C-A	SSY1	YCR108C	GIT1	AIM6	AGP1	MAK31	DAD3	SPO23	tE(UUC)B	MED8	NPL4	RPB5	SPS22	GID7	HIS4	DUT1	MRPL37	THI2	AMN1	ARL1	ICS2	MBA1	YBR196C-A	AMN1	GBP2	PGS1	SGF29	ALG7	ALG7	HIS7
		RPS7A	SMF2			RPC34	UBP1	HSP78	YDL007C-A	PPH3	MAK21	MTF2	MUS81	GPD1	YGR273C	ITT1	SSU72	tD(GUC)J3	SUP35	SOR2	COS7	OST4	tE(UUC)C	HSP30	ERT1	MRPS5	ERV15	PGI1	SWD3	CNS1	EMC1	ATG22	AGP1	RIB5	SDH8	HIS7	IFA38	TYR1	AMN1	RIM2	KTR4	CSH1	SGF29	CDC10	snR43	HIS7	HIS7	MRPS5
		ORT1	YHR050W-A			MRPL50	HEM25	tS(AGA)D2	PTC1	tR(ACG)D	YDR061W	PUS9	RPL12B	GRX6	RIM101	AMD1	MRPL19	BBC1	UBC1	OST4	SOR2	BRE4	LEU2	NPP1	THI2	RCF3	MET8	MCM7	FZO1	ICS2	GLK1	LSB5	YCL019W	MRPL37	BSD2	MRPS5	CDC28	SSE2	IFA38	YBR196C-A	BEM1	EXO5	PGS1	YCP4	PGS1	MRPS5	MRPS5	DUT1
		SLP1	RUF5-1			SOL1	CYK3	tG(GCC)D2	MED2	MSH6	PAA1	DBP10	CYM1	PTC1	YLF2	AIM34	MDG1	TPH3	UPS3	BRE4	THI13	FMP45	YCP4	FEN2	ALG7	SHG1	YBP1	COS111	YBR182C-A	AMN1	GID7	HIS4	NFS1	SDH8	MAL33	DUT1	CSH1	SWD3	CSH1	TAF5	MCM7	UBS1	CDC10	YCR006C	CDC10	DUT1	DUT1	RIB5
		RPS28A	CUP1-1			tL(UAA)N	YDL114W	DIN7	MCD1	YDR102C	SED1	MRX9	GPI17	MAF1	YHL005C	ANY1	FKH2	YJL007C	NUP42	HBT1	YPD1	CDC13	SUF2	RIM1	SPO23	TSC10	ERT1	FTH1	MBA1	CSH1	ATG22	AGP1	YCL012C	BSD2	MRC1	RIB5	EXO5	ECM31	EXO5	BEM1	COS111	TYR1	YCP4	PGK1	YCP4	RIB5	RIB5	MRPL37
		snR36	NAM8			RPL25	MSS2	MTH1	MAF1	ARP10	RRP8	GPM2	GPI19	GAL3	RPL27A	TAP42	CIT1	YJR028W	EBS1	RRI1	OST4	TIM22	RVS161	SYP1	MRPS5	EFM2	THI2	tE(UUC)B	PCH2	YSY6	LSB5	YCL019W	GBP2	PHO89	PEX34	MRPL37	ARL1	FZO1	ARL1	MCM7	tE(UUC)B	SSE2	YCR006C	SYP1	YCR006C	MRPL37	MRPL37	SDH8
		YOR192C-A	HXT5			YOL103W-A	QRI7	RNH202	KCS1	PDS1	tR(ACG)D	OSH2	ECM11	YDR010C	ECM12	ERB1	RPC34	RBH2	tI(UAU)D	tG(GCC)D1	tG(GCC)D1	NOP6	ADP1	snR65	RCF3	RIF1	YBR241C	ERV15	RIM2	UBS1	HIS4	LEU2	SGF29	MRC1	SPB1	SDH8	TYR1	YBR182C-A	TYR1	COS111	ERV15	NPL4	PGK1	SNT1	PGK1	SDH8	SDH8	BSD2
		MGE1	FUR1			MHF1	SNU23	GCN2	DAS2	VBA4	GIS1	PTC1	RPS17B	PSF1	VMA16	SEN15	NRM1	IMT3	TCP1	TRM8	YDL206W	SHR3	CTO1	snR189	SHG1	MRPL27	SPO23	MET8	MED8	TYR1	AGP1	NFS1	LDB16	SPB1	EMC1	BSD2	SSE2	MBA1	SSE2	tE(UUC)B	MET8	SWD3	SYP1	RBK1	SYP1	APE3	BSD2	MRC1
		GPN2	RPL42B			SUF17	RPS16B	INM2	REG1	TRM1	MSH6	ATP16	PPN1	RPS11A	SLT2	PDS5	MRPL50	tD(GUC)J4	YDR215C	NUS1	HEM3	GLE1	CWH43	ELO2	TSC10	YBR292C	MRPS5	YBP1	PGI1	SSE2	YCL019W	YCL012C	CDC10	EMC1	GLK1	PHO89	NPL4	RIM2	NPL4	ERV15	YBP1	FZO1	SNT1	YCR051W	SNT1	BSD2	MRC1	SPB1
		HSH49	MTC6			YOL014W	RPP1A	SRP101	MIX14	ECM18	YDR098C-B	MCD1	NHX1	LYS14	NEL1	CTF13	SOL1	RPS5	PCF11	PPH22	ACK1	YDL206W	MAK31	PHO87	EFM2	KRR1	RCF3	PYC2	BEM1	FZO1	LEU2	GBP2	YCP4	GLK1	GID7	MRC1	SWD3	MED8	SWD3	MET8	PYC2	YBR182C-A	RBK1	PWP2	RBK1	MRC1	SPB1	EMC1
		GNT1	ROF1			RCL1	MDH3	DPL1	MRH1	FIN1	VBA4	YRB1	HEH2	YDR034C-C	FSH1	tD(GUC)M	YOL103W-A	COS5	YDR239C	INH1	TRM8	HEM3	HSP30	THR4	RIF1	PEX34	TSC10	SWC5	MCM7	YBR182C-A	NFS1	SGF29	SUF2	GID7	ATG22	SPB1	ECM31	YBR196C-A	ECM31	YBP1	SWC5	MBA1	YCR051W	TAH1	YCR051W	SPB1	EMC1	GLK1
		tP(UGG)O3	UTP9			SUF11	RPL31A	BFR2	tL(UAA)D	HPR1	HPR1	RPL4B	STP1	ENA2	SMF2	COX7	SPO21	FRE2	MNN10	DLD2	NUS1	TRM8	NPP1	CTR86	MRPL27	KAR4	RIF1	DAD3	COS111	MBA1	YCL012C	PGS1	PGK1	ATG22	GRX1	EMC1	FZO1	KTR4	FZO1	PYC2	DAD3	RIM2	PWP2	YCR061W	PWP2	EMC1	GLK1	GID7
		SAM4	RPL40A			snR36	YDL057W	HNT2	snR47	DOP1	SAN1	DAD1	IZH1	ENA1	YHR050W-A	EGT2	TOM6	TOR2	CHL4	YDL177C	RPL35A	GGC1	tQ(UUG)C	YCR061W	CTP1	SPB1	MRPL27	ERT1	FTH1	PCH2	GBP2	CDC10	SLM5	GRX1	HIS4	GLK1	YBR182C-A	BEM1	YBR182C-A	SWC5	ERT1	YBR196C-A	TAH1	SED4	TAH1	GLK1	GID7	ATG22
		RPL33A	POG1			MPD1	PSA1	tV(CAC)D	tD(GUC)D	SAN1	tQ(UUG)D3	DAS2	YDR514C	snR47	RUF5-1	MRPL19	YOR161C-C	CTK1	RKM4	PAR32	INH1	SNF3	FEN2	ATG15	YBR292C	YCL048W-A	YBR292C	THI2	ERV15	RIM2	SGF29	YCP4	SYP1	HIS4	AGP1	GID7	MBA1	DER1	MBA1	YBR238C	THI2	KTR4	YCR061W	RSA4	YCR061W	GID7	ATG22	GRX1
		ERI1	YIL082W-A			tP(UGG)O3	tK(UUU)D	SRB7	YDR061W	MKC7	SUP35	tL(UAA)D	FIT1	UBC5	CUP1-1	MDG1	ULS1	2001-10-01	HSP78	NRP1	FAP7	ARF1	RIM1	FUB1	KRR1	SPS22	KRR1	MRPS5	MET8	MED8	LDB16	SUF2	SNT1	AGP1	YCL019W	ATG22	RIM2	MCM7	PCH2	ERT1	MRPS5	BEM1	SED4	TRX3	SED4	ATG22	GRX1	HIS4
		SSU1	RPS24B			YRF1-8	MCH1	YDR316W-A	LCB2	HOM2	UBC1	ARO3	STL1	LCB2	FYV4	tP(UGG)N2	IMT1	SHE2	EXG2	YDL157C	LDB17	RPL35A	SYP1	CSM1	PEX34	POF1	PEX34	DUT1	YBP1	PGI1	CDC10	PGK1	RBK1	YCL019W	LEU2	GRX1	MED8	COS111	RIM2	THI2	DUT1	MCM7	RSA4	ABP1	RSA4	GRX1	HIS4	AGP1
		HAL1	RPL2B			TRE1	NAT1	YFT2	AIM7	SSY1	NUP42	EHD3	IRC4	PDC2	GAR1	SIW14	IRC13	HAP4	YDR261C-D	CLB3	RPO21	PCL9	SNT1	GIT1	KAR4	EMC1	KAR4	RCF3	PYC2	BEM1	YCP4	CWH43	YCR051W	NFS1	NFS1	RRP7	YBR196C-A	FTH1	MED8	MRPS5	RCF3	COS111	TRX3	OCA4	TRX3	YCL019W	AGP1	YCL019W
		TIF5	DOT5			TRM44	MRX9	SWR1	PAA1	tQ(UUG)D3	SPC19	ENA5	YEL075C	AFR1	HXT5	CIT1	ISW2	YKL107W	tG(GCC)D2	LDB17	RGT2	UGX2	ELO2	RDS1	SPB1	YCL042W	SPB1	SHG1	SWC5	MCM7	SUF2	SLM5	PWP2	YCL012C	YCL012C	HIS4	KTR4	YBR209W	PGI1	DUT1	RIB5	FTH1	ABP1	THI13	ABP1	NFS1	YCL019W	NFS1
		RRG8	SGN1			YPR014C	RPN4	tX(XXX)D	SNF11	SUP35	YDR210W	snR47	RMD6	BMH2	LSM12	RPC34	SCD5	SEG2	DIN7	RPO21	RPL35B	YDL157C	PHO87	YCR108C	YCL048W-A	GID7	YCL048W-A	TSC10	DAD3	COS111	PGK1	YCR025C	TAH1	GBP2	GBP2	AGP1	MCM7	ERV15	KTR4	RCF3	SHG1	ERV15	OCA4	YDL241W	OCA4	GBP2	NFS1	YCL012C
		AI1	YIR043C			MEP3	TSC13	HXT7	PPH3	UBC1	YDR209C	RPC11	CIN8	SPO71	ANS1	ARE2	tP(UGG)O3	CWP2	CIA1	PPH21	STF1	NOP14	TAF2	YDL241W	SPS22	FRM2	SPS22	SDH8	ERT1	tE(UUC)B	SLM5	SYP1	YCR061W	SGF29	SGF29	YCL019W	COS111	MET8	DER1	RIB5	TSC10	MET8	THI13	PHO13	THI13	SGF29	GBP2	GBP2
		21S_RRNA	PAU1			TDA6	SLX5	YDR344C	TVP23	UPS3	GCD6	DET1	SPF1	TMS1	RPL42B	ATP23	tE(UUC)P	TEF4	MTH1	UBP1	UBP1	LDB17	IMG1	AIM6	POF1	YCL019W	POF1	BIT2	THI2	ERV15	snR65	SNT1	SED4	ILV6	PGS1	NFS1	FTH1	YBP1	MCM7	TSC10	BIT2	YBP1	YDL241W	YPD1	YDL241W	PGS1	SGF29	SGF29
		tL(UAA)Q	YJL218W			AI1	GRX6	HXT3	tR(ACG)D	NUP42	TCP1	DBF4	SNU13	YDR109C	ROF1	CPR8	SPO19	YKL050C	RNH202	CYK3	CYK3	CDC53	CTR86	PHO13	EMC1	NFS1	EMC1	RIF1	MRPS5	MET8	SNT1	ELO2	RSA4	PGS1	CDC10	YCL012C	YBR209W	PYC2	COS111	BIT2	RIF1	PYC2	PHO13	MFG1	PHO13	CDC10	PGS1	ILV6
			RPL39			ATP6	MED2	ATP22	RLI1	CBS2	ADK1	MAK21	RIP1	MTC5	CTF8	tL(UAA)N	MRPS16	TTI1	GCN2	NUP84	NUP84	STF1	FUB1	BRE4	GLK1	BUD3	GLK1	MRPL27	RCF3	YBP1	RBK1	RBK1	TRX3	CDC10	YCP4	GBP2	ERV15	ROT2	FTH1	RIF1	MRPL27	SWC5	YPD1	OST4	YPD1	YCP4	CDC10	PGS1
			PIR5			21S_RRNA	HED1	YPQ2	YDR098C-B	RKM2	COX20	LCB2	PXP1	SAC6	UTP9	BSC5	GLN1	YPT52	ZIP1	DUN1	YDL114W	VCX1	CDC39	DTD1	GID7	YCL012C	GID7	PCA1	SHG1	PYC2	ARE1	YCR051W	ABP1	YCP4	SUF2	SGF29	MET8	SWC5	ERV15	MRPL27	SSH1	DAD3	OST4	SSB1	OST4	SUF2	YCP4	CDC10
			HSP150			tL(UAA)Q	KCS1	BCP1	BMH2	EBS1	RTN1	DOS2	YEA6	HPR1	YHR214C-C	YOL155W-A	AI1	KAE1	MGP12	SNU23	MSS2	UBP1	CDC50	YDL218W	GFD2	YCL001W-A	FRM2	CHA1	TSC10	SWC5	YCR051W	THR4	OCA4	SUF2	tN(GUU)C	ILV6	YBP1	DAD3	MET8	SSH1	CTP1	YBR238C	SSB1	WHI4	SSB1	PGK1	SUF2	YCP4
			CIS3			tM(CAU)Q2	GCV1	SAC7	TVP15	tI(UAU)D	PRP42	PAA1	NUG1	RPA14	NIT1	HRP1	ATP6	LAS1	SRP101	SUB2	SUB2	EXP1	OCA4	TIM22	FRM2	YCR001W	KCC4	MRC1	SDH8	DAD3	PWP2	PWP2	GIT1	tN(GUU)C	ADP1	PGS1	PYC2	ERT1	YBP1	CTP1	YBR292C	ERT1	WHI4	GDH2	WHI4	CWH43	PGK1	SUF2
			RPS21B				VPS54	HPT1	SPO71	GCD6	YDR239C	TPS2	RPN3	CWC15	ATG32	YOL103W-A		PTR2	tV(CAC)D	RPS16B	RPS16B	CYK3	SOR2	GDH2	YCL019W	CDC10	YCL019W	PEX34	EFM2	ERT1	TAH1	TAH1	THI13	ADP1	CWH43	CDC10	ROT2	THI2	PYC2	YBR292C	PCA1	THI2	GDH2	PRR2	GDH2	YCR023C	CWH43	PGK1
			GCD14				MRH1	DIT2	MRPL1	TCP1	PEX5	RRP8	ZRG8	CDC37	POG1	SPO21		HSP104	SRB7	RPP1A	RPP1A	YDL109C	LRG1	HEM3	NFS1	PGK1	NFS1	KAR4	RIF1	THI2	YCR061W	YCR061W	YDL241W	CWH43	YCR023C	YCP4	SWC5	MRPS5	ROT2	PCA1	VAC17	MRPS5	PRR2	CWC2	PRR2	YCR025C	YCR023C	CWH43
			ARG3				LYS14	tS(AGA)D3	APC4	RTN1	YDR248C	SSS1	KRE29	STB3	QDR1	MET22		tA(UGC)L	PIB1	MDH3	MDH3	MSS2	BRE4	TRM8	BUD3	snR33	YCL012C	SPB1	MRPL27	MRPS5	SED4	SED4	PHO13	YCR023C	SLM5	SUF2	DAD3	DUT1	SWC5	VAC17	MRC1	DUT1	CWC2	GLE1	CWC2	snR65	YCR025C	YCR023C
			YJL047C-A				YDR034C-C	HKR1	ECM18	PRP42	RKM4	tR(ACG)D	MXR1	UPS3	PRM5	OPI10		PAU23	YDR316W-A	RPL31A	RPL31A	POL3	HO	YDL199C	YCL012C	YCR016W	YCL001W-A	SPS22	PCA1	DUT1	RSA4	RSA4	YPD1	snR65	YCR025C	tN(GUU)C	YBR238C	RCF3	DAD3	MRC1	PRD1	RCF3	GLE1	MGT1	GLE1	SNT1	snR65	YCR025C
			TPH3				tL(UAA)D	ARO80	MTC5	CHL4	tG(GCC)D2	MSH6	SAH1	YDR210W	COX5B	YOL014W		AFB1	YFT2	PEX19	snR63	PMT1	HBT1	ARF1	RER1	CWH43	YCR001W	POF1	CHA1	RCF3	TRX3	TRX3	OST4	SNT1	SYP1	ADP1	ERT1	SHG1	ERT1	FYV5	PEX34	RIB5	MGT1	SNF3	MGT1	ELO2	SNT1	snR65
			TDH2				YDR034C-A	APT2	HPR1	RKM4	RNH202	ARP10	JHD1	YDR209C	CAB2	TIR2		XYL2	TIM11	MBP1	TSR1	RPL13A	RRI1	RPL35A	YCL001W-A	SLM5	CDC10	EMC1	MRC1	TSC10	ABP1	ABP1	SSB1	ELO2	SNT1	CWH43	THI2	YBR259W	THI2	PEX34	KAR4	TSC10	SNF3	ARF1	ARF1	RBK1	ELO2	SNT1
			IMT3				ENA2	tK(CUU)D2	SAN1	HSP78	RRP45	YDR109C	FCY2	AHA1	YIL082W-A	CRS5		tQ(UUG)L	SWR1	PSA1	YDL057W	THI3	tG(GCC)D1	RPL41A	YCR001W	NPP1	SUF2	YCL042W	PEX34	SDH8	OCA4	OCA4	WHI4	RBK1	RBK1	YCR023C	MRPS5	TSC10	RRT2	KAR4	SPB1	BIT2	ARF1	UFD2	UFD2	TAF2	RBK1	ELO2
			ACF4				ENA1	UTP6	MKC7	EXG2	PHM6	PDS1	FCY22	RAD9	DOT5	ORT1		ETS2-1	YDR341C	tK(UUU)D	MBP1	MDH3	NHP2	MHF2	CDC10	RHB1	PGK1	GID7	KAR4	EFM2	THI13	GIT1	GDH2	ARE1	ARE1	SYP1	DUT1	EFM2	MRPS5	SPB1	SPS22	RIF1	UFD2	LYS20	LYS20	IMG1	YCR051W	RBK1
			ATP2				tD(GUC)D	PRP3	SEC1	tS(AGA)D2	DPP1	MRX14	GPP2	CRF1	YIR018C-A	MRPL23		RDN5-1	HXT6	PBP4	tK(UUU)D	AHK1	RTN2	STE7	PGK1	FEN2	snR33	ATG22	SPB1	RIF1	YDL241W	THI13	CWC2	YCR051W	YCR051W	SNT1	RCF3	RIF1	DUT1	SPS22	EMC1	MRPL27	LYS20	INH1	INH1	ARE1	PWP2	TAF2
			RPS5				AIM7	SNM1	YDR169C-A	YDR261C-D	ZIP1	VBA4	ICL1	ADK1	YIR043C	YOR161C-C		ETS2-2	YDR344C	SIT4	MCH1	CBS1	LYS20	YDL157C	POL4	SYP1	YCR016W	GFD2	APA1	MRPL27	PHO13	YDL241W	GLE1	PWP2	PWP2	ELO2	RIB5	MRPL27	RCF3	EMC1	YCL042W	SSH1	INH1	AIR2	AIR2	YCR051W	TAH1	IMG1
			SGM1				RAD55	SEC20	tQ(UUG)D3	tG(GCC)D2	RTT103	ECM18	SUP19	IVY1	PAU1	snR36		YLR154C-G	PAL1	NAT1	PBP4	YDL057W	PCL9	CLB3	snR33	snR65	CWH43	GRX1	SPS22	YBR292C	YPD1	PHO13	MGT1	TAH1	TAH1	RBK1	SHG1	YBR292C	RIB5	YCL042W	GID7	CTP1	AIR2	SFA1	SFA1	PWP2	YCR061W	ARE1
			MGM101				SED1	RPL37B	HSP42	DIN7	SRP101	FIN1	RGI1	YDR246W-A	YJL218W	BMS1		ITS1-2	YPQ2	BSC1	KNH1	MBP1	YDL177C	LDB17	YCR016W	RPS14A	SLM5	LSB5	POF1	PCA1	OST4	YPD1	SNF3	YCR061W	BUD31	ARE1	YBR259W	PCA1	SHG1	GID7	ATG22	YBR292C	SFA1	STE7	STE7	TAH1	BUD31	YCR051W
			DAL5				TFB5	SPG3	ATC1	CIA1	DPL1	HPR1	PTC2	YDR248C	RPL39	YPL162C		ETS1-2	SEM1	ARP2	SIT4	PSA1	AIR2	STF1	CWH43	snR189	NPP1	RRP7	EMC1	CHA1	SSB1	OST4	ARF1	SED4	SED4	YCR051W	TSC10	VAC17	YBR259W	ATG22	GRX1	PCA1	STE7	NOP14	NOP14	YCR061W	SED4	PWP2
			tL(UAA)K				PDC2	SMT3	UPS3	RNH202	GPI11	RUB1	RTT105	PAM1	SET2	SSU1		RPL37A	CDC40	MPS1	MRP10	tK(UUU)D	UGA3	VCX1	MAK32	BPH1	RHB1	HIS4	YCL042W	MRC1	WHI4	SSB1	RBS1	RSA4	RSA4	PWP2	EFM2	MRC1	TSC10	LSB5	AGP1	VAC17	NOP14	COP1	YDL144C	BUD31	RSA4	TAH1
			SPE1				AFR1	YDR514C	EBS1	GCN2	SRB7	DOP1	FLO8	DIN7	HAL5	YPL034W		HCR1	YRA1	MRX9	BSC1	MCH1	UGX2	EXP1	SLM5	RBK1	FEN2	YCL019W	GID7	PEX34	GDH2	GCS1	LYS20	ABP1	TRX3	TAH1	RIF1	KRR1	EFM2	AGP1	YCL019W	MRC1	YDL144C	YDL144C	RPO21	SED4	ABP1	YCR061W
			APE2				RRP1	STL1	YDR210W	ZIP1	PIB1	SAN1	BOI2	CIA1	PIR5	TIF5		TUB4	HPT1	tA(AGC)D	MPS1	MTF2	NRP1	YDL109C	NPP1	PHO87	SYP1	LEU2	ATG22	KAR4	CWC2	WHI4	INH1	OCA4	ABP1	YCR061W	MRPL27	PRD1	RIF1	YCL019W	YCL012C	FYV5	RPO21	RPO21	SCM3	RSA4	KIN82	BUD31
			SRP102				YDR098C-B	PAD1	YDR209C	MGP12	YDR316W-A	EKI1	SPR6	CCC2	IDS2	RRP9		CCC1	RAD30	RPN4	MRX9	NAT1	FAP7	MSS2	RHB1	MATALPHA2	snR65	NFS1	GFD2	SPB1	GLE1	GDH2	AIR2	COS7	OCA4	SED4	SSH1	PEX34	MRPL27	YCL012C	GBP2	PEX34	SCM3	SCM3	ARF2	ABP1	CDC39	SED4
			2001-10-01				BMH2	CIN8	SPR28	RTT103	YFT2	HOM2	RPL23B	BSC2	GLG2	KAR3		BUR2	tS(AGA)D3	CDC7	tA(AGC)D	PUS9	CDC36	QRI7	SYP1	TAF2	RPS14A	YCL012C	GRX1	APA1	MGT1	PRR2	SFA1	YDL241W	COS7	RSA4	YBR292C	KAR4	SSH1	GBP2	SGF29	KAR4	ARF2	ARF2	RPL41B	CDC39	OCA4	RSA4
			HAP4				TVP15	MAK10	YDR239C	SRP101	MRX8	SSY1	SAK1	PHM6	MCO6	GPH1		RPS28B	HKR1	GRX6	RPN4	MRX9	CLB3	SUB2	snR65	CTR86	snR189	GBP2	LSB5	SPS22	SNF3	CWC2	STE7	PHO13	THI13	ABP1	PCA1	SPB1	YBR292C	SGF29	snR43	SPB1	RPL41B	STF1	STF1	OCA4	GIT1	ABP1
			CWP2				ALT2	tG(GCC)E	SNU56	DPL1	tX(XXX)D	tQ(UUG)D3	YER134C	HDA2	tR(ACG)J	AI1		tL(UAG)L2	ARO80	tS(AGA)D1	GRX6	tA(AGC)D	LDB17	RPL31A	RPS14A	PWP2	BPH1	SGF29	RRP7	POF1	ARF1	GLE1	NOP14	YPD1	YDL241W	OCA4	VAC17	YCL048W-A	PCA1	snR43	YCL001W-A	SPS22	CDC53	VCX1	VCX1	GIT1	COS7	KIN82
			TEF4				YDR114C	UTR2	TRS23	SRB7	YDR341C	SUP35	GDI1	ATP5	YJL047C-A			FKS1	UTP6	MED2	tS(AGA)D1	ERP3	VCX1	AHK1	BPH1	YIH1	RBK1	YCL001W-A	HIS4	EMC1	RBS1	MGT1	YDL144C	MFG1	PHO13	COS7	MRC1	SPS22	VAC17	CDC10	CDC10	EMC1	RPP1B	PCL2	PCL2	COS7	YDL241W	OCA4
			CDC16				MRPL1	ANP1	RKM4	RAD34	EMT1	UBC1	GCG1	SSF2	YJL045W			REH1	TLG1	YDR003W-A	MED2	TSC13	UBP1	CBS1	RBK1	YCR061W	PHO87	YCR001W	AGP1	YCL042W	LYS20	SNF3	RPO21	OST4	YPD1	YDL241W	PRD1	POF1	MRC1	YCP4	YCP4	YCL042W	VCX1	HNT1	HNT1	YDL241W	PHO13	GIT1
			VPS1				MTC5	ECM10	YAP6	MCM21	YPQ2	SCC2	PAB1	SWA2	TPH3			ART10	PRP3	MAF1	YDR003W-A	tS(AGA)D1	HEM25	UBC9	PHO87	SED4	MATALPHA2	CDC10	YCL019W	GID7	INH1	ARF1	SCM3	SSB1	OST4	PHO13	PEX34	EMC1	KRR1	YCR006C	YCR006C	GID7	PCL2	SNA4	SNA4	PHO13	YPD1	COS7
			YKR005C				SAN1	URA3	tS(AGA)D2	YFT2	CNL1	CDC1	YER187W	GPI8	SAG1			DUS4	RPL37B	GAL3	TRP1	MCD1	NUP84	RAD59	MATALPHA2	SOL2	TAF2	YCP4	LEU2	ATG22	AIR2	RBS1	ARF2	GCS1	SSB1	YPD1	KAR4	PDI1	PRD1	PGK1	PGK1	ATG22	HNT1	EXP1	EXP1	YPD1	MFG1	YDL241W
			RSC4				NUM1	YEL008W	tG(GCC)D2	UTP4	BCP1	ATC1	YER188W	MSN5	TDH2			INA1	LPP1	PSF1	GAL3	RPL4B	YDL109C	YDL057W	TAF2	TRX3	PWP2	SUF2	NFS1	GFD2	SFA1	LYS20	STF1	WHI4	WHI4	MFG1	SPB1	GLK1	PEX34	SUF16	SUF16	GFD2	SNA4	TRM3	TRM3	MFG1	OST4	PHO13
			GMH1				RPA14	MIT1	MTH1	YDR341C	tK(CUU)D1	UPS3	COS4	HXT3	IMT3			ZDS2	SPS1	DAD1	PSF1	GCV1	PHO2	PSA1	YCR051W	YCR085W	YIH1	PGK1	YCL012C	GRX1	STE7	INH1	VCX1	TIM22	TIM22	OST4	YCL048W-A	GID7	KAR4	YCR016W	YCR016W	LSB5	EXP1	RRP42	RRP42	OST4	SSB1	YPD1
			SHB17				YDR169C-A	IRC22	YDR278C	HXT6	CDC40	RVB1	EMP47	TRP4	tD(GUC)J4			AMD1	AGE1	KCS1	KCS1	DAS2	QRI7	tK(UUU)D	CTR86	YCR090C	YCR061W	snR33	GBP2	LSB5	NOP14	AIR2	PCL2	GLE1	GDH2	SSB1	SPS22	ATG22	SPB1	SLM5	MAK32	AGP1	TRM3	TMA17	TMA17	SSB1	GCS1	MFG1
			AYT1				tQ(UUG)D3	MNN1	RNH202	YDR344C	ESF1	NUP42	GYP8	CDC40	CBF1			RPS17A	FDC1	YDR018C	GCV1	RPS11A	QRI1	MCH1	PWP2	OCA4	SED4	YCR016W	SGF29	RRP7	YDL144C	SFA1	HNT1	MGT1	PRR2	GCS1	POF1	LSB5	YCL048W-A	NPP1	SLM5	YCL019W	RRP42	NSE4	NSE4	GCS1	WHI4	OST4
			TPO1				HSP42	TMA20	PHM6	YPQ2	ATP17	CBS2	LSB3	ATP17	LIA1			ANY1	YDR541C	GCV1	ATG31	YDR029W	PMT5	KNH1	YIH1	HMRA2	SOL2	MAK32	PGS1	HIS4	RPO21	STE7	SNA4	SNF3	CWC2	WHI4	EMC1	RRP7	SPS22	SYP1	NPP1	NFS1	TMA17	PMT1	PMT1	WHI4	GDH2	SSB1
			AAT2				UPS3	snR14	GCN2	SEM1	SHE9	SPC19	OSW7	ARO10	JJJ3			TAP42	CIN8	tV(UAC)D	RPS11A	MIX14	UBX3	SIT4	YCR061W	MPH2	TRX3	PET18	YCL001W-A	AGP1	SCM3	NOP14	EXP1	ARF1	MGT1	TIM22	PDI1	YCL019W	POF1	RPS14A	SYP1	YCL012C	NSE4	YDL085C-A	YDL085C-A	PRR2	PRR2	GCS1
			ADE16				RKM2	RPN3	SRP101	ESF1	SXM1	EBS1	YMR31	YRA1	ATP2			ERB1	MAK10	RPS11A	PST2	PST2	RPP1A	NAT1	SED4	SOR2	YCR085W	HTL1	YCR001W	YCL019W	ARF2	COP1	TRM3	RBS1	SNF3	GDH2	YCL042W	LEU2	EMC1	BPH1	RPS14A	GBP2	PMT1	SUB2	SUB2	NHP2	GLE1	WHI4
			PDC1				EBS1	PRO3	GPI11	ERD1	HPT1	YDR210W	PAU11	MUS81	SGM1			GAT2	UTR2	NSI1	MRH1	MRH1	THI3	MRX9	SOL2	HXT15	YCR090C	SLM5	CDC10	LEU2	RPP1B	YDL144C	RRP42	LYS20	ARF1	CWC2	GID7	NFS1	YCL042W	SNT1	BPH1	SGF29	YDL085C-A	snR63	snR63	MGT1	MGT1	GDH2
			HOG1				YDR210W-A	PHM8	PFU1	tS(AGA)D3	ERD1	YDR209C	HXK2	SAC7	YRA2			CLN1	ANP1	MRH1	LYS14	LYS14	MDH3	RTK1	TRX3	THI13	OCA4	NPP1	YCP4	NFS1	VCX1	RPO21	TMA17	AIR2	RBS1	GLE1	ATG22	YCL012C	GID7	RBK1	SNT1	snR43	SUB2	BDF2	BDF2	SNF3	SNF3	PRR2
			PDC5				RAD9	KRE29	SRB7	ARO80	tS(AGA)D3	TCP1	CLG1	RPL12B	TOR2			DML1	ECM10	LYS14	tL(UAA)D	tL(UAA)D	VAM6	TSC13	YCR085W	LRG1	HMRA2	RIM1	PGK1	YCL012C	PCL2	SCM3	NSE4	SFA1	LYS20	MGT1	LSB5	SGF29	ATG22	MATALPHA2	RBK1	YCL001W-A	snR63	PBP4	PBP4	ARF1	ARF1	GLE1
			ACF2				SPR28	FCY2	tF(GAA)D	RPN9	ARO80	RTN1	KEX1	CYM1	tL(UAA)K			CUS1	VMA3	YDR034C-C	YDR034W-B	snR47	RPL31A	SLX5	YCR090C	AIM6	MPH2	SYP1	CTO1	GBP2	HNT1	ARF2	PMT1	STE7	AIR2	SNF3	RRP7	snR43	GFD2	YCR051W	MATALPHA2	CDC10	BDF2	SLC1	SLC1	LYS20	LYS20	MGT1
			ETS2-1				SIR4	FCY22	YFT2	YDR444W	RPN9	PRP42	MCM6	ADA2	PIR1			tA(AGC)M2	YEL023C	tL(UAA)D	ENA2	RPC11	YDL057W	RPT2	OCA4	PHO13	SOR2	RPS14A	YCR016W	SGF29	SNA4	RPP1B	SUB2	SAS10	SFA1	ARF1	YCL019W	YCL001W-A	LSB5	THR4	BUD23	YCP4	PBP4	SIT4	SIT4	INH1	INH1	ARF1
			RDN5-1				TRS23	ICL1	MRPL35	tK(CUU)D2	CYM1	YDR239C	DSD1	RPS18A	RCN1			COX7	YEL008W	YDR034W-B	snR47	BAP3	PSA1	MED2	MPH2	GYP7	HXT15	BPH1	PET18	PGS1	EXP1	VCX1	RPP1A	NOP14	STE7	RBS1	LEU2	YCR001W	RRP7	PWP2	YCR051W	YCR006C	SLC1	NPC2	NPC2	AIR2	AIR2	LYS20
			ETS2-2				YDR248C	tA(UGC)E	tX(XXX)D	MFA1	tK(CUU)D2	AMD2	YGL188C-A	PPN1	APE2			SCW10	GIM4	ENA5	TPI1	TPI1	KNH1	ATP16	SOR2	PTP1	THI13	SNT1	SLM5	YCL001W-A	TRM3	PCL2	VAM6	CCT4	RPC53	LYS20	NFS1	CDC10	YCL019W	YCR061W	THR4	PGK1	SIT4	MRP10	MRP10	PAR32	UGA3	INH1
			YLR154C-G				EXG2	SRG1	HXT6	PRP3	ECM11	TRS23	COX4	NHX1	2001-10-01			AAD14	IRC22	ENA2	tD(GUC)D	DBF4	MTF2	MCD1	HXT15	SSB1	GUD1	RBK1	NPP1	YCR001W	RRP42	HNT1	snR63	RPO21	NOP14	AIR2	BUD3	YCR006C	LEU2	SED4	PWP2	snR33	NPC2	GPR1	GPR1	UGA3	SFA1	AIR2
			ITS1-2				tS(AGA)D2	SSA4	PAL1	RPL37B	SNF1	YDR246W-A	YGL185C	HEH2	YPK1			RPD3	NUG1	snR47	UBC5	PST1	NAT1	RAD57	THI13	WHI4	AIM6	PHO87	RIM1	CDC10	NSE4	SNA4	BDF2	SCM3	CCT4	SFA1	YCL012C	PGK1	NFS1	RSA4	YCR061W	YCR016W	MRP10	ARP2	ARP2	SFA1	STE7	UGA3
			ETS1-2				YDR261C-D	SWI4	YPS7	LPP1	SPG3	CHL4	STR3	CWC21	YKL107W			YNL234W	PAC2	TPI1	YDR061W	MAK21	PUS9	RPL4B	YDL241W	NOP6	PHO13	MATALPHA2	SYP1	YCP4	PMT1	UBP1	YDL057W	ARF2	RPO21	STE7	GBP2	snR33	YCL012C	SSK22	SED4	SLM5	GPR1	GPM2	MRX9	STE7	SAS10	SFA1
			RPL37A				tG(GCC)D2	DSE1	EMT1	SPG3	SMT3	RMD5	RCK1	VPS60	YKL097C			JJJ1	snR14	tD(GUC)D	SNF11	YDR061W	PRP9	DAS2	LRG1	CWC2	GYP7	YCR051W	RPS14A	SUF2	SUB2	EXP1	PBP4	CDC53	SCM3	YDL157C	SGF29	YCR016W	SGF29	TRX3	TRX3	YCR025C	ARP2	MCD1	GPM2	SAS10	NOP14	STE7
			CRR1				DIN7	GLC7	YPQ2	SMT3	YDR514C	RKM4	LYS5	PAC11	CWP1			RIO2	tE(UUC)E1	YDR061W	PPH3	LCB2	MPS1	YDR029W	AIM6	YDL206W	SSB1	CTR86	BPH1	PGK1	RPP1A	TRM3	SLC1	LYS21	RGT2	SAS10	snR43	MAK32	snR43	ABP1	YCR090C	NPP1	GPM2	YRB1	MCD1	NOP14	CCT4	SAS10
			CDC123				CIA1	tK(CUU)E2	TRP4	KRE28	KRE28	HSP78	NUT1	PKH1	TEF4			YNL194C	PRP22	AIM7	RAD55	PAA1	MRX9	MIX14	PHO13	MGT1	WHI4	PWP2	SNT1	snR33	VAM6	RRP42	STP4	RPP1B	ARF2	NOP14	YCL001W-A	PET18	YCL001W-A	YCR090C	OCA4	SYP1	MCD1	RCR2	YRB1	CCT4	RPO21	NOP14
			NDL1				HDA2	YER134C	CNL1	FDC1	FDC1	EXG2	RPL9A	PSP1	VMA5			MRPL19	RPN3	PPH3	SED1	SNF11	RPN4	MRH1	GYP7	ARF1	NOP6	YIH1	RBK1	YCR016W	snR63	TMA17	NPC2	VCX1	CDC53	CCT4	YCR001W	SLM5	YCR001W	OCA4	SOR2	RPS14A	YRB1	TRP1	RCR2	RPO21	SCM3	CCT4
			tA(AGC)L				SUM1	tV(AAC)E1	BCP1	YDR541C	YDR541C	YDR261C-D	snR82	YDR514C	YKL075C			APC1	PRO3	RAD55	SSS1	PPH3	ERP3	LYS14	SSB1	YDL180W	CWC2	YCR061W	PHO87	MAK32	BDF2	NSE4	MRP10	PCL2	LYS21	RPO21	CDC10	NPP1	CDC10	SOR2	HXT15	BPH1	RCR2	RPL4B	TRP1	SCM3	RGT2	RPO21
			EXG1				IPK1	COX15	tK(CUU)D1	CIN8	CIN8	HEL2	TOS8	FIT1	TUL1			RPL42A	ERG28	SED1	tR(ACG)D	TFB5	TSC13	tL(UAA)D	WHI4	YDL176W	YDL206W	SED4	MATALPHA2	PET18	YDL057W	PMT1	GPR1	CDC48	RPP1B	SCM3	YCR006C	RIM1	SUF2	THI13	THI13	SNT1	TRP1	GCV1	RPL4B	RGT2	ARF2	SCM3
			MRPL15				tF(GAA)D	tE(UUC)E3	SEM1	RAD23	MCM3	CIA1	NBP35	STL1	CDC16			MIC27	HIS1	AFR1	VTC5	SSS1	SLX5	YDR034C-A	NOP6	SFA1	MGT1	RSA4	YCR051W	HTL1	PBP4	SUB2	ARP2	SNA4	VCX1	ARF2	PGK1	SYP1	PGK1	YDL241W	YDL241W	RBK1	RPL4B	ATG31	GCV1	ARF2	CDC53	RGT2
			TMA10				YFT2	YER160C	CDC40	ANP1	SNU13	RNH202	MAD1	IRC4	VPS1			AQR1	FCY2	tR(ACG)D	RLI1	RRP1	GRX6	YDR034W-B	CWC2	STE7	SNF3	SOL2	PWP2	SLM5	SLC1	RPP1A	GPM2	UBP1	PCL2	CDC53	snR33	RPS14A	CTO1	LRG1	LRG1	MATALPHA2	GCV1	VPS54	tV(UAC)D	RPL41B	RPP1B	ARF2
			MID2				MSN5	DNF1	HPT1	SPF1	RIP1	PHM6	YGL081W	YEL075C	YKR005C			COG6	ICL1	VTC5	GIS1	SLU7	MAF1	RSM10	YDL206W	CLB3	ARF1	TRX3	YIH1	NPP1	STP4	snR63	SLX5	EXP1	CDC48	LYS21	YCR016W	BPH1	YCR016W	AIM6	AIM6	BUD23	ATG31	PST2	VPS54	CDC53	VCX1	SRF1
			RPS25B				tX(XXX)D	BMH1	STE14	ECM10	YEL023C	GCN2	OCH1	RMD6	RSC4			tP(UGG)N2	RRT13	RLI1	GRX3	VTC5	RPL4B	snR47	MGT1	CRD1	YDL180W	YCR085W	YCR061W	RIM1	NPC2	BDF2	ATP16	ATG20	SNA4	RPP1B	MAK32	RBK1	MAK32	PHO13	PHO13	YCR051W	VPS54	MRH1	PST2	STF1	PCL2	CDC53
			SPO77				HXT7	DMC1	RPL12B	GEA2	GEA2	DPP1	KAP122	CIN8	MIC60			SUF10	YOS1	GIS1	BMH2	MSH6	PSF1	HEM13	SNF3	RDI1	YDL176W	YCR090C	SED4	SYP1	MRP10	YDL057W	MCD1	RRP42	UBP1	VCX1	PET18	MATALPHA2	PET18	MFG1	MFG1	THR4	PST2	LYS14	MRH1	VCX1	HNT1	STF1
			FKS1				EMT1	THI5	tK(CUU)D2	URA3	URA3	RTT103	YGL006W-A	SDD1	DBP7			MRPL50	YER076C	YDR098C-B	TVP15	YDR098C-B	KCS1	DBF4	ARF1	STF1	SFA1	OCA4	RSA4	BPH1	GPR1	PBP4	RCR2	PHO2	EXP1	PCL2	YCR022C	TAF2	YCR022C	SSB1	SSB1	PWP2	MRH1	RSM10	LYS14	PCL2	SNA4	VCX1
			YLR358C				ATP22	MOB2	UTP6	tK(CUU)E1	tK(CUU)E1	SRP101	EFM5	RPL12A	GMH1			CPR8	SRG1	BMH2	SPO71	BMH2	MIX14	MAK21	YDL180W	RPP1B	STE7	RDS1	SOL2	SNT1	DBP10	SLC1	RPL4B	PMT1	ATG20	CDC48	SLM5	BUD23	SLM5	WHI4	WHI4	YCR061W	LYS14	snR47	RSM10	HNT1	UBP1	PCL2
			DUS4				SPC110	IES1	MFA1	YEL008W	tR(UCU)E	ATP5	SWC4	VMA8	YKR078W			LYS9	AST2	TVP15	tI(AAU)D	ARX1	MRH1	YDR061W	YDL177C	RRP42	CRD1	MPH2	TRX3	RBK1	ARP2	STP4	GCV1	PMT5	RRP42	SNA4	NPP1	YCR051W	NPP1	GDH2	GDH2	SED4	RSM10	NRG1	snR47	SNA4	EXP1	HNT1
			SEN1				BCP1	tN(GUU)F	SPP41	MIT1	YEA4	SRB7	MSB2	VMA3	PTR2			HOL1	SWI4	tI(AAU)D	FOB1	ARP10	LYS14	LCB2	SFA1	MSS2	SCM3	SOR2	YCR085W	MATALPHA2	GPM2	NPC2	ATG31	SUB2	NSE4	UBP1	RIM1	CTR86	RIM1	PRR2	PRR2	RSA4	snR47	HEM13	NRG1	UBP1	NUP84	SNA4
			RPL6B				SEM1	IOC3	TRS31	NUG1	YND1	RAD34	YGR018C	TIM9	YLL032C			PUL3	BOI2	TMN2	MRX14	MRX14	tL(UAA)D	AIM7	STE7	PHO2	RDI1	THI13	YCR090C	BUD23	ATP16	MRP10	VPS54	RPL13A	PMT1	EXP1	SYP1	PWP2	SYP1	NOP6	NOP6	TRX3	NRG1	BAP3	HEM13	EXP1	ATG20	UBP1
			FPR4				CDC40	tG(GCC)F2	SNM1	TMA20	snR14	YFT2	MUP1	RPR1	HSP104			YOL166W-A	DSE1	MRX14	SAN1	VBA4	YDR034W-B	FMP16	RDI1	NSE4	STF1	YDL241W	OCA4	YCR051W	MCD1	GPR1	PST2	RPP1A	SUB2	ATG20	RPS14A	YIH1	RPS14A	CWC2	CWC2	ABP1	HEM13	TPI1	BAP3	NUP84	RRP42	EXP1
			CTK3				VPS74	tS(GCU)F	LPP1	snR14	PRE1	RQC1	SPT4	PXP1	AAT2			YOL155W-A	snR52	MRPL1	NUM1	COX26	ENA2	PAA1	STF1	UBX3	RPP1B	LRG1	MPH2	THR4	RCR2	DBP10	LYS14	snR63	RPP1A	RRP42	BPH1	YCR061W	BPH1	GLE1	GLE1	YCR090C	BAP3	DBF4	TPI1	ATG20	TMA17	ATG20
			ZDS2				ATP17	ATG18	SPG3	tE(UUC)E1	HEM14	YDR341C	PIL1	GLC3	ADE16			PAP2	GLC7	DOP1	RPA14	TRM1	snR47	PPH3	RPP1B	NUR1	VCX1	AIM6	SOR2	PWP2	TRP1	ARP2	RSM10	BDF2	snR63	PHO2	SNT1	SED4	SNT1	SNF3	SNF3	OCA4	TPI1	PST1	DBF4	RRP42	PHO2	RRP42
			RPS18B				YRA1	SMC2	tL(CAA)D	PRE1	FAA2	HXT7	PDC6	MNN1	EMA19			YOL103W-A	tH(GUG)E2	NUM1	YDR169C-A	YDR131C	NRG1	TVP23	VCX1	RPL13A	RRP42	PHO13	THI13	YIH1	GAL3	MRX9	snR47	PBP4	BDF2	PMT1	RBK1	RSA4	RBK1	ARF1	ARF1	SOR2	DBF4	MAK21	PST1	PHO2	PMT1	TMA17
			RPS17A				RPP2B	MIN10	SMT3	PRP22	RPN3	EMT1	UTP22	YND1	XYL2			HAL9	tK(CUU)E2	RPA14	SEC7	SAN1	HEM13	SSS1	RRP42	RPL31A	MSS2	MFG1	YDL241W	YCR061W	RPL4B	GPM2	NRG1	SLC1	PBP4	SUB2	MATALPHA2	TRX3	MATALPHA2	LYS20	DLD2	HXT15	PST1	RPS13	MAK21	PMT1	SUB2	NSE4
			SOK2				NKP1	IRC6	YDR514C	RPN3	EDC2	YPQ2	GTF1	NUG1	EMP46			MPD2	YER135C	HOM2	UPS3	MKC7	BAP3	RLI1	MSS2	snR63	PHO2	SSB1	LRG1	SED4	GCV1	MCD1	HEM13	STP4	SLC1	RPP1A	TAF2	YCR085W	TAF2	SFA1	YDL177C	THI13	MAK21	FMP16	RPS13	NDE2	RPL13A	PMT1
			CCS1				RPL12B	RMD8	URC2	TPA1	YER053C-A	CNL1	CLB1	tE(UUC)E1	CLF1			YOL085C	tE(UUC)E3	SAC3	RKM2	TAF12	DBF4	GIS1	PHO2	AHK1	NSE4	WHI4	AIM6	RSA4	ATG31	RCR2	BAP3	NPC2	STP4	snR63	YCR043C	YCR090C	YCR051W	CDC36	SFA1	YDL241W	RPS13	IPT1	DOA4	SUB2	RPP1A	SUB2
			ASC1				tS(AGA)D3	YMR31	SPS1	FCY2	VHR2	TFC6	RPS23A	RPN3	YLR126C			SPE2	YER160C	YDR169C-A	YDR210W	EKI1	tD(GUC)D	GRX3	NSE4	YET3	PMT5	GDH2	PHO13	SSK22	VPS54	TRP1	TPI1	MRP10	NPC2	BDF2	BUD23	OCA4	CTR86	STE7	CDC36	LRG1	DOA4	RAD55	IPT1	RPL13A	snR63	RPL13A
			GAT2				tK(CUU)D2	RAI1	AGE1	VHR2	RNR1	CDC40	BTN2	tH(GUG)E1	ETS2-1			YOL014W	DNF1	SEC7	YDR209C	RPA14	YDR061W	YDR102C	UBX3	SYO1	RAM1	CWC2	MFG1	TRX3	LYS14	GAL3	DBF4	PUS9	MRP10	PBP4	YCR051W	MPH2	PWP2	SAS10	STE7	AIM6	IPT1	SED1	RAD55	RPP1A	BDF2	RPP1A
			RPS16A				ECM11	RTF1	HSP31	YOS1	SRG1	ESF1	ENP2	KRE29	RDN5-1			SLG1	ECM32	tQ(UUG)D3	YDR210C-D	SSY1	LCB2	ARP10	RAM1	USO1	NUR1	GLE1	SSB1	YCR085W	RSM10	RPL4B	PST1	DBP10	PUS9	SLC1	CTR86	SOR2	YIH1	NOP14	SAS10	PHO13	RAD55	PET100	SED1	snR63	PSA1	snR63
			DDR48				RPS17B	YGL230C	FIT1	SRG1	DOT6	WIP1	GPC1	MXR1	ETS2-2			tK(UUU)O	YER187W	UBC1	GCD6	TRM82	AIM7	PDS1	NUR1	YDL057W	RPS16B	SNF3	WHI4	YCR090C	snR47	GCV1	DOA4	ARP2	ARP2	STP4	PWP2	THI13	YCR061W	COP1	NOP14	MFG1	SED1	RRP8	PET100	BDF2	PBP4	BDF2
			ICY1				HEH2	COG1	FDC1	ILV1	SHC1	ATP17	PTI1	SAH1	YLR154C-G			RPO31	RPL22B	ATC1	YDR215C	CDC37	RTR2	MRPL1	RPL13A	PSA1	RPL13A	ARF1	GDH2	OCA4	NRG1	ATG31	IPT1	MRX9	MRX9	NPC2	YIH1	YDL241W	SED4	CCT4	CCT4	SSB1	RRP8	AFR1	RRP8	PSA1	SLC1	PSA1
			CLN1				SPP41	YGL204C	IRC4	SSA4	GLE2	SDH6	CHO2	CAJ1	ITS1-2			BAG7	IES1	UPS3	SIR4	YDR169C-A	PAA1	VBA4	VAM6	NPC2	VAM6	SFA1	CWC2	MPH2	HEM13	VPS54	RAD55	GPM2	GPM2	MRP10	YCR061W	LRG1	RSA4	RPO21	RPO21	WHI4	AFR1	SSS1	AFR1	PBP4	SIT4	PBP4
			ATR2				UGO1	GCN1	CIN8	SWI4	SWI4	HPT1	RTS3	JHD1	ETS1-2			ALE1	YFL012W	RKM2	PCF11	SEC7	SNF11	ARO1	RPL31A	MRP10	snR63	STE7	GLE1	SOR2	BAP3	PST2	SED1	MED2	MED2	PUS9	SED4	AIM6	SSK22	RGT2	SCM3	GDH2	SSS1	MSH6	SSS1	SLC1	NPC2	SLC1
			EGT2				RPL27B	CDC55	RPL12A	BOI2	BOI2	ERD1	MSM1	HOM3	EMG1			snR36	SMC1	SPC19	COX20	SUP35	PPH3	HPR1	snR63	FAD1	AHK1	NOP14	YDL206W	THI13	TPI1	LYS14	PET100	ATP16	MCD1	DBP10	RSA4	PHO13	TRX3	ARF2	RGT2	PRR2	RRP1	ALT2	RRP1	NPC2	MRP10	SIT4
			YNL234W				snR13	MPT5	tG(GCC)E	LCP5	DSE1	YDR415C	CRH1	GIP2	ATG26			THI72	tF(GAA)F	YDR210W	YDR239C	HMO1	RAD55	DOP1	BRE1	BSC1	YET3	COP1	SNF3	YDL241W	DBF4	RSM10	RRP8	MCD1	RMD1	ARP2	SOL2	MFG1	YCR085W	RDI1	ARF2	NOP6	MSH6	COX26	MSH6	MRP10	SLM3	NPC2
			IES2				JIP4	SPO74	UTR2	snR4	LCP5	tS(AGA)D3	tW(CCA)G2	FCY2	HCR1			RPB8	UBP6	SPR28	SNU56	UPS3	SED1	SAN1	YET3	PUS9	SYO1	CCT4	ARF1	LRG1	PST1	snR47	SSS1	RMD1	RCR2	MRX9	TRX3	SSB1	YCR090C	STF1	RDI1	CWC2	ALT2	KIN1	ALT2	SLM3	ARP2	MRP10
			RIO2				SNM1	HUR1	tS(AGA)E	tH(GUG)E2	snR52	ARO80	FYV8	HMF1	TUB4			WTM1	IOC3	SIR4	YDR246W-A	EBS1	AFR1	EKI1	SYO1	PRP9	USO1	RPO21	PPH22	AIM6	DOA4	NRG1	RRP1	RCR2	RAD57	ATP16	YCR085W	WHI4	OCA4	RPP1B	STF1	GLE1	COX26	ARO1	COX26	ARP2	MRX9	SLM3
			GCR2				VPS60	PMR1	ECM10	YER134C	tH(GUG)E2	CYM1	BNS1	PET117	CDC123			FAA1	AIP5	PCF11	tS(AGA)D2	YDR210W	ILT1	HOM2	USO1	RTK1	YDL057W	SCM3	INH1	PHO13	IPT1	HEM13	tR(ACG)D	RAD57	RPL4B	MCD1	YCR090C	GDH2	MPH2	VCX1	RPP1B	SNF3	KIN1	CCW22	KIN1	MRX9	GPM2	ARP2
			SLZ1				MZM1	SUT1	IMT4	YER135C	tK(CUU)E2	SSN2	YGR237C	FCY22	BUR2			MRS6	tG(GCC)F2	COX20	YDR262W	YDR209C	RLI1	SSY1	YDL057W	GPM2	PSA1	RDI1	SFA1	MFG1	RAD55	BAP3	MSH6	RPL4B	GCV1	RMD1	OCA4	PRR2	SOR2	PCL2	VCX1	ARF1	ARO1	MTQ2	ARO1	GPM2	MED2	MRX9
			YNL194C				SPG3	CDC43	GEA2	FTR1	tI(AAU)E1	TSA2	MPC3	GPP2	BNA5			YOR381W-A	ATG18	RTN1	CIA1	tI(UAU)D	GIS1	NBP2	PSA1	SLX5	STP4	STF1	CDC36	SSB1	SED1	TPI1	ALT2	ATG31	ATG31	RCR2	MPH2	NOP6	HXT15	HNT1	PCL2	LYS20	CCW22	DOP1	CCW22	MED2	MCD1	GPM2
			MRPL19				tL(CAA)D	HUL5	URA3	YER145C-A	DDI1	TOM1	MGA1	ICL1	IRC20			FIT2	HIS2	SNU56	YDR274C	TCP1	YDR098C-B	SEC7	STP4	RPT2	NPC2	RPP1B	STE7	WHI4	PET100	DBF4	COX26	VPS54	VPS54	RAD57	SOR2	CWC2	THI13	EXP1	HNT1	SFA1	MTQ2	SAN1	MTQ2	ATP16	RCR2	MED2
			MDG1				URC2	ITC1	RPR1	YER160C	tE(UUC)E3	TLG1	TNA1	SUP19	RPS28B			FDH1	SAP155	TRS23	MTH1	YDR222W	BMH2	SUP35	NPC2	PTC1	MRP10	VCX1	NOP14	GDH2	RRP8	PST1	KIN1	LYS14	LYS14	RPL4B	HXT15	GLE1	YDL241W	ATG20	EXP1	CDC36	DOP1	TAF12	DOP1	MCD1	TRP1	ATP16
			YNL115C				SPS1	GPG1	YEL009C-A	BRR2	YER160C	snR13	YGR273C	RGI1	EXG1			YRF1-8	RMD8	YDR246W-A	YDR278C	CRF1	ARX1	UPS3	MRP10	MCD1	FAD1	PCL2	COP1	CWC2	SSS1	LCB2	ARO1	ENA2	RSM10	ATG31	THI13	YDL206W	LRG1	RRP42	ATG20	STE7	SAN1	SWI5	SAN1	RCR2	GAL3	MCD1
			AQR1				STL1	CDC20	tR(UCU)E	YER187W	BMH1	PRP3	PAU12	YOS1	CHS5			SAM4	YFR054C	BTT1	HDA2	PCF11	SPO71	EBS1	FAD1	RCR2	SIR2	HNT1	CCT4	GLE1	RRP1	DOA4	CCW22	RSM10	snR47	VPS54	YDL241W	SNF3	AIM6	NSE4	RRP42	RPC53	TAF12	KGD2	TAF12	YDR010C	YDR010C	RMD1
			tP(UGG)N2				IRC4	YGL114W	GIM4	YFL066C	YER187W	RPL37B	YRF1-3	tA(UGC)E	MID2			ATP15	COS12	EXG2	SUR2	RTN1	VBA4	YDR210W-A	BSC1	RAD57	BSC1	EXP1	RPO21	SNF3	tR(ACG)D	IPT1	MTQ2	snR47	NRG1	MIX14	LRG1	ARF1	PHO13	PMT1	MSS2	NOP14	EKI1	GIR2	EKI1	RPL4B	RPL4B	RCR2
			SIS1				YEL075C	VPS73	IRC22	COS4	YFL066C	LPP1	GOS1	YER076C	VRP1			PLC1	RAI1	tS(AGA)D2	PFU1	PEX5	COX26	tI(UAU)D	PUS9	RPL4B	PUS9	ATG20	SCM3	ARF1	MSH6	RAD55	DOP1	HEM13	HEM13	PST2	AIM6	PPH22	MFG1	RAM1	NSE4	COP1	KGD2	SAC3	NUM1	DAD1	GCV1	TRP1
			PET8				CAN1	SEH1	PAC2	THI5	COS4	SPG3	RIM101	ICP55	SPO77			DDC1	EMC4	YDR261C-D	SSF2	TRS23	CCW22	GTB1	PRP9	RAD61	PRP9	RRP42	STF1	PPH22	ALT2	SED1	SAN1	BAP3	BAP3	LYS14	PHO13	DLD2	SSB1	YDL086W	PMT1	CCT4	GIR2	SSY1	GIR2	GCV1	ATG31	GAL3
			SUF10				CIN8	SRM1	TMA20	ACT1	AGX1	SMT3	YHL005C	PTC2	FKS1			UIP4	YGL230C	tG(GCC)D2	tF(GAA)D	CHL4	HPR1	RTN1	RTK1	HED1	ARP2	NSE4	RPP1B	SFA1	COX26	PET100	TAF12	TPI1	TPI1	ENA2	MFG1	SFA1	WHI4	SUB2	RAM1	RPO21	SAC3	ACL4	SAC3	ATG31	VPS54	YDR010C
			RPC34				POL5	SOE1	snR14	SUF9	BST1	YDR514C	RPL14B	AST2	TAL1			PPQ1	tH(GUG)G1	MTH1	tX(XXX)D	RKM4	DOP1	YDR239C	GPM2	DAS2	RTK1	PMT1	VCX1	CDC36	KIN1	RRP8	EKI1	DET1	DET1	RSM10	SSB1	CDC36	GDH2	RPL13A	YDL086W	SCM3	ACL4	SUP35	ACL4	VPS54	PST2	RPL4B
			MRPL50				RPL12A	NUP145	RPN3	SMX2	SUF9	KRE28	RPL27A	RTT105	YLR358C			RPS6A	YGL204C	YDR278C	HXT6	HSP78	RPA14	MNN10	SLX5	ATG31	GPM2	RAM1	PCL2	STE7	ARO1	SSS1	NUM1	DBF4	DBF4	snR47	WHI4	STE7	PRR2	THI3	SUB2	RGT2	SUP35	ARG82	SUP35	PST2	MRH1	GCV1
			LYS9				MAK10	AFT1	PIC2	MDJ1	SMX2	FDC1	ECM12	GLE2	CTF3			ALD6	KEX1	PHM6	YDR344C	YAP6	HOM2	TRS23	PTC1	RAD28	SLX5	SUB2	HNT1	RPC53	CCW22	RRP1	GIR2	CDC34	EMC10	HEM13	GDH2	SAS10	NOP6	VAM6	RPL13A	ARF2	ARG82	SDH4	ARG82	MRH1	LYS14	ATG31
			YNR071C				tG(GCC)E	tR(UCU)G1	FCY2	IES1	MDJ1	YDR541C	VMA16	FLO8	YLR406C-A			PDR12	EMP24	HDA2	YPS7	SWM1	SUP35	CHL4	MCD1	MIX14	RPT2	RPL13A	EXP1	NOP14	MTQ2	tR(ACG)D	SAC3	EMC10	MAK21	HEM12	PRR2	NOP14	CWC2	RPL31A	THI3	RDI1	SDH4	NVJ3	SDH4	LYS14	ENA2	VPS54
			MAN2				IMT4	TIF4632	RPL34A	WWM1	IES1	YEL073C	SLT2	BOI2	INA1			SGF11	GCN1	SUR2	EMT1	EXG2	UPS3	RKM4	RCR2	PST2	PTC1	THI3	ATG20	CCT4	DOP1	VTC5	ACL4	MAK21	DOA4	TPI1	NOP6	COP1	GLE1	snR63	VAM6	STF1	NVJ3	SLY1	NVJ3	ENA2	RSM10	PST2
			YOL155W-A				RIP1	RPT6	FCY21	SMC1	WWM1	CIN8	NEL1	SPR6	ECM30			TRM44	CDC55	SRB7	TRP4	YDR261C-D	SND1	YAP6	RAD57	LYS14	MCD1	MDH3	RRP42	RPO21	TAF12	MSH6	YDR169C-A	LCB2	IPT1	DET1	CWC2	RPO21	YDL206W	BRE1	RPL31A	RPP1B	HST4	HST4	CCT6	RSM10	snR47	MRH1
			RPL25				RPR1	HEM2	ICL1	GCN20	BLM10	RAD23	FSH1	RPL23B	ATR1			HAL1	MPT5	SUM1	EAF1	tG(GCC)D2	NUP42	SWM1	RPL4B	EHD3	RCR2	VAM6	NSE4	SCM3	EKI1	ALT2	SUP35	OCA6	RAD55	DBF4	GLE1	SCM3	ACK1	BDF2	snR63	VCX1	MSC2	YDR194W-A	HST4	snR47	NRG1	LYS14
			ZEO1				UBC8	SUP54	RNR1	IOC3	MSH4	ANP1	SMF2	SAK1	FPR3			TIF6	BUD13	tF(GAA)D	BCP1	DIN7	RKM2	EXG2	RAD61	ENA5	RAD57	RPL31A	PMT1	STF1	NUM1	COX26	ARG82	FMP16	SED1	CDC34	YDL206W	STF1	SNF3	USO1	BRE1	PCL2	EBS1	MSC2	MSC2	NRG1	HEM13	ENA2
			YOL097W-A				tK(CUU)E1	PNC1	YOS1	tG(GCC)F2	tN(GUU)F	ECM10	YHR050W-A	YER134C	ITT1			TKL1	SPO74	YFT2	SEM1	CIA1	EBS1	tS(AGA)D2	HED1	ENA2	RPL4B	snR63	RAM1	RPP1B	GIR2	KIN1	SDH4	IPT1	PET100	EMC10	ACK1	RPP1B	ARF1	YDL057W	BDF2	HNT1	YDR210W	EBS1	EBS1	HEM13	BAP3	RSM10
			YOL085C				YEL009C-A	HOP2	tA(UGC)E	ATG18	LOC1	RIP1	RUF5-1	tR(ACG)E	SUF7			RRP9	tK(CUU)G2	MSN5	CDC40	RNH202	TCP1	tG(GCC)D2	GCV1	ENA1	RAD61	BRE1	RPL13A	VCX1	SAC3	ARO1	NVJ3	RAD55	RRP8	MAK21	SNF3	VCX1	PPH22	PBP4	USO1	EXP1	UPC2	YDR210W	MSS4	BAP3	TPI1	snR47
			LAG2				tR(UCU)E	SCL1	SRG1	MIN10	SUF20	GEA2	CUP1-1	GCG1	RPS17A			TPO3	HUR1	tX(XXX)D	ESF1	GCN2	UPC2	DIN7	DAS2	RSM10	HED1	BDF2	THI3	PCL2	ACL4	CCW22	CCT6	SED1	SSS1	YDR061W	ARF1	HNT1	RPL41A	SLC1	YDL057W	ATG20	GTB1	TCP1	YDR210W	TPI1	DET1	NRG1
			YOL024W				HEM14	LEU1	AIM10	QCR6	GCN20	GTT3	FYV4	PAB1	AIM34			15S_RRNA	PMR1	HXT7	ATP17	DPP1	RAD9	CIA1	ATG31	YDR042C	DAS2	UBC9	MDH3	HNT1	YDR169C-A	MTQ2	SLY1	RRP8	RRP1	DOS2	DLD2	EXP1	DLD2	STP4	PBP4	RRP42	COX20	UPC2	UPC2	DET1	DBF4	HEM13
			CSI2				RPN3	YGL007C-A	PTC2	CDC26	YFR012W-A	YEL008W	PTC7	DNF1	ANY1			AI1	ITC1	YDR344C	RPP2B	INM2	HTB1	MTH1	VPS54	snR47	ATG31	USO1	VAM6	EXP1	YDR170W-A	DOP1	HST4	SSS1	tR(ACG)D	DOA4	SFA1	ATG20	SFA1	NPC2	SLC1	TMA17	SEC26	GTB1	GTB1	DBF4	PST1	BAP3
			PFA4				tH(GUG)E1	YGL006W-A	AST2	BNA6	tG(GCC)F2	MIT1	GAR1	BCK2	SOK2			ATP6	GPG1	HXT3	NKP1	SRP101	ADK1	GCN2	MIX14	NRG1	VPS54	YDL057W	RPL31A	ATG20	SUP35	SAN1	YDR194W-A	RRP1	MSH6	IPT1	CDC36	RRP42	CDC36	MRP10	KNH1	NSE4	AMD2	COX20	COX20	PST1	EMC10	TPI1
			YSP3				SMB1	EFM5	NUP157	RME3	IGD1	NUG1	HXT5	ADK2	NUP116			COX2	SNF4	YPS7	EFT2	PFU1	RTN1	DPP1	PST2	RPC11	MIX14	PBP4	snR63	RRP42	ARG82	TAF12	MSC2	VTC5	ALT2	TPS2	STE7	KIN28	STE7	ARP2	STP4	PMT1	PEX5	SEC26	SEC26	MAK21	MAK21	DET1
			TIR2				KRE29	PEX31	SPR6	RAI1	tS(GCU)F	snR14	PAL2	YER187W	SEN15			COX3	ARC1	EMT1	SUF3	PMT7	PRP42	SRP101	EHD3	BAP3	PST2	SLC1	BRE1	NSE4	SDH4	EKI1	YDR210W	MSH6	MRX14	RAD55	RPC53	MSS2	SAS10	RTK1	NPC2	UBX3	TRS23	AMD2	AMD2	LCB2	YDR061W	DBF4
			AUS1				MXR1	ECT1	DSE1	EMC4	QCR6	SEC3	BZZ1	YER188W	YMR082C				SEH1	ATP22	HPT1	SRB7	TRS23	BFR2	ENA5	TPI1	EHD3	KNH1	BDF2	PMT1	NVJ3	KGD2	TCP1	ALT2	COX26	SED1	NOP14	PHO2	NOP14	GPM2	MRP10	RAM1	YDR249C	PEX5	PEX5	AIM7	LCB2	PST1
			CYT1				HOM3	tD(GUC)G2	snR52	YGL230C	CDC26	tE(UUC)E1	NDT80	COS4	EUC1				NUP145	BCP1	RPL12B	SSF2	YDR246W-A	PRO1	ENA2	DET1	ENA5	STP4	UBC9	RAM1	CCT6	GIR2	UPC2	COX26	KIN1	RRP8	COP1	NSE4	COP1	MCD1	ARP2	YDL086W	CHL4	TRS23	TRS23	RPS13	AIM7	EMC10
			NRT1				PIC2	NAG1	tH(GUG)E2	SKI8	RSC8	PRE1	FUR1	STE2	MED11				SGF73	SEM1	RAD30	tF(GAA)D	PAM1	GPI11	ENA1	DBF4	ENA2	NPC2	USO1	SUB2	SLY1	RPA14	COX20	KIN1	ARO1	SSS1	CCT4	PMT1	CCT4	YRB1	RTK1	SUB2	RMD5	YDR249C	YDR249C	DOA4	RPS13	MAK21
			RPS7A				FCY2	TIM21	tK(CUU)E2	tH(GUG)G1	RTF1	PRP22	SPS100	PAU5	POM152				MRH4	CDC40	tS(AGA)D3	MCM21	CHL4	HNT2	RSM10	EMC10	ENA1	ARP2	YDL057W	RPL13A	HST4	SAC3	RTN1	ARO1	CCW22	RRP1	RPO21	UBX3	RPO21	RCR2	GPM2	RPL13A	RKM4	CHL4	CHL4	SNF11	FMP16	LCB2
			RGS2				FCY22	tS(AGA)G	YER134C	YGL204C	HAP2	RPN3	RPL42B	WWM1	GAT2				ERV14	ESF1	CYM1	YFT2	HSP78	SRB7	snR47	AIM7	RSM10	RTK1	PBP4	THI3	YDR194W-A	ACL4	SEC26	CCW22	MTQ2	VTC5	SCM3	RAM1	SCM3	RPL4B	SLX5	THI3	YAP6	RMD5	RMD5	TPS2	IPT1	AIM7
			EFT1				VTC1	SCM4	tV(AAC)E1	GCN1	SEC15	ISD11	MPC2	LOC1	NDE1				PRM8	ARO10	LRS4	PEP7	YAP6	YFT2	RPC11	RPS13	YDR042C	GPM2	SLC1	MDH3	MSC2	YDR169C-A	AMD2	MTQ2	DOP1	MSH6	RDI1	YDL086W	STF1	GCV1	MCD1	VAM6	AKR1	RKM4	RKM4	RAD55	TPS2	RPS13
			BAG7				RPS24A	snR48	tE(UUC)E3	CDC55	SKI8	TPA1	DNA2	ATG18	DDR48				HOP2	YRA1	tK(CUU)D2	RQC1	SWM1	RQC1	BAP3	OCA6	snR47	OSH2	STP4	VAM6	YDR210W	YDR170W-A	PEX5	DOP1	SAN1	ALT2	STF1	SUB2	RPP1B	FAL1	YRB1	RPL31A	GLO2	YAP6	YAP6	SED1	RAD55	FMP16
			PDR5				YER076C	PRP38	tR(ACG)E	TOS3	tH(GUG)G1	PIC2	ROF1	LSB3	YMR175W-A				AGA2	RPP2B	RPS17B	MRPS28	EXG2	YDR341C	TPI1	DOS2	NRG1	PTC1	NPC2	RPL31A	TCP1	SUP35	TRS23	SAN1	TAF12	COX26	RPP1B	RPL13A	VCX1	ATG31	RCR2	snR63	BSC2	SWM1	SWM1	RRP8	SED1	IPT1
			ULS1				YER078W-A	NNF2	YER160C	MPT5	YGL204C	YER053C-A	YHR180W	RPL29	ICY1				tF(GAA)G	NKP1	RPS18A	YDR341C	tS(AGA)D2	HXT6	DET1	DOA4	RPC11	MCD1	BSC1	snR63	UPC2	ARG82	YDR249C	TAF12	EKI1	KIN1	VCX1	THI3	HNT1	VPS54	RPL4B	BRE1	MTH1	AKR1	AKR1	AFR1	RRP8	TPS2
			YOR192C-A				AIM10	ASK10	TMT1	YGL176C	EMP24	VHR2	CTF8	OSW7	CLN1				LEU1	EFT2	PPN1	YDR344C	tG(GCC)D2	YDR344C	DBF4	PAA1	BAP3	YRB1	ARP2	BRE1	COX20	SDH4	BTT1	EKI1	KGD2	ARO1	PCL2	MDH3	YDL124W	PST2	GCV1	BDF2	PHM6	GLO2	GLO2	SSS1	AFR1	RAD55
			MGM1				PTC2	COG2	BMH1	SPO74	CDC55	ICL1	UTP9	PRE4	COX7				YGL007C-A	MUS81	SPP41	HXT3	MTH1	HXT3	EMC10	SNF11	TPI1	RCR2	RTK1	BDF2	RTN1	NVJ3	CHL4	NUM1	CTH1	CCW22	HNT1	VAM6	EXP1	MRH1	DAS2	USO1	SSD1	BSC2	BSC2	RRP1	SSS1	SED1
			IRC13				NUP157	PPT1	AGP3	ITC1	tK(CUU)G2	ARG5,6	YHR214C-C	RPN12	ATR2				RPN14	SUF3	RPL27B	YPQ2	SRP101	EMT1	MAK21	SHU2	DET1	RAD57	GPM2	UBC9	SEC26	CCT6	RMD5	CTH1	SAC3	MTQ2	EXP1	RPL31A	ATG20	LYS14	ATG31	YDL057W	MHR1	MTH1	MTH1	MSH6	RRP1	RRP8
			SRL1				FLO8	tI(AAU)G	YFL040W	GPG1	tL(CAA)G1	RNR1	YIL171W	HXK1	SCW10				ERG26	HPT1	VPS3	SPC110	BFR2	YPQ2	AIM7	PET100	DBF4	RPL4B	OSH2	SYO1	AMD2	SLY1	RKM4	SAC3	SSY1	DOP1	ATG20	snR63	RRP42	EHD3	VPS54	PSA1	SUR2	RRP45	RRP45	ALT2	MSH6	AFR1
			tA(UGC)O				KAP123	YGR125W	MOB2	YGL118C	RCK1	YOS1	YIL152W	PAU11	GLC8				PEX31	DIT1	LPP1	BCP1	GPI11	TRP4	RPS13	STN1	YOS9	DAS2	PTC1	USO1	PEX5	HST4	YAP6	SSY1	ACL4	SAN1	RRP42	BRE1	PHO2	ENA5	MIX14	PBP4	BFR2	PHM6	PHM6	COX26	ALT2	SSS1
			tP(UGG)O3				LSM4	SUF4	YFL015C	YGL114W	ARI1	SRG1	RPL40A	HXK2	SNO4				MCY1	tS(AGA)D3	SPG3	SEM1	SRB7	CNL1	RRG1	RRP8	MAK21	FAL1	ATP16	YDL057W	TRS23	MSC2	SWM1	ACL4	YDR169C-A	TAF12	KIN28	BDF2	NSE4	ENA2	PST2	SLC1	CFT1	SSD1	SSD1	KIN1	COX26	RRP1
			AMF1				BOI2	THI4	IES1	PAN2	YGL149W	ILV1	ATG32	DOC1	PAU19				tD(GUC)G2	GPI19	GMC1	CDC40	SSF2	BCP1	OCA6	tR(ACG)D	AIM7	ATG31	MCD1	PBP4	YDR249C	EBS1	AKR1	YDR169C-A	YDR170W-A	EKI1	MSS2	UBC9	PMT1	ENA1	MRH1	KNH1	GIC2	MHR1	MHR1	ARO1	KIN1	UBC13
			FRE3				RPL23B	NAT2	SMC1	NUP145	SEC27	COM2	POG1	SEC15	AAD14				TIM21	LRS4	GIN4	CTS2	tF(GAA)D	tK(CUU)D1	DOS2	UBC13	RPS13	VPS54	YRB1	SLC1	BTT1	YDR210W	GLO2	YDR170W-A	SUP35	NUM1	PHO2	USO1	UBX3	RSM10	LYS14	STP4	TFB1	SUR2	SUR2	SAC6	ARO1	MSH6
			SAM4				SAK1	CLC1	tN(GUU)F	LCL3	ITC1	GLC7	PRM5	CLG1	RPD3				YGR035C	tK(CUU)D2	SMT3	ATP17	YFT2	ESF1	DOA4	YDR098C-B	OCA6	PST2	RCR2	KNH1	CHL4	TCP1	BSC2	SUP35	ARG82	CTH1	NSE4	YDL057W	RAM1	snR47	EHD3	NPC2	PIB1	BFR2	BFR2	CCW22	SAC6	ALT2
			ATP15				COM2	HGH1	tF(GAA)F	MRH4	CDC20	YER134C	COX5B	MIG2	EGT2				tS(AGA)G	ECM11	YDR514C	RPP2B	UTP4	NKP1	PAA1	ARX1	DOS2	LYS14	RAD57	STP4	RMD5	UPC2	MTH1	HMO1	UBC1	SAC3	PMT1	PBP4	YDL086W	NRG1	ENA5	MRP10	YFT2	CFT1	CFT1	RUB1	CCW22	MRX14
			VMA11				snR4	BUB1	MIC19	PRM8	NSA1	tV(AAC)E1	YIL105W-A	KEX1	CRS1				YGR039W	RPS18A	URC2	ATO3	RQC1	EFT2	SNF11	tI(AAU)D	DOA4	EHD3	RPL4B	NPC2	RKM4	GTB1	PHM6	SDH4	SDH4	SSY1	UBX3	SLC1	RPL13A	HEM13	ENA2	DBP10	TIM11	GIC2	GIC2	DOP1	HPR1	COX26
			COA2				tH(GUG)E2	tK(CUU)G3	IOC3	SUP54	SRM1	COX15	YIL102C-A	MCM6	IES2				snR48	PPN1	SPS1	SAC7	tX(XXX)D	DIT2	SED1	PDS1	PAA1	ENA5	GCV1	ARP2	YAP6	YDR222W	SSD1	SLY1	SND1	ACL4	RAM1	STP4	THI3	RPC11	ENA1	ARP2	YSP2	TFB1	TFB1	SAN1	MTQ2	KIN1
			UIP4				tK(CUU)E2	tW(CCA)G2	tG(GCC)F2	PNC1	SOE1	DDI1	AIM19	COX4	SLZ1				PRP38	HEH2	SNA2	RPT3	YDR341C	RPB7	SHU2	ECM18	SNF11	ENA2	DAS2	RTK1	SWM1	ADK1	MHR1	RVB1	SLY1	YDR169C-A	YDL086W	NPC2	MDH3	BAP3	RSM10	RTK1	SKP1	PIB1	PIB1	TAF12	DOP1	ARO1
			PPQ1				tI(AAU)E1	HIP1	tS(GCU)F	AGA2	PAN2	FTR1	CAB2	YGL185C	YNL190W				NNF2	SPP41	HLR1	DIT2	HXT6	RPL12B	PET100	SWF1	SHU2	ENA1	FAL1	GPM2	AKR1	COX20	SUR2	MSC2	HST4	YDR170W-A	SUB2	BSC1	VAM6	TPI1	snR47	GPM2	PEX3	YFT2	YFT2	EKI1	SAN1	SAC6
			RPL33A				tE(UUC)E3	RPS0A	ATG18	CWH41	NUP145	YER145C-A	YIL082W-A	STR3	MRPL19				tL(GAG)G	SPG3	HSP31	RPB7	YDR344C	RAD30	STN1	ARO1	PET100	RSM10	ATG31	OSH2	GLO2	RTN1	ATP5	EBS1	MSC2	SUP35	RPL13A	ARP2	RPL31A	DET1	NRG1	SLX5	GPI8	TIM11	TIM11	NUM1	TAF12	CCW22
			ERI1				tR(ACG)E	RSM27	HIS2	LEU1	LCL3	YER160C	SEC28	ATG1	APC1				tK(UUU)G2	tL(CAA)D	FIT1	DFM1	HXT3	tS(AGA)D3	tR(ACG)D	FIN1	STN1	snR47	VPS54	SLX5	BSC2	SEC26	CFT1	TCP1	EBS1	ARG82	THI3	RTK1	snR63	DBF4	HEM13	MCD1	RQC1	YSP2	YSP2	CTH1	EKI1	MTQ2
			SGF11				CHD1	YGR237C	ZIP2	YGL007C-A	SGF73	PAB1	RPS24B	RCK1	CBK1				SHY1	GIN4	IRC4	RPL12B	MRP1	ARO80	UBC13	YDR131C	RRP8	NRG1	MIX14	RPT2	MTH1	AMD2	GIC2	UPC2	TCP1	NGG1	MDH3	GPM2	BRE1	PST1	RPC11	YRB1	HXT3	SKP1	SKP1	CPR1	KGD2	DOP1
			YPL034W				BCK2	PUP2	EMC4	PEX31	MRH4	BMH1	YIL067C	RPL9A	FAR11				tR(UCU)G3	SMT3	YEL075C	RAD30	YPS7	DYN2	YDR098C-B	CCW22	tR(ACG)D	HEM13	PST2	PTC1	PHM6	PEX5	TFB1	AHA1	AHA1	UBC1	VAM6	TSC13	BDF2	EMC10	BAP3	RCR2	EMT1	PEX3	PEX3	SAC3	CTH1	SAN1
			tG(GCC)P1				TMT1	MTM1	YGL230C	MCY1	PRM8	YER186C	PCL7	MRF1	MLS1				YGR127W	YDR514C	RMD6	tS(AGA)D3	EMT1	PPM1	ARX1	RUB1	UBC13	RPC11	LYS14	MED2	SSD1	TRS23	PIB1	GTB1	GTB1	SDH4	RPL31A	NOP1	UBC9	MAK21	TPI1	RAD57	ATP22	GPI8	GPI8	ACL4	SAC3	TAF12
			YPR014C				SLO1	RAD2	tV(AAC)G3	MTL1	RIM8	YFL066C	APQ12	GPG1	YNL092W				CAF130	SPS1	CAN1	ARO80	ATP22	DOT1	PDS1	MKC7	YDR098C-B	BAP3	EHD3	MCD1	MHR1	YDR249C	YFT2	YDR222W	ADK1	SLY1	snR63	SLX5	USO1	YDR061W	DET1	RPL4B	YPQ2	RQC1	RQC1	YDR170W-A	ACL4	EKI1
			RLF2				FMP32	YGR283C	CLG1	tD(GUC)G2	SUP54	THI5	BCY1	snR82	AQR1				SUF4	snR84	CIN8	RPN9	CNL1	APT2	ECM18	SWI5	ARX1	TPI1	ENA5	YRB1	SUR2	BTT1	MRPL35	PCF11	COX20	RVB1	BRE1	MCD1	YDL057W	RPS13	DBF4	GCV1	EAF1	HXT3	HXT3	SUP35	YDR170W-A	KGD2
			GLN1				YFL040W	YHL044W	SKI8	snR46	PNC1	BST1	RPL2B	TOS8	YNL058C				PTI1	HLR1	RPL12A	GPI19	SEM1	SSN2	SWF1	SSY1	tI(AAU)D	DET1	ENA2	RCR2	ATP5	CHL4	TIM11	COX20	RTN1	MSC2	BDF2	YRB1	PBP4	DOS2	PST1	FAL1	BCP1	EMT1	EMT1	ARG82	SUP35	CTH1
			RRG8				MOB2	VMR1	CHC1	ORM1	AGA2	SMX2	DOT5	NBP35	COG6				tV(AAC)G2	FIT1	RML2	UTP6	CDC40	tK(CUU)D2	ARO1	ACL4	PDS1	DBF4	ENA1	RAD57	CFT1	RMD5	YSP2	RTN1	LYS4	EBS1	IDP1	RCR2	SLC1	DOA4	EMC10	ATG31	SEM1	ATP22	ATP22	SDH4	ARG82	CPR1
			YLH47				CAF16	YHL008C	tH(GUG)G1	SCM4	RPL30	IES1	YIR043C	MF(ALPHA)2	tP(UGG)N2				TRS65	IRC4	tG(GCC)E	TOM1	LSM6	TSA2	YDR131C	SUP35	ECM18	EMC10	RSM10	TRP1	GIC2	RKM4	SKP1	SEC26	SEC26	MSS4	UBC9	RAD57	STP4	PAA1	TGL2	VPS54	ESF1	YPQ2	YPQ2	SLY1	SDH4	SAC3
			NAT3				GYP8	TIM10	YGL204C	SPR3	YGL007C-A	YFL012W	PAU1	YGL081W	SIW14				CLC1	YEL073C	IES6	SPP41	NKP1	TOM1	CCW22	SDH4	SWF1	MAK21	YDR042C	SNQ2	TFB1	YAP6	PEX3	SNU56	SNU56	TCP1	USO1	TRP1	NPC2	SNF11	MAK21	MIX14	WIP1	EAF1	EAF1	RVB1	SLY1	ACL4
			RRP9				SUF9	ERG11	KEX1	snR48	BRP1	WWM1	IMA4	RNA15	SIS1				ATF2	RMD6	MCM3	TLG1	ATO3	snR13	RUB1	NVJ3	ARO1	RPS13	snR47	RPL4B	YFT2	SWM1	GPI8	AMD2	AMD2	UPC2	YDL057W	RPL4B	BSC1	SED1	RPS13	PST2	LSM6	BCP1	BCP1	MSC2	HST4	YDR169C-A
			MEP3				YFL015C	VPS29	CDC55	PRP38	YGL006W-A	SMC1	YJL218W	EFM5	RPC34				HGH1	CAN1	ECM10	snR13	EFT2	PRP3	MKC7	SCC2	YDR131C	DOS2	NRG1	HED1	MRPL35	AKR1	RQC1	PEX5	PEX5	AHA1	SLC1	GCV1	PUS9	SHU2	DOS2	MRH1	SDH6	SEM1	SEM1	EBS1	MSC2	YDR170W-A
			TPO3				YFL012W	tS(AGA)H	tK(CUU)G2	NNF2	PEX31	GCN20	RPL39	SWC4	ATP23				BUB1	CIN8	IMT4	PRP3	RPT3	PUF6	SWI5	PLP1	CCW22	DOA4	HEM13	GCV1	TIM11	GLO2	HXT3	TRS23	TRS23	GTB1	STP4	DAS2	GPR1	PET100	DOA4	LYS14	ATO3	ESF1	ESF1	MSS4	EBS1	SUP35
			GPH1				AUA1	tA(AGC)H	YRB30	PRP31	MCY1	IOC3	RBH1	MSB2	MRPL50				tW(CCA)G2	RPL12A	SNU13	RPL37B	RPL12B	RPL37B	GIR2	ATC1	HPR1	PAA1	RPC11	FAL1	YSP2	BSC2	YPS7	CHL4	CHL4	YDR222W	NPC2	FAL1	ARP2	RRP8	FMP16	EHD3	RVS167	WIP1	WIP1	YDR210W	MSS4	ARG82
			YPR195C				SMC1	VMA16	tL(CAA)G1	SRB5	MTL1	AIP5	RPL17B	YGR018C	SOL1				HIP1	MAK10	RIP1	SPG3	RAD30	SPG3	SSY1	SLY1	RUB1	SNF11	BAP3	ATG31	SKP1	MTH1	ATP22	RMD5	RMD5	PCF11	BSC1	ATG31	RTK1	SSS1	PAA1	ENA5	SAC7	LSM6	LSM6	TCP1	YDR210W	SDH4
			AI1				tN(GUU)F	RPN1	ITC1	SHY1	THG1	MIN10	SET2	MTL1	LYS9				XKS1	tG(GCC)E	RPR1	tL(CAA)D	tS(AGA)D3	GMC1	ACL4	NUP42	PEX7	SED1	TPI1	VPS54	GPI8	RRP45	YPQ2	RKM4	RKM4	RTN1	ARP2	VPS54	GPM2	RRP1	SNF11	ENA2	RPT3	SDH6	SDH6	UPC2	TCP1	SLY1
							MIC19	FSH1	GPG1	PPT1	tE(UUC)G3	QCR6	HAL5	BUD9	PUL3				SKI6	tS(AGA)E	UBC8	YDR514C	LRS4	tL(CAA)D	SUP35	YDR222W	MKC7	SHU2	DET1	PST2	RQC1	PHM6	EAF1	YAP6	YAP6	SEC26	RTK1	PST2	TSC13	tR(ACG)D	SED1	ENA1	NCB2	ATO3	ATO3	AHA1	UPC2	RVB1
							tG(GCC)F2	RUF5-1	CDC20	YGR125W	snR46	CDC26	PIR5	MUP1	YNR071C				PCT1	ECM10	YEL008W	FPR2	DOT1	GNP1	NVJ3	RTN1	SWI5	PET100	DBF4	LYS14	HXT3	GCN2	BCP1	SWM1	SWM1	SNU56	GPM2	LYS14	NOP1	UBC13	SHU2	RSM10	HPT1	RVS167	SAC7	GTB1	GTB1	MSC2
							HIS2	CUP1-1	RPL28	YGR127W	IMO32	SAP155	HSP150	SPT4	BDS1				RPS0A	IMT4	MIT1	SPS1	tK(CUU)D2	YDR514C	SCC2	PRP42	SSY1	RRP8	PST1	EHD3	YPS7	SSD1	SEM1	AKR1	AKR1	AMD2	TSC13	EHD3	SLX5	MSH6	PET100	snR47	MRP20	SAC7	RPT3	YDR222W	YDR222W	EBS1
							ULI1	RRP4	tH(GUG)G2	CAF130	ORM1	BNA6	CIS3	YGR067C	HRP1				MRPL9	RIP1	IRC22	AGE1	PPN1	FPR2	PLP1	AMD2	ACL4	SSS1	EMC10	ENA5	ATP22	MHR1	ESF1	GLO2	GLO2	PEX5	NOP1	ENA5	MCD1	ARX1	PDC2	NRG1	TRS120	RPT3	NCB2	IVY1	ADK1	MSS4
							KEG1	NMD2	SOE1	SUF4	SCM4	YFR054C	FAR1	TWF1	YOL097W-A				AMA1	GEA2	PAC2	API2	HEH2	snR84	ATC1	MNN10	SUP35	tR(ACG)D	MAK21	ENA2	YPQ2	SUR2	WIP1	BSC2	BSC2	TRS23	SLX5	ENA2	YRB1	ARP10	RRP8	HEM13	ADE8	NCB2	HPT1	SEC26	PCF11	YDR210W
							DUG1	SAE3	NUP145	NAT2	SPR3	RME3	RPS21B	PIL1	RFC4				BRF1	URA3	YER010C	snR84	SPP41	KRE28	SLY1	YDR249C	NVJ3	VTC5	RPS13	ENA1	EAF1	ATP5	LSM6	MTH1	MTH1	CHL4	PTC1	ENA1	RCR2	ALT2	SSS1	RPC11	STE14	HPT1	MRP20	AMD2	RTN1	TCP1
							YMR31	GAR1	YGL081W	RPL24B	snR48	RAI1	YJL132W	PDC6	MET22				GCN5	RPR1	SPC25	KRE28	RPL27B	FDC1	NUP42	BTT1	SCC2	UBC13	DOS2	RSM10	BCP1	GIC2	ATO3	RRP45	RRP45	RMD5	MCD1	RSM10	RAD57	MRX14	RRP1	BAP3	DFM1	MRP20	TRS120	PEX5	SEC26	UPC2
							PRE4	MSR1	MPC1	YGR161C-D	PRP38	TAD1	MCO6	NNF2	THI20				PUP2	GTT3	RPN3	HSP31	snR13	YDR541C	YDR222W	MET32	PLP1	YDR098C-B	DOA4	YDR042C	SEM1	TFB1	SAC7	PHM6	PHM6	RKM4	YRB1	YDR042C	RPL4B	SWF1	tR(ACG)D	TPI1	SIP1	TRS120	ADE8	TRS23	AMD2	AHA1
							VEL1	GRE3	HNM1	TRS65	PAC10	EMC4	PHO86	tT(UGU)G1	LDS2				YGR283C	NPP2	tH(GUG)E1	FDC1	VPS3	CAN1	RTN1	CHL4	ATC1	ARP10	FMP16	snR47	ESF1	PIB1	RPT3	GCN2	GCN2	YAP6	RCR2	snR47	GCV1	ARO1	VTC5	DET1	RPN9	ADE8	STE14	CHL4	PEX5	GTB1
							HXK2	YHR130C	AFT1	PEX35	PRP31	YGL230C	tA(AGC)J	UTP22	snR50				ARN2	UBC8	MIG3	YDR541C	SPG3	CIN8	PRP42	RMD5	SLY1	tI(AAU)D	PAA1	NRG1	WIP1	YFT2	NCB2	SSD1	SSD1	SWM1	RAD57	NRG1	DAS2	YDR131C	UBC13	DBF4	CYM1	STE14	DFM1	RMD5	TRS23	YDR222W
							ZIP2	YHR139C-A	ALG2	tG(GCC)G1	ASK10	VID30	YJL107C	RRP46	OPI10				YHL044W	YEL008W	EDC2	HPA3	tL(CAA)D	HAT2	FMN1	RKM4	NUP42	YDR109C	SNF11	HEM13	LSM6	MRPL35	HPT1	DPL1	DPL1	AKR1	RPL4B	HEM13	FAL1	CCW22	MSH6	PST1	DOT1	DFM1	SIP1	RKM4	CHL4	ADK1
							HAP2	YHR140W	tE(UUC)G2	CBP4	tL(GAG)G	KIP3	SAP185	GTF1	YOL014W				SPO11	MIT1	PHM8	CIN8	YDR514C	MAK10	YDR239C	HSP78	YDR222W	MRX14	SED1	RPC11	SDH6	YSP2	MRP20	MHR1	MHR1	GLO2	GCV1	RPC11	ATG31	HPR1	BMH2	EMC10	YDR444W	SIP1	RPN9	YAP6	RMD5	PCF11
							SEC15	RPC10	PRM8	ERG1	tK(UUU)G2	SKI8	TOK1	RPS23A	YSP3				OTU2	YEA6	MXR1	RPL12A	URC2	tG(GCC)E	SUP2	YAP6	HTA1	SWF1	SHU2	BAP3	ATO3	SKP1	TRS120	SUR2	ATP5	BSC2	DAS2	BAP3	VPS54	MTQ2	ARX1	MAK21	YHP1	RPN9	CYM1	SWM1	RKM4	COX20
							SKI8	DCD1	SUP54	ATF2	CLB1	YGL204C	YJL052C-A	NUP57	TIR2				GPA1	PAC2	CAJ1	ANP1	SPS1	ANP1	AMD2	HEL2	RTN1	ARO1	PET100	TPI1	SAC7	PEX3	ADE8	BFR2	GIC2	MTH1	FAL1	TPI1	PST2	DOP1	tI(AAU)D	YDR061W	TOM1	CYM1	YDR444W	AKR1	YAP6	SEC26
							CHC1	CRP1	HOP2	tL(CAA)G3	SHY1	CDC55	IRC8	ASN2	HSP10				ERG11	YER010C	PIC2	RIP1	AGE1	SPF1	MNN10	YDR278C	LYS4	YDR131C	RRP8	DET1	RPT3	GPI8	STE14	GIC2	YFT2	RRP45	ATG31	DET1	LYS14	TAF12	ALT2	RPS13	CMI8	YDR444W	YHP1	GLO2	SWM1	AMD2
							KEX1	REC104	tF(GAA)G	HGH1	tI(AAU)G	ATG1	YJL047C-A	PRE9	CRS5				DIA4	SPC25	YER053C-A	TIM9	snR84	ECM10	YDR248C	RNH202	PRP42	CCW22	SSS1	DBF4	NCB2	RQC1	DFM1	MRPL35	MRPL35	PHM6	VPS54	DBF4	EHD3	EKI1	MRX14	DOS2	STP1	YHP1	TOM1	YDR274C	AKR1	PEX5
							DSD1	ATG7	LEU1	BUB1	CAF130	TOS3	YJL045W	BTN2	HIR2				VPS29	RPN3	HIS1	RPR1	HLR1	VMA3	YDR249C	MRX10	YDR239C	RUB1	tR(ACG)D	EMC10	HPT1	HXT3	ERD1	TIM11	TIM11	GCN2	PST2	PST1	ENA5	KGD2	SWF1	DOA4	SPP41	TOM1	STP1	MTH1	GLO2	TRS23
							COX13	tT(UGU)H	YGL007C-A	CRH1	CBF2	MPT5	BBC1	ENP2	RSB1				YHR022C-A	tH(GUG)E1	FCY2	YEL009C-A	QCR7	RIP1	BTT1	GCN2	AMD2	PEX7	VTC5	MAK21	MRP20	YPS7	SIP1	YSP2	YSP2	SSD1	LYS14	EMC10	ENA2	GIR2	ARO1	PAA1	RIB3	STP1	SPP41	RRP45	BSC2	CHL4
							YGL185C	PFS1	YGL006W-A	tW(CCA)G2	NAT2	YGL176C	TPH3	GPC1	GYP1				RPN1	MIG3	HMF1	YEL008W	FIT1	URA3	MET32	DPP1	MNN10	TAF12	UBC13	RPS13	TRS120	ATP22	RPN9	SKP1	SKP1	DPL1	EHD3	MAK21	ENA1	SAC3	YDR131C	SNF11	RSM28	SPP41	PRP3	PHM6	MTH1	RMD5
							STR3	tV(CAC)H	RPN14	PCT1	RPL24B	NUP49	SUP51	PTI1	OST2				PUT2	ZRG8	CEM1	MIT1	FDC1	TIM9	CHL4	ZIP1	YDR249C	EKI1	MSH6	DOS2	ADE8	YPQ2	CYM1	PEX3	PEX3	MHR1	ENA5	RPS13	RSM10	SSY1	CCW22	SED1	VPS3	RIB3	RIB3	GCN2	RRP45	RKM4
							RCK1	RIX1	PEX31	tG(GCC)G2	YGR161C-D	SPO74	SAG1	CHO2	CAT5				INM1	KRE29	VHR2	GIM4	YDR541C	YEL008W	RMD5	MGP12	BTT1	GIR2	YDR098C-B	DOA4	STE14	EAF1	DOT1	GPI8	GPI8	SUR2	ENA2	OCA6	YDR042C	ACL4	HPR1	SHU2	PUF6	RSM28	RSM28	SSD1	PHM6	YAP6
							RPL9A	ATG32	THG1	SMI1	tV(AAC)G2	YGL159W	TDH2	RTS3	MRPL23				GIC1	MXR1	ICL1	IRC22	YEL073C	VAB2	RKM4	INM2	MET32	SAC3	ARP10	FMP16	DFM1	BCP1	YDR444W	RQC1	RQC1	BFR2	ENA1	DOS2	snR47	SUP35	MTQ2	PET100	PSP1	VPS3	VPS3	DPL1	GCN2	SWM1
							RRT6	QDR1	tD(GUC)G2	BRF1	TIF4631	tL(CAA)G1	GPI14	TIM13	snR36				SSZ1	CAJ1	SUP19	MNN1	RMD6	GIM4	HSP78	RTT103	CHL4	SSY1	tI(AAU)D	PAA1	ERD1	SEM1	YHP1	YDR341C	YDR341C	GPI11	RSM10	DOA4	NRG1	ARG82	TAF12	RRP8	GNP1	PSP1	PUF6	MHR1	SSD1	AKR1
							MRF1	PRM5	snR46	CPD1	TRS65	RCK1	GEA1	CRH1	THI72				NMD2	YER053C-A	ARG5,6	NUG1	SIT1	IRC22	YAP6	HRQ1	RMD5	ACL4	YDR109C	SNF11	SYF1	ESF1	TOM1	HXT3	HXT3	GIC2	YDR042C	FMP16	HEM13	SDH4	EKI1	AFR1	GRX2	GNP1	PSP1	SUR2	DPL1	GLO2
							tW(CCA)G1	NUP159	tS(AGA)G	PUP2	PEX35	NUT1	IMT3	TDH3	IMT1				SAE3	HIS1	VTC1	PAC2	NPR2	YND1	HEL2	DPL1	RKM4	SUP35	MRX14	SED1	SIP1	WIP1	STP1	MRP1	MRP1	PIB1	snR47	PAA1	RPC11	NVJ3	KGD2	SSS1	EUG1	GRX2	GNP1	BFR2	MHR1	BSC2
							LSG1	HOS4	YGR039W	YHL041W	tG(GCC)G1	SEC27	RAD7	XKS1	RUD3				STE12	FCY2	RPS24A	TMA20	CIN8	NUG1	YDR278C	MHR1	HSP78	ARG82	SWF1	SHU2	RPN9	LSM6	SPP41	YPS7	YPS7	YFT2	NRG1	SNF11	BAP3	SCC2	GIR2	RRP1	FPR2	EUG1	GRX2	GIC2	ATP5	MTH1
							TOS8	COX5B	TFC4	SPO11	ERG1	ITC1	CBF1	FYV8	RPB8				GRE3	RPL34A	tA(UGC)E	snR14	POL5	snR14	RNH202	BFR2	YAP6	SDH4	ARO1	PET100	CYM1	ATO3	CWC21	ATP22	ATP22	TIM11	HEM13	RAD55	TPI1	ATC1	SAC3	tR(ACG)D	API2	FPR2	EUG1	PIB1	GIC2	RRP45
							SOE1	YIL092W	RSC1	VPS29	ATF2	GPG1	HOC1	PCT1	MET7				FUR1	FCY22	PTC2	YER010C	RPL12A	SEC3	MRX10	PRO1	HEL2	NVJ3	YDR131C	RRP8	YDR444W	SAC7	RIB3	YPQ2	YPQ2	YSP2	RPC11	SED1	DET1	CCT6	SSY1	VTC5	snR84	API2	FPR2	YFT2	PIB1	PHM6
							NBP35	tE(CUC)I	SPR3	tA(AGC)H	tL(CAA)G3	YGL117W	RPS5	BNS1	DSE3				ARP1	CEM1	tE(UUC)E2	tE(UUC)E1	RML2	PRE1	GCN2	CFT1	YDR278C	SCC2	CCW22	SSS1	YHP1	RPT3	RSM28	EAF1	EAF1	SKP1	BAP3	SHU2	DBF4	SLY1	ACL4	UBC13	HLR1	snR84	API2	TIM11	YFT2	GCN2
							PKP2	AIM19	snR48	RPN1	UBR1	YGL114W	SGM1	PHB2	RIM20				RPC10	SUP19	RPS8B	HEM14	tG(GCC)E	PRP22	DPP1	TFB1	RNH202	ATC1	RUB1	tR(ACG)D	TOM1	NCB2	VPS3	BCP1	BCP1	PEX3	TPI1	PET100	PST1	HST4	SUP35	MSH6	QCR7	HLR1	snR84	YSP2	TIM11	SSD1
							tR(UCU)G1	SDS3	ADE6	RRF1	HGH1	NUP145	PMT4	SPG1	MPD1				CRP1	ARG5,6	NUP157	BIM1	GLY1	HEM14	ZIP1	RAD34	GCN2	SLY1	PEX7	VTC5	CMI8	HPT1	PUF6	YDR365W-A	ESF1	GPI8	DET1	RRP8	EMC10	NUP42	SDH4	ARX1	PAD1	QCR7	HLR1	SKP1	YSP2	DPL1
							AGA2	tI(AAU)I2	PRP38	MED6	BUB1	SGF73	DAN1	YGR237C	tA(UGC)O				SPO16	VTC1	GLE2	RPN3	UTR2	RPN3	MGP12	MCM21	DPP1	HST4	TAF12	UBC13	CWC21	MRP20	PSP1	CTS2	YDR365W-A	RQC1	DBF4	tR(ACG)D	TGL2	YDR194W-A	CSN9	tI(AAU)D	YEL075C	YEL075C	QCR7	PEX3	SKP1	MHR1
							tF(GAA)G	HOP1	MRPL25	GIC1	CRH1	MRH4	DAL5	KEL2	ISW2				REC104	RPS24A	LSM4	MIG3	CYC7	PRO3	INM2	MRPL35	ZIP1	NUP42	EKI1	YDR098C-B	RIB3	TRS120	GNP1	VPS74	CTS2	YDR341C	PST1	VTC5	MAK21	YDR210W	NVJ3	ALT2	DLD3	DLD3	PAD1	GPI8	PEX3	BFR2
							KAP122	VHR1	GCD2	RRP4	RSM27	GEP7	THI11	ENO1	FAA1				ATG7	tA(UGC)E	TMN3	ERG28	ANP1	MIG3	RTT103	IRC3	MGP12	YDR210W	NUM1	ARP10	RSM28	ADE8	GRX2	WIP1	FRQ1	HXT3	EMC10	UBC13	RPS13	YDR209C	SCC2	MRX14	DSF1	DSF1	YEL075C	RQC1	GPI8	GIC2
							SWC4	tT(AGU)I2	PDC6	NMD2	tG(GCC)G2	ERV14	YRA2	YGR273C	GNT1				ROF1	YER076C	RPL23B	TPA1	ECM10	CHZ1	HRQ1	SWR1	INM2	YDR209C	GIR2	tI(AAU)D	VPS3	STE14	EUG1	ATP17	WIP1	MRP1	TGL2	GIS1	OCA6	TCP1	ATC1	SWF1	CAN1	CAN1	DLD3	HXT3	RQC1	PIB1
							PEX31	DOT5	tT(UGU)G1	SAE3	CRM1	PRM8	ADD66	BGL2	tP(UGG)O3				STB5	YER078W-A	COM2	HOM3	BUD16	ISD11	DPL1	MRX8	RTT103	TCP1	SSY1	YDR109C	PUF6	DFM1	FPR2	COI1	ATP17	YPS7	MAK21	YDR098C-B	DOS2	UPC2	CCT6	ARO1	AFG1	AFG1	DSF1	MRP1	YDR344C	YFT2
							MSB2	EPS1	PRP31	STE12	AMA1	ALG13	tL(UAA)K	IMA1	TFB6				tT(UGU)H	PTC2	snR4	GIP2	IMT4	TPA1	MHR1	MRPS28	HRQ1	UPC2	ACL4	MRX14	GNP1	SIP1	API2	RVS167	COI1	ATP22	RPS13	BMH2	DOA4	AHA1	SLY1	YDR131C	GLY1	VMA8	CAN1	EMT1	HXT3	TIM11
							THG1	MSL1	DRN1	MSR1	YGR237C	tV(AAC)G1	SPE1	PAU12	AMF1				UTP9	NUP157	snR52	FCY2	VMA3	YER053C-A	BFR2	tX(XXX)D	DPL1	AHA1	SUP35	SWF1	GRX2	RPN9	snR84	SAC7	EFT2	YPQ2	OCA6	ARP10	FMP16	YDR222W	HST4	CCW22	GDA1	GLY1	AFG1	ATP22	MRP1	YSP2
							RPS25A	YIR018C-A	tK(UUU)G2	GRE3	BRF1	SUP54	RPL17A	YRF1-3	FRE3				RIX1	FLO8	tK(CUU)E2	FCY22	RIP1	HIS1	PRO1	YPS7	MHR1	GTB1	ARG82	ARO1	EUG1	CYM1	HLR1	RPT3	RVS167	EAF1	DOS2	tI(AAU)D	PAA1	COX20	NUP42	HPR1	UTR2	GDA1	VMA8	YPQ2	EMT1	SKP1
							tE(UUC)G3	YIR042C	CLD1	ARP1	PUP2	AGA2	PIR1	GOS1	YOR387C				SLN1	LSM4	SCR1	CEM1	YEL023C	FCY2	CFT1	YPQ2	ATP5	YDR222W	SDH4	YDR131C	FPR2	DOT1	QCR7	NCB2	SAC7	BCP1	DOA4	YDR109C	SNF11	RTN1	MSS4	MTQ2	UTR4	UTR2	GLY1	CNL1	ATP22	PEX3
							ERV1	VTH2	YGR111W	YHR131C	RAD2	CWH41	APE2	RIM101	YRF1-8				AYR1	RPL23B	tI(AAU)E1	ICL1	UBC8	VHR2	TFB1	CNL1	BFR2	HTB1	NVJ3	CCW22	API2	YDR444W	PAD1	HPT1	RPT3	SEM1	FMP16	ALT2	SED1	SEC26	YDR210W	DOP1	ANP1	UTR4	GDA1	EAF1	YPQ2	GPI8
							tD(GUC)G2	RPS14B	tR(UCU)G3	RPC10	TNA1	GET1	RPS27A	YHL005C	SAM4				HIS5	SAK1	tE(UUC)E3	RNR1	tK(CUU)E1	ICL1	RAD34	ESC2	PRO1	COX20	SCC2	RUB1	snR84	YHP1	YEL075C	RPB7	NCB2	YDR365W-A	PAA1	MRX14	SHU2	YDR239C	YDR209C	TAF12	SPF1	ANP1	UTR2	BCP1	EAF1	RQC1
							CAX4	RBH1	tA(AGC)G	SUF8	YGR273C	YGL007C-A	2001-10-01	RPL14B	PLC1				tE(CUC)I	RPS26B	YER158C	YOS1	YEL009C-A	VTC1	MCM21	tK(CUU)D1	CFT1	RTN1	ATC1	PEX7	HLR1	TOM1	DLD3	TRS120	HPT1	CTS2	SNF11	TRM1	PET100	AMD2	TCP1	EKI1	ECM10	SPF1	UTR4	SEM1	BCP1	YDR341C
							tS(AGA)G	SWI3	SUF4	CRP1	ERV29	PEX31	SHE2	RPL27A	YPL225W				SDS3	snR4	BUR6	YER076C	YEL008W	YOS1	MRPL35	SEM1	TFB1	SEC26	SLY1	MKC7	QCR7	STP1	AVT2	ADE8	MRP20	VPS74	SED1	SWF1	RRP8	MNN10	UPC2	KGD2	IMT4	IMT4	ANP1	CTS2	SEM1	YDR344C
							YGR039W	SET2	tA(UGC)G	LAM1	MAL13	MCY1	YPK1	ECM12	BMS1				THS1	snR52	tR(ACG)E	SRG1	MIT1	YER076C	PEP7	ESF1	RAD34	YDR239C	HST4	SWI5	PAD1	SPP41	CAN1	STE14	TRS120	WIP1	SHU2	ARO1	SSS1	TRS23	AHA1	GIR2	YEL025C	YEL025C	SPF1	VPS74	YDR365W-A	HXT3
							NQM1	YJL163C	MTR3	REC104	YHL041W	EAT1	HAP4	VMA16	SRP72				HOP1	tK(CUU)E2	DNF1	ILV1	FMP52	MRX1	IRC3	XRS2	HIM1	AMD2	NUP42	EKI1	YEL075C	CWC21	AFG1	DFM1	ADE8	ATP17	PET100	YDR131C	tR(ACG)D	YDR249C	GTB1	SAC3	GEA2	GEA2	ECM10	WIP1	CTS2	MRP1
							MCO32	JJJ2	YGR164W	DBP8	VMR1	MTL1	YKL107W	RPN1	UIP4				EMC5	tI(AAU)E1	BCK2	SBH1	PAC2	SRG1	SWR1	FRQ1	MCM21	MNN10	CBS2	GIR2	DLD3	RIB3	VMA8	SIP1	STE14	COI1	RRP8	CCW22	UBC13	BTT1	YDR222W	SSY1	TIM9	URA3	IMT4	ATP17	VPS74	EMT1
							RSC1	PIR5	TRS65	SPC97	ETP1	THG1	YKL106C-A	NEL1	PPQ1				tT(AGU)I2	tE(UUC)E3	RPH1	DOT6	snR14	UTP7	MRX8	ARH1	MRPL35	YDR249C	YDR210W	SAC3	AVT2	RSM28	TCA17	RPN9	DFM1	RVS167	tR(ACG)D	RUB1	MSH6	MET32	COX20	ACL4	RPR1	TIM9	YEL025C	LSM6	WIP1	ATP22
							SPT4	FBP26	PEX35	tT(UGU)H	MRP4	snR46	YKL097C	INM1	RPL33A				URM1	tR(ACG)E	TMT1	MET6	YER010C	ILV1	MRPS28	ARO10	IRC3	BTT1	YDR209C	SSY1	CAN1	VPS3	GLY1	CYM1	ERD1	SAC7	VTC5	PEX7	YDR098C-B	CHL4	RTN1	HSP42	PXP1	RPR1	GEA2	EFT2	LSM6	YPQ2
							VHT1	DAS1	LSO2	ERG9	LEU5	IMO32	CWP1	FSH1	ATG21				EPS1	YER160C	BMH1	NUP157	HEM14	tE(UUC)E2	YPQ2	RVS167	SWR1	MET32	TCP1	ACL4	AFG1	PUF6	GDA1	DOT1	SIP1	RPT3	UBC13	TAF12	BMH2	RMD5	SEC26	SUP35	GTT3	PXP1	URA3	RVS167	SDH6	CNL1
							GID10	RPA34	ATF2	RIX1	GPA1	ACB1	MBR1	SMF2	SGF11				SGN1	SPT2	SLO1	TMN3	BIM1	NUP157	CNL1	SHE9	MRX8	CHL4	UPC2	SUP35	VMA8	GNP1	UTR2	APT2	RPN9	NCB2	GIS1	SWI5	ARP10	RKM4	AMD2	ARG82	EDC3	GTT3	TIM9	SAC7	EFT2	EAF1
							YGR067C	SFH5	HGH1	BAT1	SPO13	SCM4	TEF4	YHR050W-A	HAL1				PAN1	CHD1	YER186C	SLX8	RPN3	KAP123	ESC2	HPT1	MRPS28	RMD5	AHA1	ARG82	TCA17	GRX2	UTR4	YDR444W	CYM1	HPT1	MSH6	EKI1	tI(AAU)D	HSP78	MNN10	SDH4	YEL014C	EDC3	RPR1	RPT3	RVS167	BCP1
							PIL1	DPI8	BUB1	YHR214C-C	tQ(UUG)H	SPR3	VMA5	RUF5-1	YPR014C				DSN1	PAB1	YER189W	DSE1	MIG3	BOI2	tK(CUU)D1	DIT2	YPS7	HSP78	GTB1	SDH4	GLY1	EUG1	ANP1	YHP1	APT2	RPB7	YDR098C-B	NUM1	YDR109C	YAP6	TRS23	NVJ3	UBC8	YEL014C	PXP1	NCB2	SAC7	SEM1
							VMA21	AIM23	tW(CCA)G2	SLN1	MIP6	snR48	YKL075C	CUP1-1	RRP9				YVH1	DNF1	EMP47	COM2	ZRG8	LCP5	SEM1	RPB7	YPQ2	YAP6	YDR222W	NVJ3	GDA1	FPR2	SPF1	TOM1	SSN2	TRS120	BMH2	GIR2	ALT2	SWM1	VHS1	SCC2	YEA6	UBC8	GTT3	HPT1	RPT3	YDR365W-A
							CLD1	URA2	HIP1	REV7	tA(AGC)H	ROM1	FBA1	FYV4	MEP3				YIR042C	BCK2	YFL040W	GLC7	EDC2	snR4	ESF1	PDR15	CNL1	SWM1	COX20	SCC2	UTR2	API2	ECM10	MRPL28	PPN1	ADE8	ARP10	SSY1	MRX14	AKR1	YDR249C	ATC1	WBP1	YEA6	EDC3	RPB7	NCB2	CTS2
							YGR111W	GCD14	TDH3	PRM5	DOG1	PRP38	SFK1	SSZ1	YPR147C				NUC1	CCA1	MOB2	tH(GUG)E2	ERG28	PMD1	XRS2	ADE8	ESC2	HEL2	RTN1	ATC1	UTR4	snR84	YEL028W	SPP41	TOM1	STE14	tI(AAU)D	ACL4	TRM1	HEL2	BTT1	CCT6	MNN1	WBP1	YEL014C	TRS120	HPT1	WIP1
							tR(UCU)G3	CCT7	XKS1	HOS4	MED6	NNF2	YKL050C	NAM8	TPO3				tT(AGU)J	TMT1	SUF9	tV(AAC)E1	CAJ1	GLC7	FRQ1	ERD1	tK(CUU)D1	BSC2	SEC26	SLY1	ANP1	HLR1	IMT4	SNF1	CMI8	DFM1	YDR109C	YDR170W-A	SWF1	BSC2	MET32	SLY1	NUG1	MNN1	UBC8	ADE8	RPB7	LSM6
							BTN2	PAM16	FYV8	COX5B	DYS1	PRP31	CDC16	YHR086W-A	15S_RRNA				YJL193W	BMH1	YFL015C	COX15	ISD11	tH(GUG)E2	ARH1	YDR415C	SEM1	MTH1	YDR239C	HST4	SPF1	QCR7	YEL025C	CWC21	SPP41	SIP1	ALT2	HSP42	ARO1	MTH1	CHL4	HST4	NTF2	NUG1	YEA6	STE14	TRS120	SDH6
							tA(AGC)G	snR37	PMT6	tE(CUC)I	SAE3	ESP1	VPS1	GAR1	AI1				RPS14B	SLO1	YFL012W	COG3	TPA1	YER134C	ARO10	SYF1	ESF1	RRP45	AMD2	NUP42	ECM10	PAD1	GEA2	RIB3	CWC21	RPN9	MRX14	SUP35	YDR131C	RRP45	RMD5	NUP42	TIR1	NTF2	WBP1	DFM1	ADE8	ATO3
							SUF4	YJL045W	RTA1	SDS3	SAM35	YGR125W	YKR005C	HXT5	ATP6				RPL39	THI5	SMC1	tE(UUC)E3	PIC2	YER135C	RVS167	SNX41	XRS2	DPP1	MNN10	CBS2	YEL028W	YEL075C	URA3	RSM28	RIB3	CYM1	TRM1	SDH4	CCW22	MRX10	RKM4	YDR194W-A	FAA2	TIR1	MNN1	SIP1	STE14	RVS167
							NAT2	NUP192	RPS0A	THS1	STE12	YGR127W	GMH1	PAL2	21S_RRNA				ATG36	YFL051C	tN(GUU)F	YER160C	YER053C-A	tV(AAC)E1	SHE9	GPI17	FRQ1	MGP12	YDR249C	YDR210W	IMT4	DLD3	TIM9	VPS3	RSM28	DOT1	SWF1	NVJ3	RUB1	GCN2	HSP78	MSC2	SBH2	FAA2	NUG1	RPN9	DFM1	SAC7
							YGR153W	tR(UCU)J2	tG(GCC)G2	HOP1	COX23	CAF130	SHB17	BZZ1	tL(UAA)Q				YJL163C	EMP47	NIC96	DNF1	HIS1	tI(AAU)E1	NCB2	GPI19	ARH1	RTT103	BTT1	YDR209C	YEL025C	DSF1	RPR1	PUF6	VPS3	APT2	ARO1	SCC2	PEX7	ZIP1	YAP6	MSS4	RPN3	SBH2	NTF2	CYM1	SIP1	RPT3
							PTI1	LOH1	DIE2	SEC6	ANS1	NAT2	MRS4	NDT80	tM(CAU)Q2				JJJ2	YFL040W	tF(GAA)F	TMT1	FCY2	SCC4	HPT1	LRS4	RVS167	DPL1	MET32	TCP1	GEA2	AVT2	PXP1	RPL37B	PUF6	YDR444W	YDR131C	ATC1	TAF12	INM2	SWM1	YDR210W	YAT2	RPN3	TIR1	DOT1	RPN9	NCB2
							CHO2	tV(AAC)J	BNS1	MET30	FUR1	RPL24B	YKR070W	ANS1					SSY5	MOB2	SUF20	YER186C	FCY21	COG3	DIT2	SSN2	SHE9	MHR1	CHL4	AHA1	URA3	CAN1	GTT3	SMT3	RPL37B	YHP1	CCW22	SLY1	SWI5	DPL1	AKR1	YDR209C	CHO1	YAT2	PRP22	YDR444W	CYM1	HPT1
							MTR3	SNX4	GCN5	tT(AGU)I2	ARP1	NSR1	PTR2	FUR1					FBP26	SUF9	GCN20	YER187W	CEM1	tE(UUC)E3	RPB7	HEH2	DIT2	SUR2	RMD5	GTB1	TIM9	AFG1	EDC3	EUG1	PSP1	TOM1	RUB1	HST4	EKI1	MHR1	HEL2	TCP1	PHM8	CHO1	FAA2	YHP1	DOT1	RPB7
							YGR161W-A	YJL028W	PUP2	DOT5	YHR131C	TRS65	YLL067C	SPS100					RPA34	YFL015C	MIC19	YFL051C	VHR2	tR(ACG)E	ADE8	TLG1	RPB7	BFR2	HSP78	YDR222W	RPR1	VMA8	YEL014C	FPR2	SMT3	MRPL28	PEX7	NUP42	NUM1	SUR2	BSC2	UPC2	ERG28	PHM8	SBH2	TOM1	APT2	TRS120
							tV(AAC)G2	PET130	SBP1	URM1	YHR138C	PEX35	PAU18	RPL42B					SFH5	YFL012W	tG(GCC)F2	SWP82	ARG5,6	YER160C	ERD1	PRP3	PDR15	PRO1	YAP6	COX20	PXP1	TCA17	UBC8	API2	EUG1	SPP41	TAF12	CBS2	GIR2	BFR2	MTH1	AHA1	SPO73	ERG28	RPN3	CMI8	YDR444W	ADE8
							YGR164W	VTC4	OTU2	EPS1	DCD1	ERG1	YLL056C	SKG6					RPS21B	AUA1	tS(GCU)F	TUB2	RNR1	SPT2	YDR415C	SNM1	ADE8	TFB1	HEL2	RTN1	GTT3	FRD1	YEA6	snR84	FPR2	SNF1	SWI5	YDR210W	SAC3	PRO1	RNH202	GTB1	ISD11	SPO73	YAT2	SPP41	YHP1	STE14
							PUS6	RPC17	YHL008C	MSL1	CRP1	ATF2	TPO1	MPC2					DPI8	SMC1	ATG18	RUF21	VTC1	CHD1	SYF1	PLM2	ERD1	MCM21	BSC2	SEC26	EDC3	GLY1	WBP1	HLR1	API2	CWC21	EKI1	YDR209C	SSY1	CFT1	RRP45	YDR222W	TPA1	ISD11	CHO1	SNF1	TOM1	DFM1
							LSO2	SUP51	GPA1	RPR2	LAM1	PBP1	SSA2	DNA2					AIM23	tN(GUU)F	HIS2	RPL22B	ALD5	PAB1	tS(AGA)D3	FPR2	SYF1	MRPL35	MTH1	YDR239C	YEL014C	GDA1	MNN1	QCR7	snR84	RIB3	NUM1	TCP1	ACL4	PMT7	MRX10	COX20	JHD1	TPA1	PHM8	RIB3	CMI8	SIP1
							BUB1	SYS1	TIM10	DAL2	MPC2	TIM13	DPS1	CDC23					URA2	NIC96	ULI1	IES1	RPS24A	DNF1	SNX41	SPS2	SNX41	YSP2	RNH202	AMD2	UBC8	UTR2	NOP16	PAD1	HLR1	RSM28	GIR2	AHA1	YDR170W-A	GIC2	GCN2	RTN1	HOM3	JHD1	ERG28	RSM28	SPP41	RPN9
							tK(CUU)G3	SUI2	DIA4	YIR042C	PRP8	HGH1	RTT109	DBP8					GCD14	tF(GAA)F	CDC14	YFL012W	tA(UGC)E	ECM32	RPN9	YDR524W-C	RPN9	SKP1	RRP45	MNN10	YEA6	UTR4	NUG1	YDR541C	QCR7	VPS3	SAC3	GTB1	HSP42	SUM1	ZIP1	SEC26	YER053C-A	HOM3	SPO73	VPS3	SNF1	CYM1
							tW(CCA)G2	GEF1	ARD1	NUC1	NMD3	BUB1	AAT2	ROF1					PAM16	SUF20	QCR6	SMC1	SRG1	BMH1	CYM1	KRE28	CYM1	IRC3	MRX10	YDR249C	WBP1	ANP1	NTF2	YEL075C	PAD1	PUF6	SSY1	YDR222W	SUP35	PIB1	INM2	AMD2	GIP2	YER053C-A	ISD11	PUF6	RIB3	DOT1
							XKS1	IMT3	tS(AGA)H	tT(AGU)J	ATG7	CRH1	PAU23	YHR180W					snR37	GCN20	CDC26	NIC96	PTC2	YER186C	GPI17	YDR541C	GPI17	RQC1	DPP1	BTT1	MNN1	SPF1	TIR1	AVT2	YEL075C	RPL37B	ACL4	SIR4	ARG82	RAD34	RTT103	MNN10	FCY2	GIP2	TPA1	SDH7	RSM28	APT2
							CIR1	CYC1	tQ(UUG)H	RBH1	tT(UGU)H	tW(CCA)G2	RIC1	CTF8					KHA1	MIC19	YMR31	SAD1	NUP157	COS4	GPI19	AVT2	GPI19	MRPS28	INM2	MET32	NOP16	ECM10	FAA2	CAN1	DLD3	SMT3	YDR170W-A	RTN1	SDH4	MCM21	HRQ1	TRS23	PET117	FCY2	JHD1	EUG1	VPS3	SSN2
							TRX2	RAD7	MIP6	ASG7	ERG9	HIP1	AFB1	UTP9					GWT1	CMK1	IRC7	IOC3	GLE2	ACT1	LRS4	CAN1	LRS4	YDR341C	RTT103	CHL4	NUG1	YEL028W	SBH2	VMA8	AVT2	EUG1	SUP35	SEC26	NVJ3	MRPL35	SRP101	YDR249C	THO1	PET117	HOM3	FPR2	PUF6	YHP1
							SLI1	BFA1	tA(AGC)H	ERG20	SCH9	PDX1	YLR046C	YHR214C-C					BNA3	tG(GCC)F2	HXK2	CSS2	LSM4	RPL22B	SSN2	NPR2	SSN2	HXT3	DPL1	RMD5	NTF2	IMT4	RPN3	TCA17	CAN1	FPR2	ARG82	YDR239C	SCC2	YSP2	DPL1	BTT1	VHR2	THO1	YER053C-A	API2	RPL37B	TOM1
							RTA1	HIT1	ECM12	YJL163C	SKN7	YGR210C	EMA19	SOA1					IKS1	tS(GCU)F	BRR6	ATG18	COM2	BST1	PRP3	HAT2	ECM11	YPQ2	MHR1	HSP78	TIR1	YEL025C	YAT2	GLY1	AFG1	API2	SDH4	SUP2	ATC1	SKP1	MHR1	MET32	MOT2	VHR2	GIP2	snR84	PSP1	CMI8
							tG(GCC)G2	tD(GUC)J4	NEL1	JJJ2	BAT1	ZPR1	XYL2	YIL152W					LOH1	HIS2	KAP114	HIS2	snR4	IES1	SNM1	RPL12A	UTP6	CNL1	SUR2	YAP6	FAA2	GEA2	CHO1	GDA1	TCA17	snR84	NVJ3	AMD2	CCT6	IRC3	SUR2	CHL4	ARG5,6	MOT2	FCY2	HLR1	SDH7	SPP41
							DIE2	FIP1	INM1	FMP33	YHR214C-C	tG(GCC)G2	GAL2	RPL40A					tV(AAC)J	ULI1	SEC15	YFR045W	tH(GUG)E2	SMC1	PLM2	AFG1	TLG1	EAF1	ATP5	HEL2	SBH2	URA3	PHM8	UTR2	GLY1	HLR1	SCC2	MNN10	SLY1	RQC1	BFR2	RMD5	RNR1	ARG5,6	PET117	QCR7	EUG1	SNF1
							PEX21	RSM26	YHR050W-A	HSP150	YHR218W	AMA1	HOG1	ATG32					VTC4	CDC14	TAN1	BNA6	tK(CUU)E2	LOC1	tL(CAA)D	VMA8	PRP3	BCP1	PRO1	BSC2	RPN3	TIM9	ERG28	UTR4	GDA1	QCR7	ATC1	VHS1	HST4	YDR341C	PRO1	RKM4	VTC1	RNR1	THO1	PAD1	FPR2	RIB3
							PUP2	VPS25	RUF5-1	SSY5	SLN1	BRF1	MSL5	PAN6					SUI2	SMC2	YGL230C	YMR31	tV(AAC)E1	NIC96	FPR2	PAU2	SNM1	TFC6	CFT1	MTH1	YAT2	RPR1	SPO73	ANP1	UTR2	PAD1	SLY1	YDR249C	NUP42	YDR344C	CFT1	HSP78	UTP7	VTC1	VHR2	YEL075C	API2	RSM28
							TNA1	CPA2	CUP1-1	FBP26	RRT14	GCN5	CLF1	RPL16A					YJR011C	QCR6	tV(AAC)G3	RME3	tI(AAU)E1	SAD1	SPS2	TCA17	RPL37B	ESF1	TFB1	RNH202	CHO1	PXP1	SAP1	SPF1	UTR4	YDR541C	HST4	BTT1	CBS2	HXT3	PMT7	YAP6	GET2	ALD5	MOT2	DLD3	snR84	VPS3
							SAY1	ILM1	tF(GAA)H1	DAS1	RHO3	PUP2	YLR126C	FKH1					VPS55	PHO4	MDM34	PDE1	tE(UUC)E3	tF(GAA)F	YDR524W-C	FRD1	FPR2	KEI1	RAD34	RRP45	PHM8	GTT3	ISD11	YEL028W	ANP1	YEL075C	NUP42	MET32	YDR210W	MRP1	GIC2	AKR1	SBH1	UTP7	ARG5,6	DSF1	HLR1	PUF6
							SLH1	YJR124C	NOP10	RPA34	HOS4	TNA1	PDC5	KGD1					KCH1	BNA6	CLG1	RTF1	YER158C	SUF20	KRE28	YEL043W	SPS2	XRS2	MCM21	DPP1	ERG28	EDC3	TPA1	IMT4	SPF1	DLD3	CBS2	CHL4	YDR209C	YPQ2	SUM1	HEL2	TRP2	GET2	RNR1	AVT2	QCR7	PSP1
							CAB4	SRY1	QNS1	SFH5	SEC24	YGR283C	ACF2	POG1					tD(GUC)J4	PRE4	KEX1	HAP2	tR(ACG)E	GCN20	YDR541C	UTR2	YDR524W-C	FRQ1	MRPL35	MGP12	SPO73	YEL014C	JHD1	YEL025C	ECM10	AVT2	YDR210W	RMD5	TCP1	CNL1	RAD34	BSC2	PUP3	SBH1	VTC1	CAN1	PAD1	SDH7
							BGL2	OXP1	SAE3	RPS21B	SLM1	ERV29	tQ(UUG)L	QDR2					SUP4	IRC7	MCM6	EMC4	YER160C	IOC3	AVT2	CYC7	KRE28	WIP1	YSP2	RTT103	ISD11	UBC8	HOM3	GEA2	YEL028W	CAN1	YDR209C	HSP78	AHA1	EAF1	MCM21	MTH1	SHO1	TRP2	YER076C	VMA8	YEL075C	EUG1
							ZUO1	EAP1	STE12	DPI8	SGA1	YHL044W	ETS2-1	QDR1					NTA1	HXK2	tK(CUU)G1	YGL230C	SPT2	tG(GCC)F2	CAN1	UTR4	YDR541C	ARO10	IRC3	DPL1	TPA1	YEA6	HIS1	URA3	IMT4	VMA8	TCP1	YAP6	GTB1	BCP1	YFT2	RRP45	AVT6	PUP3	UTP7	TCA17	DLD3	FPR2
							COS6	tL(UAA)K	GRE3	URA2	tI(AAU)I1	YHL041W	RDN5-1	PRM5					JJJ3	ZIP2	COX13	MDM34	PAB1	tS(GCU)F	NPR2	RAD23	AVT2	SAC7	RQC1	MHR1	JHD1	WBP1	FCY2	TIM9	YEL025C	TCA17	AHA1	HEL2	YDR222W	TFC6	MRPL35	MRX10	COM2	SHO1	GET2	GLY1	AVT2	API2
							SBP1	MTR2	BZZ1	CCT7	YIL082W-A	VMR1	ETS2-2	COX5B					VPS25	SEC15	CDC55	CLG1	DNF1	CSS2	HAT2	ANP1	CAN1	RPT3	MRPS28	SUR2	HOM3	MNN1	PET117	RPR1	GEA2	GLY1	GTB1	BSC2	SIR4	ESF1	YSP2	ZIP1	GDI1	AVT6	SBH1	GDA1	CAN1	snR84
							YHL015W-A	MRP49	tF(GAA)H2	PAM16	tI(AAU)I2	SPO11	YLR154C-G	ICE2					YMR1	TAN1	RPS26A	SKI8	TMT1	ATG18	RPL12A	ECM10	NPR2	NCB2	HXT3	BFR2	PIC2	NOP16	THO1	PXP1	URA3	GDA1	YDR222W	MTH1	COX20	XRS2	SKP1	INM2	COX15	COM2	TRP2	UTR2	VMA8	HLR1
							YLF2	tE(UUC)K	ARP1	snR37	AIR1	OTU2	ITS1-2	AIM19					RSF2	tV(AAC)G3	YGL188C-A	SIP2	ECM32	HIS2	AFG1	IMT4	HAT2	HPT1	YPQ2	PRO1	GIP2	NUG1	VHR2	GTT3	TIM9	UTR2	RTN1	YDR278C	RTN1	FRQ1	IRC3	SRP101	SCC4	GDI1	PUP3	UTR4	GLY1	QCR7
							YHL008C	KDX1	RPL42B	BNA3	HOP1	YHL008C	ETS1-2	CAB2					MCM22	CLG1	COX4	SPT16	BMH1	QCR6	VMA8	VMA3	RPL12A	MRP20	CNL1	CFT1	HIS1	NTF2	MOT2	NPP2	RPR1	UTR4	SEC26	RRP45	SEC26	WIP1	RQC1	SSD1	UBP3	COX15	SHO1	ANP1	GDA1	PAD1
							QCR10	ELF1	RPC10	IKS1	SEC6	VPS29	RDN5-3	YIL082W-A					MET5	SKI8	YGL185C	POX1	YER186C	PHO4	PAU2	SNU13	AFG1	TRS120	EAF1	TFB1	FCY2	TIR1	ARG5,6	YEL014C	PXP1	ANP1	YDR239C	MRX10	YDR239C	ARH1	MRPS28	DPL1	COG3	SCC4	AVT6	SPF1	UTR2	YEL075C
							GPA1	RSM22	CRP1	YJL045W	SUP17	tA(AGC)H	YLR156C-A	RPS24B					IML1	SPT16	YRB30	YGL204C	YER189W	IRC6	TCA17	YEL023C	VMA8	ADE8	BCP1	MCM21	PET117	FAA2	RNR1	YEA6	GTT3	SPF1	AMD2	GCN2	AMD2	SDH6	YDR341C	MHR1	YER158C	UBP3	COM2	ECM10	UTR4	DLD3
							TIM10	tR(UCU)K	SPO16	NUP192	YIL054W	RRM3	YLR157C-C	MMF1					SRY1	MCM6	tL(CAA)G1	EMP24	AGP3	BNA6	FRD1	GEA2	PAU2	DFM1	TFC6	MRPL35	THO1	SBH2	VTC1	WBP1	EDC3	ECM10	MNN10	ZIP1	MNN10	EFT2	YDR344C	SUR2	BUR6	COG3	GDI1	IMT4	ANP1	AVT2
							STP2	TGL1	MPC2	tD(GUC)J3	SYG1	RRF1	ASP3-3	PIG2					OXP1	YGL188C-A	NUT1	DSD1	YFL051C	HXK1	UTR2	URA3	TCA17	ERD1	ESF1	YSP2	VHR2	RPN3	AIM9	IRC22	YEL014C	YEL028W	VHS1	INM2	VHS1	RVS167	HXT3	ATP5	SPT2	YER158C	COX15	VMA3	SPF1	CAN1
							DIA4	CTK1	DBP8	LOH1	NOT3	FSH1	VTA1	APQ12					EAP1	YGL185C	RPL9A	GCN1	EMP47	PDE1	UTR4	TIM9	FRD1	SYF1	KEI1	SKP1	MOT2	YAT2	UTP7	MNN1	YEA6	IMT4	YDR249C	RTT103	YDR249C	SAC7	MRP1	PRO1	RAD4	BUR6	SCC4	YEL025C	ECM10	VMA8
							tA(AGC)H	HSK3	ATG7	tV(AAC)J	DOT5	RUF5-1	RPL37A	PRM2					tN(GUU)K	ROK1	RRT6	CDC55	SEC53	RAI1	RAD23	EAF5	UTR2	DYN2	XRS2	IRC3	ARG5,6	CHO1	GET2	FMP52	WBP1	YEL025C	BTT1	SRP101	BTT1	RPT3	YPQ2	CFT1	GCG1	SPT2	UBP3	GEA2	IMT4	TCA17
							NEL1	APL2	SPC97	CCT3	SGN1	CUP1-1	ATG26	BCY1					MTR2	tK(CUU)G2	GPG1	YGL176C	YFL040W	EMC4	ANP1	GTT3	UTR4	RPN9	FRQ1	RQC1	RNR1	PHM8	SBH1	NUG1	IRC22	GEA2	MET32	DPL1	MET32	NCB2	CNL1	PMT7	RAD3	RAD4	COG3	URA3	YEL025C	GLY1
							RRF1	VPH2	ROF1	POL31	MSL1	GIC1	HCR1	RPB3					COY1	YRB30	VPS73	SPO74	RUF21	YGL230C	ECM10	YEL014C	RAD23	CYM1	WIP1	MRPS28	VTC1	ERG28	TRP2	NTF2	MNN1	URA3	CHL4	MHR1	CHL4	HPT1	EAF1	GIC2	GRX4	GCG1	YER158C	TIM9	GEA2	GDA1
							AAP1	KTI12	OYE2	SUI2	DSN1	RRP4	TUB4	RPL2B					MRP49	tL(CAA)G1	LSG1	HUR1	CAF16	SDT1	IMT4	tR(UCU)E	ANP1	GPI17	ARO10	YDR341C	YER076C	SPO73	PUP3	PRP22	NOP16	TIM9	RMD5	SUR2	RMD5	MRP20	BCP1	SUM1	ECM32	RAD3	BUR6	RPR1	URA3	UTR2
							RUF5-1	CAB3	YHR182W	IMT3	SQT1	NMD2	CRR1	DOT5					MCD4	AMS1	snR82	RAD54	GAT1	SKI8	VMA3	VAB2	ECM10	GPI19	COI1	HXT3	AIM9	SAP1	SHO1	GPA2	NUG1	RPR1	HSP78	BFR2	HSP78	TRS120	TFC6	PIB1	PDA1	GRX4	SPT2	PXP1	TIM9	UTR4
							CUP1-1	PSG1	tV(CAC)H	VPS55	RPR2	SAE3	CDC123	SGN1					tE(UUC)K	NUT1	tH(GUG)G2	YGL159W	SUF9	SPT16	SNU13	GIM4	IMT4	LRS4	ATO3	YPQ2	UTP7	ISD11	AVT6	RPN3	NTF2	PXP1	YAP6	PRO1	YAP6	ADE8	tK(CUU)D1	RAD34	YER188C-A	ECM32	RAD4	GTT3	RPR1	ANP1
							PCL5	STB6	RIX1	RAD7	YIR043C	SAM35	CCC1	GAT4					YKL162C	RPL9A	TOS8	RCK1	YFL015C	YGL204C	YEL023C	WBP1	SNU13	SSN2	SAC7	CNL1	GET2	TPA1	COM2	SRB4	PRP22	GTT3	SWM1	CFT1	SWM1	DFM1	SEM1	MCM21	YFL064C	PDA1	GCG1	NPP2	PXP1	SPF1
							tF(GAA)H1	YKL069W	YHR218W	BFA1	VTH2	STE12	BUR2	YIR043C					KDX1	MRF1	SOE1	CDC43	IES1	KEX1	GEA2	MNN1	YEL023C	ECM11	RPT3	EAF1	SBH1	JHD1	tV(AAC)E1	PRO3	FAA2	NPP2	AKR1	PMT7	DIN7	ERD1	ESF1	MRPL35	SWP82	YER188C-A	RAD3	YEL014C	GTT3	ECM10
							IRE1	NUP100	SOA1	HSX1	NUC1	GRE3	ECM22	PAU1					RPS27A	tW(CCA)G1	MAD1	RPL9A	AUA1	GCN1	URA3	NOP16	GEA2	YHP1	NCB2	BCP1	TRP2	HOM3	COX15	YAT2	GPA2	YEL014C	HEL2	TFB1	AKR1	SYF1	XRS2	YSP2	ACT1	YFL064C	GRX4	UBC8	NPP2	IMT4
							YHR086W-A	DPC7	YIL161W	tD(GUC)J4	YJL193W	ARP1	CDC42	IMA4					DBR1	VPS73	GUP1	MRM2	SMC1	COX13	TIM9	FMP52	URA3	TOM1	HPT1	TFC6	PUP3	PIC2	FTR1	GCD11	RPN3	YEA6	GLO2	MCM21	HEL2	DYN2	FRQ1	SKP1	HAC1	SWP82	ECM32	YEA6	YEL014C	YEL025C
							CTM1	MPE1	AYR1	SUP4	RPL39	YHR131C	CSC1	YJL218W					HSK3	YGK1	MNP1	ITC1	BLM10	CDC55	RPR1	NUG1	TIM9	STP1	MRP20	ESF1	SHO1	HIS1	YER145C-A	CHO1	SRB4	WBP1	BSC2	MRPL35	BSC2	RPN9	WIP1	GPI8	BUD27	ACT1	PDA1	WBP1	UBC8	GEA2
							BZZ1	NUP120	QDR1	NTA1	YJL163C	YHR139C-A	YEF3	NCE101					MYO3	LSG1	MRH4	CEG1	tN(GUU)F	COX4	EAF5	TMA20	RPR1	PRP3	TRS120	KEI1	AVT6	FCY2	SCC4	ARB1	PRO3	IRC22	MTH1	YSP2	MTH1	CYM1	ARH1	IRC3	GAT1	HAC1	YER188C-A	MNN1	YEL008W	URA3
							ORC6	TTI1	PRM5	GRR1	JJJ2	RPC10	tA(AGC)L	RPS22A					SRP21	snR82	OLE1	GPG1	SAD1	YGL185C	GTT3	tE(UUC)E1	EAF5	SNM1	ADE8	XRS2	COM2	HMF1	UBP3	YER039C-A	YAT2	MNN1	YDR278C	IRC3	YDR278C	GPI17	SDH6	RQC1	SMX2	BUD27	YFL064C	NUG1	MIT1	TIM9
							LSM12	tV(AAC)K2	PFK26	FIP1	FAR1	DCD1	YLR257W	RPL39					VPH2	tH(GUG)G2	tR(UCU)G1	CDC20	SUF20	STR3	YEL014C	PRP22	GTT3	VPS52	DFM1	FRQ1	tV(AAC)E1	PET117	COG3	ERG28	CHO1	FMP52	RNH202	RQC1	RRP45	GPI19	ATO3	YDR341C	MDJ1	GAT1	SWP82	SEC3	YEA6	RPR1
							EPT1	IXR1	YIL105W-A	JJJ3	FBP26	CRP1	RPS28B	RPL17B					KTI12	TOS8	ALG13	YGL114W	CMK1	SPO74	UBC8	HEM14	YEL014C	RIB3	ERD1	WIP1	COX15	THO1	YER158C	SPO73	ARB1	NUG1	RRP45	MRPS28	MRX10	APT2	RVS167	YDR344C	IES1	SMX2	ACT1	PRP22	WBP1	PXP1
							tF(GAA)H2	GPX1	SHQ1	URA8	VPS35	LAM1	GCD7	SWI3					HAP4	SOE1	tV(AAC)G1	RMD9	tG(GCC)F2	YRB30	YEL009C-A	BIM1	tR(UCU)E	PUF6	SYF1	ARH1	FTR1	VHR2	BUR6	SAP1	YER039C-A	NTF2	MRX10	YDR341C	GCN2	SSN2	SAC7	HXT3	AUA1	MDJ1	HAC1	FAA2	MNN1	GTT3
							YHR140W	CCE1	YIL102C	YMR1	DPI8	REC104	EXG1	HAL5					YKL097C	NUP145	RIM8	SEH1	tS(GCU)F	RCK1	tR(UCU)E	SBH2	VAB2	RPL37B	DYN2	ARO10	YER145C-A	MOT2	SPT2	ISD11	ERG28	PRP22	GCN2	YDR344C	ZIP1	YHP1	SHE9	MRP1	BLM10	IES1	BUD27	GPA2	NUG1	NPP2
							DSE2	snR87	YIL089W	ILM1	URA2	DBP8	CDC25	PIR5					CAB3	GUP1	HEM2	SRM1	CDC14	ARO2	VAB2	SRB4	GIM4	PSP1	RPN9	ATO3	SCC4	ARG5,6	RAD4	TPA1	SPO73	FAA2	ZIP1	HXT3	INM2	TOM1	RPT3	YPQ2	LOC1	AUA1	GAT1	RPN3	NTF2	YEL014C
							RPC10	YKR005C	tE(CUC)I	YJR124C	TRK1	ATG7	MRPL15	HSP150					HOT13	YGL081W	AGA2	SOE1	QCR6	RRT6	GIM4	PRO3	WBP1	GNP1	CYM1	SAC7	UBP3	RNR1	GCG1	JHD1	SAP1	GPA2	INM2	YPS7	RTT103	CMI8	NCB2	CNL1	RPN11	BLM10	SMX2	PRO3	PRP22	UBC8
							NMD3	tL(CAA)K	tI(AAU)I2	IPA1	PBS2	ROF1	TMA10	CIS3					STB6	HNM1	RPL30	NUP145	PHO4	YGL140C	WBP1	CHZ1	MNN1	EUG1	GPI17	RPT3	COG3	VTC1	PAB1	HOM3	ISD11	RPN3	RTT103	ATP22	DPL1	STP1	HPT1	EAF1	SAD1	LOC1	MDJ1	YAT2	FAA2	YEL008W
							ATG7	GCN3	PCI8	COS9	tD(GUC)J1	STB5	MID2	FAR1					YKL071W	snR39	tF(GAA)G	LCL3	PRE4	SEC27	MNN1	YER034W	NOP16	FPR2	GPI19	NCB2	YER158C	UTP7	RAD3	YER053C-A	TPA1	SRB4	DPL1	YPQ2	MHR1	SPP41	MRP20	BCP1	IGD1	RPN11	IES1	GCD11	GPA2	MIT1
							SPC97	tA(AGC)K2	YIL067C	SRY1	MDV1	YHR180W	tE(UUC)L	IDS2					YKL069W	SGF73	SCL1	HNM1	IRC7	ITC1	NOP16	ARB1	FMP52	SPS2	LRS4	HPT1	BUR6	GET2	GRX4	FCY2	JHD1	PRO3	MHR1	EAF1	SUR2	PRP3	TRS120	TFC6	FAB1	SAD1	AUA1	CHO1	RPN3	YEA6
							ROF1	YKR045C	SUP17	OXP1	CCT7	tT(UGU)H	VRP1	RPS21B					YKL068W-A	tE(UUC)G2	LEU1	snR39B	ZRT1	CDC20	FMP52	YEN1	NUG1	AGE1	SSN2	MRP20	SPT2	SBH1	ECM32	PET117	HOM3	YAT2	SUR2	BCP1	BFR2	SNM1	ADE8	tK(CUU)D1	MET10	IGD1	BLM10	ZRG8	PRO3	WBP1
							OYE2	DRE2	NOT3	tL(UAA)K	ARG3	PPX1	SPO77	YJL132W					NUP100	tR(UCU)G1	YGL006W-A	PKP2	HXK2	SNF4	NUG1	ERG28	TMA20	SNA2	ECM11	TRS120	RAD4	TRP2	PDA1	THO1	FCY2	GCD11	BFR2	ESC2	PRO1	RIB3	DFM1	SEM1	MIN10	FAB1	LOC1	ARB1	YAT2	MNN1
							PFS1	OMA1	EMA17	MTR2	NUP82	SCH9	FKS1	GCD14					MPE1	DPC13	SWC4	RAD6	RTG2	TAF6	TMA20	SAP1	YER010C	QCR7	TOM1	ADE8	GCG1	PUP3	YER188C-A	VHR2	PET117	CHO1	PRO1	tK(CUU)D1	CFT1	VPS3	ERD1	ESF1	YMR31	MET10	RPN11	GLN3	GCD11	FMP52
							KOG1	RPL40B	YKE4	MRP49	IKS1	BAT1	TAL1	PHO86					NUP120	HEM2	STF2	OLE1	SEC15	SOE1	YER010C	tQ(UUG)E1	tE(UUC)E1	YDR541C	STP1	DFM1	PAB1	tE(UUC)E2	YFL064C	ARG5,6	THO1	ARB1	CFT1	ESF1	HNT2	PUF6	SYF1	KEI1	PRE4	YMR31	SAD1	ERG28	CHO1	NUG1
							CTF8	GEX2	RPL2B	TPK3	YJL045W	SLN1	YLR358C	tA(AGC)J					SPC42	YGL034C	MSB2	PRM8	TAN1	PAN2	tE(UUC)E1	ISD11	PRP22	AVT2	SPP41	ERD1	RAD3	SHO1	THI5	RNR1	VHR2	YER039C-A	HNT2	KEI1	PMT7	RPL37B	SNX41	CTS2	RET2	PRE4	IGD1	SPO73	MIG3	NTF2
							EGD2	PAU18	tD(GUC)I1	MCD4	tD(GUC)J3	AYR1	CTF3	CCT7					tV(AAC)K2	HOP2	EAT1	tR(UCU)G1	EMC4	NUP145	PRP22	TPA1	HEM14	CAN1	SDC1	SYF1	GRX4	AVT6	SWP82	VTC1	MOT2	ERG28	PMT7	XRS2	TFB1	PSP1	RPN9	FRQ1	HXK2	RET2	FAB1	SAP1	ZRG8	TIR1
							YHR210C	EMC6	tT(AGU)I2	tE(UUC)K	LOH1	RHO3	REH1	SAP185					TFA1	AGA2	MTL1	TIF4632	YGL230C	MPC1	HEM14	RSM18	BIM1	NPR2	PRP3	DYN2	ECM32	COM2	ACT1	YOS1	ARG5,6	SPO73	TFB1	FRQ1	MCM21	GNP1	CYM1	WIP1	RTG2	HXK2	ATG18	ISD11	ARB1	PRP22
							SOA1	SFI1	EST3	KDX1	YJL027C	PRM5	DUS4	TOK1					GPX1	PIB2	tD(GUC)G1	RPT6	CLG1	snR39B	BIM1	PIC2	SBH2	HAT2	SNM1	SNX41	YER188C-A	tV(AAC)E1	HAC1	UTP7	RNR1	SAP1	MCM21	PHO92	MRPL35	GRX2	GPI17	ARH1	HFM1	RTG2	MET10	TPA1	GLN3	FAA2
							YIL161W	NOC3	EPS1	HSK3	RRN7	HOS4	YLR406C-A	IRC8					URB1	ALK1	RPS25A	DST1	SKI8	SGF73	SBH2	YER053C-A	PRO3	AFG1	VPS52	RPN9	YFL064C	COX15	BUD27	GET2	VTC1	ISD11	MRPL35	WIP1	YSP2	EMI1	GPI19	LSM6	PDE1	HFM1	YMR31	JHD1	ERG28	GPA2
							YIL152W	LOT6	DJP1	APL2	CCT3	COX5B	INA1	YJL047C-A					snR87	YGL015C	tE(UUC)G3	DPC13	NCS6	MRH4	PRO3	GIP2	ARB1	VMA8	RIB3	CYM1	THI5	FTR1	GAT1	SBH1	YOS1	TPA1	YCG1	ARH1	SKP1	EUG1	APT2	SDH6	VRG4	PDE1	PRE4	HOM3	SPO73	RPN3
							RPL40A	SDO1	YVH1	RCI50	SUP51	SEC24	RPN13	YJL045W					OSH6	LEU1	ERV1	YGL039W	POX1	DUO1	CHZ1	HIS1	YEN1	PAU2	PUF6	GPI17	ZNF1	YER145C-A	SMX2	PTC2	SRG1	JHD1	YSP2	SDH6	IRC3	FPR2	SSN2	ATO3	SDT1	VRG4	IRC7	PIC2	SAP1	SRB4
							SLN1	RAD5	YIR042C	KTI12	OST1	XBP1	SEN1	BBC1					tL(CAA)K	YGL006W-A	tD(GUC)G2	HOP2	YGL204C	PKP2	YER034W	FCY2	ERG28	TCA17	RPL37B	GPI19	SWP82	SCC4	MDJ1	IES5	UTP7	HOM3	GPI8	COI1	RQC1	SPS2	TOM1	RVS167	EDC1	SDT1	HXK2	YER053C-A	ISD11	PRO3
							ATG32	tA(UGC)L	YJL213W	CAB3	POL31	SDS3	ECM30	TPH3					YPT52	SWC4	tS(AGA)G	AGA2	EMP24	GEP7	YEN1	HMF1	ACA1	FRD1	PSP1	LRS4	ACT1	UBP3	IES1	tE(UUC)E2	GET2	YER053C-A	IRC3	ATO3	MRPS28	AGE1	STP1	SAC7	MIG2	EDC1	RTG2	HIS1	TPA1	YAT2
							VHS2	YLR036C	NUC1	HOT13	ESS1	THS1	GMC2	SUP51					tD(GUC)K	STF2	YGR039W	CWH41	DSD1	SDS23	ERG28	PET117	SAP1	IES6	EUG1	SSN2	HAC1	COG3	AUA1	GLE2	SBH1	HIS1	RQC1	RVS167	YDR341C	API2	SPP41	RPT3	SPT16	MIG2	HFM1	THO1	JHD1	GCD11
							AYR1	COX12	NCE101	STB6	YJR026W	HOP1	HMG2	SAG1					tA(AGC)K2	MSB2	BUD9	LEU1	COX13	ALG13	ACA1	PCL6	tQ(UUG)E1	GDA1	FPR2	ECM11	BUD27	YER158C	BLM10	SHO1	PTC2	FCY2	MRPS28	SAC7	YDR344C	snR84	SDC1	NCB2	KEX1	SPT16	PDE1	VHR2	HOM3	CHO1
							SIM1	RIC1	YJL193W	YKL069W	RBH2	NOT3	tI(AAU)L2	TDH2					HFL1	EAT1	NQM1	YGL007C-A	TPN1	tV(AAC)G1	SAP1	THO1	ISD11	UTR2	SPS2	YHP1	GAT1	BUR6	LOC1	AVT6	IES5	PET117	YDR341C	RPT3	HXT3	QCR7	PRP3	HPT1	ARO8	KEX1	VRG4	ARG5,6	PIC2	MIG3
							QDR1	PDC1	RPS14B	NUP100	CPR7	PRM2	PAU4	GPI14					TIF1	MTL1	SCM4	BRP1	GTS1	DST1	tQ(UUG)E1	VHR2	TPA1	UTR4	AGE1	TOM1	SMX2	SPT2	RPN11	LCP5	SHC1	THO1	YDR344C	NCB2	MRP1	DLD3	SNM1	MRP20	EMP24	ARO8	SDT1	RNR1	YER053C-A	ZRG8
							COX5B	STU2	RPL39	DPC7	IMT3	CAP2	ATR1	GEA1					DRE2	tD(GUC)G1	MCO32	YGL006W-A	ATG1	HEM2	ISD11	MOT2	RSM18	RAD23	API2	STP1	MDJ1	RAD4	SAD1	DDI1	tE(UUC)E2	VHR2	HXT3	HPT1	ATP22	DSF1	VPS52	TRS120	MDS3	EMP24	EDC1	VTC1	HIS1	ARB1
							YIL108W	PER33	YJL163C	MPE1	VPS55	BCY1	DAT1	IMT3					ECM4	RPS25A	MUP1	RPN14	TOS3	AGA2	TPA1	ARG5,6	HOM3	ANP1	snR84	PRP3	IES1	GCG1	FAB1	SCC4	GLE2	ARG5,6	YPQ2	MRP20	YPQ2	AVT2	RIB3	ADE8	DSD1	MDS3	MIG2	ALD5	THO1	GLN3
							PFK26	SRL2	JJJ2	NUP120	CYC1	tT(AGU)I2	ZDS2	RAD7					RPL40B	tE(UUC)G3	RSC1	SNU71	MPT5	tF(GAA)G	JHD1	RNR1	PIC2	ECM10	QCR7	SNM1	AUA1	PAB1	ATG18	UBP3	SHO1	RNR1	CNL1	TRS120	CNL1	CAN1	VPS3	DFM1	GCN1	DSD1	SPT16	YOS1	VHR2	ERG28
							YIL105W-A	NYV1	PIR5	SPC42	RAD7	DOT5	PML39	CBF1					NFT1	ERV1	snR48	YGR017W	BUD13	LEU1	PIC2	VTC1	YER053C-A	IMT4	KRE28	VPS52	BLM10	RAD3	MET10	YER158C	AVT6	VTC1	EAF1	ADE8	EAF1	NPR2	PUF6	ERD1	COX13	GCN1	KEX1	UTP7	ARG5,6	SPO73
							YIL102C	snR79	HSP150	YKL033W-A	BFA1	URM1	SEC65	LIA1					GEX2	tD(GUC)G2	VHT1	YGR027W-A	tK(CUU)G2	YGL007C-A	YER053C-A	YOS1	GIP2	SNU13	YDR541C	RIB3	LOC1	GRX4	YMR31	BUR6	COM2	YOS1	BCP1	DFM1	BCP1	AFG1	RPL37B	SYF1	CDC55	COX13	ARO8	GET2	RNR1	SAP1
							tI(AAU)I1	REA1	FBP26	tV(AAC)K2	HIT1	PAN1	RAD10	HOC1					PAU18	RPL26B	SMD1	tD(GUC)G2	YRB30	BRP1	GIP2	AIM9	HIS1	YEL023C	AVT2	PUF6	RPN11	ECM32	PRE4	SPT2	SCC4	UTP7	TFC6	ERD1	TFC6	VMA8	PSP1	DYN2	TOS3	CDC55	EMP24	SBH1	VTC1	ISD11
							tE(CUC)I	AVL9	RPA34	IXR1	tD(GUC)J4	MSL1	ATP18	ECM27					YLL058W	tS(AGA)G	RPL11B	NAG1	YGL159W	YGL006W-A	HIS1	SRG1	FCY2	GEA2	CAN1	RPL37B	SAD1	PDA1	IRC7	RAD4	UBP3	GET2	tK(CUU)D1	SYF1	tK(CUU)D1	PAU2	SMT3	RPN9	MPT5	TOS3	MDS3	TRP2	UTP7	TPA1
							SDS3	YLR126C	AIM23	TFA1	SUP4	DSN1	FPR3	YJR120W					EMC6	YGR039W	NNF2	TIM21	RCK1	RPN14	FCY2	YER085C	HMF1	URA3	NPR2	PSP1	FAB1	YER188C-A	HXK2	GCG1	YER158C	SBH1	ESF1	DYN2	ESF1	TCA17	GRX2	CYM1	NUP49	MPT5	DSD1	PUP3	GET2	JHD1
							tI(AAU)I2	SLX4	URA2	CCE1	CDC8	RPR2	RPL6A	RPS5					SPO75	BUD9	tT(UGU)G1	ORM1	ARI1	ERG26	HMF1	ILV1	PET117	TIM9	HAT2	GRX2	ATG18	YFL064C	RTG2	PAB1	BUR6	PTC2	KEI1	RPN9	KEI1	FRD1	EMI1	GPI17	RAD54	NUP49	GCN1	SHC1	SBH1	HOM3
							PCI8	RNH203	YJL114W	OSH6	NTA1	MET28	ITT1	NMD5					NOC3	NQM1	ASK10	YGR039W	RPL9A	PEX31	PET117	tE(UUC)E2	PCL6	GTT3	AFG1	EMI1	MET10	THI5	HFM1	RAD3	YER160C	IES5	YPR1	CYM1	XRS2	IES6	EUG1	GPI19	SUT1	RAD54	RME2	GLE2	TRP2	PIC2
							MAM33	ETS2-1	CCT7	YKR015C	GRR1	YIR042C	AMD1	SGM1					tS(AGA)L	MCO32	SRB5	NQM1	RRT6	NMA2	PCL6	PRS2	THO1	YEL014C	VMA8	EUG1	QCR6	ZNF1	PDE1	GRX4	SPT2	SHC1	XRS2	GPI17	FRQ1	GDA1	FPR2	APT2	RCK1	SUT1	CDC55	LSM4	PUP3	YER053C-A
							RPS24B	RDN5-1	GZF3	GCN3	RPL43B	NUC1	RPS18B	YJR149W					LOT6	snR48	tL(GAG)G	SCM4	SEC27	DPC29	THO1	AST2	VHR2	tR(UCU)E	tG(GCC)E	FPR2	PHO4	SWP82	BRR6	ECM32	RAD4	tE(UUC)E2	FRQ1	GPI19	WIP1	UTR2	SPS2	SSN2	NUT1	RCK1	TPN1	SHO1	SHC1	HIS1
							YIL067C	ETS2-2	PAM16	tA(AGC)K2	SFC1	LAA1	RPS17A	DAN1					SDO1	SPT4	tK(UUU)G2	YGR054W	ITC1	tD(GUC)G2	VHR2	SSA4	MOT2	YEA6	PAU2	SPS2	YMR31	ACT1	EMC4	YER188C-A	GCG1	GLE2	WIP1	LRS4	ARH1	UTR4	AGE1	YHP1	SEC27	NUT1	TOS3	AVT6	GLE2	PET117
							DFG10	YLR154C-G	tR(ACG)J	YKR041W	JJJ3	RPS14B	ANY1	DAL5					IZH3	GID10	tC(GCA)G	MUP1	CDC20	NAG1	MOT2	MAM1	ARG5,6	WBP1	TCA17	AGE1	PRE4	HAC1	VRG4	YFL066C	PAB1	BOI2	SDH6	APT2	SDH6	ANP1	API2	TOM1	RSM23	SEC27	MPT5	COX15	LSM4	THO1
							PIG2	ITS1-2	GWT1	UTH1	URA8	RPL39	HXT2	THI11					RAD5	PAC10	YGR111W	LST7	SLD3	ORM1	ARG5,6	GLE2	RNR1	IRC22	FRD1	API2	IRC7	BUD27	SDT1	YFL064C	RAD3	SHO1	ARO10	SSN2	COI1	SPF1	RBA50	CMI8	MET13	RSM23	NUP49	DDI1	SHO1	VHR2
							NOT3	ETS1-2	PRY1	TIF1	LIH1	RBH1	SOK2	FRE2					tA(UGC)L	GCD2	RPS23A	SPR3	NSA1	tS(AGA)G	RNR1	KAP123	VTC1	MNN1	IES6	RBA50	HXK2	GAT1	EDC1	AGP3	GRX4	AVT6	COI1	ECM11	ATO3	IMT4	snR84	STP1	GPG1	MET13	RAD54	SCC4	AVT6	ARG5,6
							tK(CUU)I	RDN5-3	SUP7	OMA1	YMR1	TOH1	SPO20	YRA2					YLR036C	RPL11B	tN(GUU)G	snR48	MLC1	YGR039W	VTC1	YCK3	YOS1	NOP16	YEL043W	QCR7	RTG2	SMX2	MIG2	SWP82	ECM32	LCP5	ATO3	PPN1	RVS167	SNU13	QCR7	SPP41	PRP43	GPG1	SUT1	UBP3	COX15	RNR1
							YKE4	YLR156C-A	tD(GUC)J2	TVP38	VPS70	ASG7	CSI1	CNB1					COX12	PIL1	tR(UCU)G3	VHT1	VPS73	LST7	YOS1	DSE1	AIM9	FMP52	GDA1	KRE28	HFM1	MDJ1	SPT16	ACT1	YER188C-A	DDI1	RVS167	STP1	SAC7	URA3	YDR541C	PRP3	COQ8	PRP43	RCK1	YER158C	DDI1	VTC1
							RPL2B	PUS5	tD(GUC)J3	SRP40	DAN1	SET2	YMR045C	tL(UAA)K					RIC1	PDC6	PPT1	PRP38	snR82	snR48	AIM9	PMD1	SRG1	NUG1	UTR2	YDR541C	PDE1	IES1	KEX1	HAC1	YFL066C	SCC4	SAC7	SDC1	RPT3	TIM9	DLD3	YDR476C	YGL118C	COQ8	NUT1	BUR6	SCC4	YOS1
							tD(GUC)I1	SEC10	IRC18	RPL40B	tN(GUU)K	YJL163C	CSM3	SPE1					AFB1	NNF2	tI(AAU)G	RPL11B	tH(GUG)G2	PRP38	SRG1	GLC7	YER085C	NTF2	UTR4	AVT2	BRR6	AUA1	ARO8	BUD27	YFL064C	PEA2	RPT3	PRP3	NCB2	RPR1	DSF1	SNM1	MLC1	YGL118C	SEC27	SPT2	UBP3	UTP7
							EST3	CBF5	tV(AAC)J	NFT1	tL(UAA)K	JJJ2	SEN15	RPL17A					PDC1	tT(UGU)G1	tA(AGC)G	NNF2	TOS8	TWF1	YER085C	YER135C	ILV1	YER010C	RAD23	CAN1	EMC4	BLM10	EMP24	GAT1	COS4	UBP3	NCB2	SNM1	HPT1	GTT3	AVT2	VPS52	ARC1	MLC1	RSM23	RAD4	COG3	GET2
							YVH1	VTA1	HCA4	YLL066W-B	MTR2	FMP33	YMR082C	KKQ8					FCF2	ASK10	SUF4	PCP1	NUP145	NNF2	ILV1	GDI1	tE(UUC)E2	TIR1	ANP1	NPR2	VRG4	LOC1	MDS3	SMX2	AGP3	YER158C	HPT1	VPS52	MRP20	EDC3	CAN1	RIB3	LSG1	ARC1	MET13	GCG1	YER158C	SBH1
							DAL2	TOS4	VPS53	PAU18	STE3	FAR1	ADH3	TPK3					PER33	VMA21	ENP2	CLB1	ALG2	DRN1	tE(UUC)E2	RTR1	PRS2	tE(UUC)E1	ECM10	HAT2	SDT1	RPN11	DSD1	MDJ1	SWP82	BUR6	DIT1	RIB3	TRS120	YEL014C	NPR2	VPS3	TOS8	LSG1	GPG1	PAB1	BUR6	TRP2
							PAU1	PBA1	tG(GCC)J1	YBT1	MRP49	FBP26	YMR085W	PIR1					SRL2	tL(GAG)G	NAT2	CLD1	MRH4	VMA21	PRS2	MAG1	AST2	PRP22	IMT4	AFG1	EDC1	SAD1	GCN1	IES1	ACT1	SPT2	MRP20	MZM1	ADE8	tR(UCU)E	HAT2	PUF6	VPS45	TOS8	PRP43	RAD3	SPT2	PUP3
							YJL218W	TUB4	VTC4	BPT1	tR(UCU)K	DAS1	EUC1	APE2					NYV1	tK(UUU)G2	RPL24B	YGR111W	tE(UUC)G2	CLB1	AST2	DDI1	SSA4	SBH2	SNU13	VMA8	MIG2	FAB1	COX13	AUA1	HAC1	RAD4	TRS120	RPL37B	DFM1	YEA6	AFG1	RPL37B	SPC105	VPS45	COQ8	GRX4	RAD4	SHC1
							NCE101	CDC123	CCT8	EMC6	GPM1	SFH5	GAT2	RPS27A					snR79	tC(GCA)G	tA(UGC)G	DAM1	PRM8	YGR111W	SSA4	YER156C	MAM1	RPN3	GEA2	PAU2	SPT16	MET10	TPN1	WWM1	BUD27	GCG1	ADE8	PSP1	ERD1	WBP1	VMA8	PSP1	YGL088W	SPC105	YGL118C	ECM32	GCG1	GLE2
							CDC6	MSC3	SYS1	SFI1	MYO3	ROQ1	RIM11	SRP102					AVL9	CLD1	CHO2	tR(UCU)G3	tV(AAC)G1	PPT1	MAM1	YER160C	KAP123	SRB4	URA3	TCA17	KEX1	QCR6	STR3	SMC1	GAT1	PAB1	DFM1	GRX2	SYF1	IRC22	PAU2	SMT3	MAD1	YGL088W	MLC1	BMH1	PAB1	LSM4
							RPL39	YLR225C	SUI2	NOC3	KTI12	LCB3	ALD3	CTK1					MSL5	YGR111W	MTR3	PPT1	HEM2	UTP8	GLE2	PAB1	YCK3	CHO1	TIM9	FRD1	ARO8	PHO4	TOS3	BLM10	SMX2	RAD3	ERD1	EMI1	tS(AGA)D3	MNN1	TCA17	GRX2	GUP1	MAD1	ARC1	PDA1	RAD3	SHO1
							ATP12	CDC42	TDH2	PAM18	CYT2	DPI8	EAR1	2001-10-01					YLR126C	tN(GUU)G	tV(AAC)G2	YGR125W	AGA2	SYF2	KAP123	RAD3	PMD1	YER034W	RPR1	IES6	EMP24	YMR31	MPT5	YFL002W-A	MDJ1	GRX4	SYF1	EUG1	DYN2	NOP16	FRD1	EMI1	RPL7A	RPL7A	LSG1	YER188C-A	GRX4	AVT6
							RPL17B	CSC1	SPC1	tS(AGA)L	STB6	AIM23	DDR48	PMU1					SLX4	PPT1	YGR164W	UTP8	RPL30	tA(AGC)G	YCK3	YFL066C	GLC7	PHM8	GTT3	GDA1	MDS3	PRE4	RAD54	DEG1	IES1	ECM32	tS(AGA)D3	FPR2	RPN9	FMP52	IES6	EUG1	AFT1	AFT1	TOS8	YFL064C	ECM32	COX15
							SWI3	RED1	VPS55	LOT6	YNK1	URA2	YMR175W-A	tA(AGC)K1					ETS2-1	BTN2	PUS6	PEX4	tF(GAA)G	SUF4	DSE1	YFL064C	YER135C	YEN1	YEL014C	UTR2	DSD1	IRC7	SUT1	LOC1	AUA1	YER188C-A	DYN2	SPS2	CYM1	NUG1	GDA1	FPR2	SGF73	SGF73	VPS45	AQY3	BMH1	DDI1
							YJL163C	RPS28B	KCH1	PSR2	NUP120	TRK1	CLN1	HAP4					ITS1-2	tA(AGC)G	LSO2	CBF2	YGL015C	PTI1	PMD1	THI5	GDI1	ERG28	tR(UCU)E	UTR4	COX13	HXK2	RCK1	RPN11	WWM1	YFL066C	RPN9	YDR524W-C	GPI17	NTF2	UTR2	SPS2	MRH4	MRH4	SPC105	YFL051C	PDA1	SCC4
							PIR5	NEJ1	HIT1	SDO1	OAR1	CCT7	tA(AGC)M2	YKL107W					PUS5	SUF4	tL(CAA)G3	BTN2	LEU1	MTR3	GLC7	AGP3	RTR1	SPO73	YEA6	RAD23	TPN1	RTG2	NUT1	YFR006W	SMC1	YFL064C	CYM1	RBA50	GPI19	TIR1	UTR4	AGE1	RAD6	RAD6	YGL088W	SWP82	YER188C-A	UBP3
							HSP150	YSH1	tD(GUC)J4	RAD5	SPC42	snR37	COX7	YKL106C-A					SEC10	ENP2	TIM13	tA(AGC)G	BRP1	tV(AAC)G2	YER135C	SWP82	MAG1	SAP1	WBP1	ANP1	STR3	HFM1	ARO2	YFR012W-A	BLM10	AGP3	GPI17	snR84	LRS4	PRP22	RAD23	API2	OLE1	OLE1	MAD1	ACT1	YFL064C	BEM2
							FAR1	GSP1	SUP4	YLR036C	YKL033W-A	KHA1	ATR2	CWP2					RPS31	NAT2	QCR9	SUF4	YGL006W-A	GTR2	GDI1	FMP32	DDI1	ISD11	IRC22	ECM10	TOS3	PDE1	SEC27	FAB1	YFL002W-A	SWP82	GPI19	QCR7	APT2	SBH2	ANP1	RBA50	PRM8	PRM8	GUP1	HAC1	YFL051C	YER158C
							IDS2	ATP14	EAF6	PDC1	tV(AAC)K2	SCP160	CAT8	CWP1					TOS4	GPC1	tW(CCA)G2	NAT2	MSB2	YGR164W	RTR1	FET5	FTR1	TPA1	MNN1	IMT4	MPT5	BRR6	RSM23	MET10	DEG1	ACT1	LRS4	KRE28	SSN2	RPN3	SPF1	snR84	DST1	DST1	RPL7A	EPL1	SWP82	BUR6
							GLG2	tL(UAG)L2	FIP1	STU2	IXR1	BNA3	ABZ2	MIF2					RSA3	tA(UGC)G	TDH3	CCM1	EAT1	PEX35	MAG1	ACT1	YER156C	HOM3	NOP16	SNU13	RAD54	tV(AAC)G3	GPG1	QCR6	LOC1	HAC1	APT2	YDR541C	ECM11	SRB4	IMT4	QCR7	YGL036W	YGL036W	AFT1	GAT1	ACT1	SPT2
							AIM23	MET17	CPA2	FCF2	CCE1	IKS1	TDA1	HOT13					IFH1	YGR153W	XKS1	MTR3	YGR018C	PUS6	DDI1	RPL22B	YER160C	PIC2	FMP52	YEL023C	SUT1	VRG4	PRP43	CDC26	RPN11	BUD27	SSN2	DLD3	STP1	YAT2	SNU13	DLD3	PGD1	PGD1	SGF73	SMX2	HAC1	RAD4
							NCA3	YLR302C	ILM1	PER33	ECM9	YJL045W	LIP1	TEF4					YLR225C	CHO2	RPS0A	NSR1	MTL1	ATF2	YER156C	MIL1	PAB1	YER053C-A	NUG1	GEA2	RCK1	SDT1	COQ8	IRC5	SAD1	GAT1	ECM11	DSF1	SDC1	CHO1	URA3	DSF1	ERG4	ERG4	MRH4	MDJ1	BUD27	GCG1
							ASF1	tI(AAU)L1	YJR124C	SRL2	YKR005C	NUP192	SCW10	VMA5					BUR2	MTR3	RSM27	YGR161W-A	RPS25A	PBP1	tR(ACG)E	HAC1	RAD3	GIP2	TIR1	URA3	NUT1	EDC1	YGL117W	YMR31	YFR012W-A	LPD1	STP1	AVT2	snR13	YER034W	TIM9	AVT2	MPO1	MPO1	RAD6	IES1	GAT1	PAB1
							tA(AGC)J	STT4	MCM22	RAX2	tL(CAA)K	SNX4	GAS1	YKL075C					CDC42	tV(AAC)G2	tG(GCC)G2	tV(AAC)G2	tD(GUC)G2	tL(CAA)G3	YER160C	CAK1	YER186C	HIS1	tE(UUC)E1	TIM9	SEC27	MIG2	ARC1	PRE4	IGD1	MDJ1	SDC1	CAN1	PRP3	PHM8	RPR1	CAN1	LEU1	LEU1	OLE1	AUA1	SMX2	RAD3
							YJL114W	CDA1	MET5	snR79	TOF2	YJL027C	GLC8	MSN4					tI(UAU)L	GTR2	BNS1	TRS65	TIM21	BUB1	PAB1	BST1	THI5	FCY2	PRP22	GTT3	RSM23	SPT16	LSG1	IRC7	FAB1	IES1	PRP3	NPR2	SNM1	ERG28	GTT3	NPR2	BRP1	BRP1	PRM8	SMC1	MDJ1	GRX4
							tD(GUC)J1	REC102	IML1	AVL9	YKR015C	CCT3	PAU19	ASK1					CSC1	YGR164W	PEX21	PUS6	ACB1	tK(CUU)G3	RAD3	BUD27	AGP3	HMF1	SBH2	EDC3	GPG1	KEX1	TOS8	HXK2	MET10	AUA1	SNM1	AFG1	VPS52	SPO73	EDC3	AFG1	YGL006W-A	YGL006W-A	tV(AAC)G1	BLM10	IES1	ECM32
							tR(ACG)J	SGD1	DAN1	YLR126C	tA(AGC)K2	OST1	RPD3	YKL050C					RPS28B	PUS6	PUP2	LSO2	ORM1	tW(CCA)G2	YFL064C	GAT1	FMP32	PET117	RPN3	YEL014C	PRP43	ARO8	VPS45	RTG2	YMR31	WWM1	VPS52	tG(GCC)E	VPS72	SAP1	YEL014C	VMA8	CUL3	ERP6	DST1	YFL002W-A	AUA1	BMH1
							SAP185	VRP1	PAU16	SLX4	HFL1	MRX12	EGT2	TTI1					NEJ1	LSO2	SAY1	PBP1	tS(AGA)G	HIP1	THI5	YFL019C	ACT1	PCL6	CHO1	tR(UCU)E	COQ8	EMP24	SPC105	HFM1	PRE4	SMC1	VPS72	PAU2	RIB3	ISD11	tR(UCU)E	PAU2	SEC9	CUL3	YGL036W	LOC1	SMC1	PDA1
							GWT1	TRR4	SRY1	DPH6	TIF1	POL31	KRE1	CDC16					SMD2	PSD2	MES1	HGH1	YGR039W	PDX1	AGP3	SUF9	RPL22B	THO1	YER034W	YEA6	YGL117W	MDS3	YGL088W	PDE1	HXK2	BLM10	RIB3	TCA17	MZM1	TPA1	YEA6	TCA17	MCY1	PEX31	PGD1	RPN11	BLM10	YER188C-A
							ARP4	RPL26A	OXP1	ACS2	CCP1	SUI2	RPS19B	VPS1					YSH1	tG(GCC)G1	SLH1	BUB1	BUD9	XKS1	FMP32	SMX2	MIL1	VHR2	PHM8	WBP1	ARC1	DSD1	MAD1	BRR6	RTG2	YFL002W-A	PUF6	FRD1	PUF6	JHD1	WBP1	FRD1	YGR018C	SEC9	ERG4	YFR006W	YFL002W-A	YFL064C
							YJL070C	NMD4	LOS1	ETS2-1	DRE2	YJR011C	PUS4	YKR005C					ECI1	QCR9	CAB4	tW(CCA)G2	MTE1	SKI6	ACT1	MDJ1	RIM15	ARG5,6	FMP49	IRC22	LSG1	GCN1	GUP1	DOC1	HFM1	DEG1	RPL37B	IES6	RPL37B	HOM3	IRC22	IES6	DPC29	MCY1	MPO1	YFR012W-A	LOC1	AGP3
							UTP18	ELO3	MNN4	RDN5-1	AIM29	RBH2	MRPL10	RSC4					CTS1	XKS1	BGL2	HIP1	NQM1	ELP2	RPL22B	IES1	CAK1	RNR1	YEN1	MNN1	TOS8	RME2	RPL7A	CSE1	PDE1	LOC1	PSP1	YEL043W	PSP1	PIC2	MNN1	GDA1	YGR027W-A	YGR018C	LEU1	IGD1	RPN11	AQY3
							NUP82	tK(UUU)L	tL(UAA)K	YLR154C-G	ECM4	CPR7	WSC2	SET3					GSP1	FYV8	OCA5	PDX1	TFC4	CIR1	MIL1	YFL012W	BST1	VTC1	ERG28	NOP16	VPS45	TPN1	AFT1	VID30	BRR6	RPN11	GRX2	UTR2	GNP1	YER053C-A	NOP16	UTR2	YGR035W-A	YGR027W-A	BRP1	FAB1	SAD1	YFL051C
							YHC3	ART10	MTR2	ITS1-2	YLL066W-B	VPS55	CRS1	GMH1					YLR296W	PMT6	RIM101	XKS1	YGR050C	RPS0A	HAC1	HXT10	BUD27	YOS1	SPO73	FMP52	SPC105	ATG1	SGF73	VRG4	CSE1	YFR006W	EMI1	UTR4	GRX2	GIP2	FMP52	UTR4	YGR045C	YGR035W-A	YGL006W-A	MET10	YFR012W-A	SWP82
							IKS1	COX8	PRS1	ETS1-2	PAU18	tS(AGA)J	YNL234W	SHB17					tL(UAG)L2	SLI1	SPO11	SKI6	MCO32	MRPL9	CAK1	AUA1	GAT1	YER076C	SAP1	NUG1	LIF1	TOS3	MRH4	SDT1	VID30	YFR012W-A	EUG1	RAD23	EMI1	HIS1	NUG1	RAD23	TFC4	NQM1	ERP6	MIN10	IGD1	ACT1
							YJL052C-A	VPS33	COY1	RDN5-3	tP(UGG)L	CYC1	IES2	MRS4					MET17	RTA1	DUR3	RPS0A	YGR054W	AMA1	BST1	SMC1	YFL019C	AIM9	ISD11	TIR1	YGL088W	MPT5	RAD6	EDC1	VRG4	FAB1	FPR2	ANP1	EUG1	FCY2	NTF2	ANP1	YGR050C	RME1	CUL3	IRC5	FAB1	HAC1
							IRC8	BLS1	EBP2	YLR156C-A	HIF1	tD(GUC)J4	YNL208W	YSR3					YLR302C	RPS0A	OTU2	MRPL9	RSC1	SMI1	BUD27	BLM10	SUF9	SRG1	TPA1	tE(UUC)E1	MAD1	RAD54	OLE1	YPT32	SDT1	MET10	SPS2	ECM10	FPR2	HMF1	TIR1	SPF1	YGR054W	TFC4	SEC9	YMR31	MET10	BUD27
							YJL047C-A	YLR410W-A	MRPL38	YLR157C-C	BPT1	SUP4	NNR1	LAS1					tI(AAU)L1	RSM27	MRP4	AMA1	LST7	PHB2	GAT1	SEC4	SMX2	UTP7	HOM3	PRP22	GUP1	SUT1	PRM8	MIG2	EDC1	QCR6	AGE1	IMT4	SPS2	PET117	tE(UUC)E1	IMT4	MUP1	YGR050C	MCY1	PRE4	IRC5	GAT1
							SUP7	tL(UAA)L	TPK3	ASP3-3	EMC6	NTA1	SLZ1	YKR070W					STT4	GPI1	GPA1	DIE2	SPR3	YGR237C	YFL019C	RUF20	MDJ1	ILV1	PIC2	SBH2	RPL7A	RCK1	DST1	SPT16	MIG2	CDC26	snR84	SNU13	AGE1	PCL6	PRP22	SNU13	RSC1	YGR054W	YGR018C	HXK1	YMR31	SMX2
							tR(UCU)J1	tN(GUU)L	MCD4	PUS5	PSR1	STE18	MRPL19	YKR078W					CDA1	tG(GCC)G2	tT(AGU)H	BNS1	SPT4	PEX21	SUF9	VTC2	IES1	SBH1	YER053C-A	RPN3	AFT1	ARI1	YGL036W	KEX1	SPT16	IRC5	QCR7	YEL023C	QCR7	GPP2	SBH2	URA3	snR48	MUP1	DPC29	HXK2	PRE4	MDJ1
							tD(GUC)J3	TUS1	tE(UUC)K	SEC10	SFI1	FIP1	RPS3	SRP40					CDC25	DIE2	RPL27A	PHO81	GID10	PUP2	SMX2	YFL002W-A	YFL012W	TRP2	GIP2	SRB4	SGF73	NUT1	ERG4	tK(UUU)G1	KEX1	YMR31	KRE28	GEA2	KRE28	VHR2	RPN3	TIM9	ADE6	RSC1	YGR027W-A	RTG2	HXK1	IES1
							LOH1	TDA5	KDX1	RPS31	PAM18	IME1	MDG1	PTR2					snR57	BNS1	DIA4	BRF1	PRP38	SAY1	MDJ1	LOC1	HXT10	RAD51	HIS1	CHO1	MRH4	ARO2	MPO1	EMP24	tK(UUU)G1	PRE4	YDR541C	URA3	YDR541C	MOT2	SRB4	RPR1	SPT4	snR48	YGR035W-A	HFM1	HXK2	AUA1
							HCA4	IMD3	ELF1	UPS2	GAT3	JJJ3	RPL42A	PAU18					SGD1	MIC26	tS(AGA)H	RIE1	MRP13	FOL2	IES1	YFH7	AUA1	tE(UUC)E2	FCY2	YER034W	RAD6	SEC27	LEU1	DSD1	EMP24	IRC7	DLD3	TIM9	DSF1	ARG5,6	CHO1	GTT3	SLX9	SLX9	NQM1	PDE1	RTG2	SMC1
							APS3	CNA1	RSM22	VTA1	SDO1	AIM25	CBK1	YLL056C					TRR4	SPG1	MIP6	NOP19	RPL11B	YGR283C	YFL012W	SUF20	SMC1	PRS2	HMF1	PHM8	OLE1	RSM23	BRP1	HOS2	MDS3	HXK2	DSF1	RPR1	AVT2	RNR1	YER034W	EDC3	NNF2	NNF2	YGR045C	DOC1	HFM1	BLM10
							TPH3	ECM30	tR(UCU)K	TOS4	RAD5	YMR1	FAR11	TPO1					BUD8	PEX21	tA(AGC)H	TNA1	PIL1	MAL12	HXT10	UBP6	BLM10	AST2	PET117	FMP49	PRM8	GPG1	YGL006W-A	COX13	DSD1	RTG2	AVT2	GTT3	CAN1	VTC1	PHM8	YEL014C	DBF2	DBF2	TFC4	SHE10	PDE1	YFL002W-A
							NOP9	LSM3	CTK1	UPS1	RSC58	ILM1	MLS1	ISA1					NMD4	GCN5	ECM12	SAY1	NNF2	YHL041W	AUA1	CMK1	SEC4	SSA4	PCL6	YEN1	DST1	PRP43	ERP6	TPN1	GCN1	HFM1	CAN1	EDC3	NPR2	YOS1	YEN1	tR(UCU)E	VMA21	VMA21	YGR050C	VRG4	DOC1	LOC1
							CCT8	RPL6B	HSK3	ATG38	tA(UGC)L	IBA57	YNL108C	PAU17					ELO3	PUP2	YHR022C	COS6	tT(UGU)G1	NPR3	BLM10	tS(GCU)F	VTC2	KAP123	THO1	ERG28	YGL036W	YGL117W	CUL3	ATG1	HOS2	PDE1	NPR2	YEL014C	AFG1	YER076C	ERG28	YEA6	VOA1	VOA1	FMP48	SDT1	SHE10	RPN11
							YJL007C	YLR456W	CMC1	TUB4	YLR036C	MET5	MIC27	SSA2					COX8	MTM1	YHR033W	YRF1-3	TPC1	SPO11	SEC4	ATG18	MSH4	BOI2	VHR2	SPO73	PGD1	MLC1	SEC9	NUP49	COX13	BRR6	AFG1	tR(UCU)E	tG(GCC)E	SRG1	SPO73	WBP1	tK(UUU)G2	tK(UUU)G2	YGR054W	EDC1	VRG4	SAD1
							SUP51	YLR462W	APL2	MSC3	PAU23	HIR3	RHO2	DPS1					YLR410W-A	TNA1	MSC7	YHL044W	ASK10	OTU2	RUF20	PES4	YFL002W-A	AVT6	ARG5,6	SAP1	ERG4	ARC1	MCY1	ROK1	RPS26A	DOC1	tG(GCC)E	YEA6	PAU2	UTP7	SAP1	IRC22	CLB1	CLB1	MUP1	YPT32	SDT1	YFR012W-A
							TDH2	TUB3	2001-10-01	RSA3	COX12	IPA1	IMP4	PUF3					ATG17	APL6	DOG2	YHL041W	SRB5	ETP1	VTC2	tA(AGC)F	LOC1	YCK3	RNR1	ISD11	MPO1	LSG1	YGR018C	SUT1	TPN1	CSE1	PAU2	WBP1	TCA17	ILV1	ISD11	MNN1	CLD1	CLD1	RSC1	MIG2	EDC1	IGD1
							YJR026W	YML122C	RCI50	YLR225C	RIC1	YKL222C	FKH2	AAT2					SPP382	SAY1	AAP1	ARN1	tK(UUU)G2	YHL008C	YFL002W-A	ECO1	YFH7	DSE1	VTC1	TPA1	LEU1	TOS8	DPC29	tL(CAA)G1	ATG1	VID30	TCA17	IRC22	FRD1	SBH1	TPA1	NOP16	tI(AAU)G	tI(AAU)G	snR48	SPT16	YPT32	FAB1
							RBH2	PML39	KTI12	tL(UAG)L1	PDC1	FRE2	AQR1	ADE16					TUS1	MES1	FSH1	SNF6	CLB1	NEM1	LOC1	MIN10	SUF20	COM2	YOS1	JHD1	BRP1	VPS45	YGR027W-A	RCK1	TOS3	VRG4	FRD1	MNN1	GLY1	TRP2	JHD1	FMP52	YGR125W	YGR125W	ADE6	KEX1	MIG2	MET10
							IMT3	AIM33	HAP4	tI(UAU)L	STU2	SRY1	MSG5	SMF3					CNA1	SLH1	YHR050W-A	RIM4	CLD1	GPA1	YFH7	OSW7	YFR012W-A	PMD1	YER076C	HOM3	YGL006W-A	SPC105	YGR035W-A	NUT1	MPT5	SDT1	IES6	NOP16	YEL043W	IES5	HOM3	NUG1	YGR127W	YGR127W	SLX9	ARO8	SPT16	IRC5
							BFA1	ALO1	VMA5	CSC1	YLR046C	OXP1	COG6	PAU23					ECM30	CAB4	RUF5-1	SPO11	NUP57	ERG11	SUF20	ERJ5	CMK1	GLC7	AIM9	PIC2	ERP6	LIF1	YGR038C-B	ARO2	NUP49	EDC1	YEL043W	FMP52	UTR2	PUP3	PIC2	NTF2	PEX4	PEX4	NNF2	EMP24	KEX1	YMR31
							HSX1	DUS1	SMY1	MCP2	FCF2	TRT2	IDH1	RIC1					SIR3	BGL2	CUP1-1	APM2	tR(UCU)G3	VPS29	UBP6	KEG1	tS(GCU)F	YER135C	SRG1	YER053C-A	CUL3	YGL088W	YGR045C	SEC27	ROK1	YPT32	UTR2	NUG1	UTR4	RPS8B	YER053C-A	TIR1	TPO2	TPO2	DBF2	DSD1	ARO8	PRE4
							HIT1	TCB3	STB6	tA(AGC)L	PER33	MNN4	tP(UGG)N2	AFB1					RPL6B	ERV29	CUP1-2	OTU2	PPT1	SPO13	FAB1	DUG1	ATG18	GDI1	UTP7	GIP2	SEC9	MAD1	TFC4	CEG1	RAD54	MIG2	UTR4	NTF2	RAD23	KAP123	GIP2	PRP22	VPS62	VPS62	VOA1	HOS2	EMP24	HXK1
							tD(GUC)J4	ERV41	BLI1	TMA7	IOC2	PTK1	SIW14	MNL2					SST2	ARN2	FYV4	YHL008C	tI(AAU)G	MIP6	tS(GCU)F	YFR045W	tA(AGC)F	EMP65	YER085C	HIS1	MCY1	GUP1	YGR054W	RSM23	tL(CAA)G1	SPT16	RAD23	YER010C	ANP1	BOI2	HIS1	SBH2	YGR146C-A	YGR146C-A	tK(UUU)G2	COX13	MDS3	IRC7
							CBF1	tG(GCC)M	MPE1	RPS28B	MIM2	HYM1	FAP1	XYL2					FMP27	SBP1	SSZ1	STP2	PRE9	YSC83	ATG18	RMD8	ECO1	DDI1	ILV1	FCY2	YGR018C	RPL7A	MUP1	SCS3	RCK1	KEX1	ANP1	TIR1	ECM10	SHO1	FCY2	RPN3	GPC1	GPC1	CLB1	YGL188C-A	DSD1	HXK2
							AIM24	SUF7	NUP120	NEJ1	snR79	MTR2	CIT1	GAL2					YML131W	RIM101	IRE1	RPL27A	SUF4	tA(AGC)H	tA(AGC)F	YMR31	MIN10	SCC4	SBH1	HMF1	DPC29	AFT1	RSC1	GPG1	NUT1	tK(UUU)G1	ECM10	tE(UUC)E1	IMT4	AVT6	HMF1	CHO1	CYS4	CYS4	CLD1	TOS3	COX13	RTG2
							TMH11	PSP2	ASK1	CMG1	tR(ACG)L	COY1	RPC34	SUL2					YML122C	RIM4	IPI1	ARD1	NAT2	ECM12	ECO1	HXK1	OSW7	YER156C	TRP2	PET117	YGR027W-A	SGF73	snR48	YGL118C	ARO2	EMP24	IMT4	PRP22	SNU13	GLO3	PET117	YER034W	YGR161W-C	RTS3	tI(AAU)G	MPT5	YGL188C-A	HFM1
							FIP1	TAF4	PRI2	DBP9	MSL5	STE3	ARE2	HOG1					NGL3	YLF2	GAR1	tS(AGA)H	tA(UGC)G	RPN1	MIN10	RME3	SAP155	YER160C	PUP3	PCL6	YGR035W-A	MRH4	ADE6	MLC1	SEC27	DSD1	SNU13	SBH2	YEL023C	DSE1	PCL6	PHM8	tV(AAC)G2	tV(AAC)G2	YGR125W	NUP49	TPN1	PDE1
							IME1	ANY1	MMO1	GSP1	YLR125W	MRP49	MRPL50	CLF1					PML39	OTU2	YNG2	MIP6	YGR153W	BRL1	OSW7	RTF1	ERJ5	PAB1	tE(UUC)E2	THO1	YGR038C-B	RAD6	SPT4	ARC1	RSM23	GCN1	YEL023C	RPN3	GEA2	COM2	THO1	ERG28	PSD2	PSD2	YGR127W	ROK1	TOS3	BRR6
							CPA2	STB4	SPC42	ATP14	ACE2	TPK3	CPR8	SRN2					AIM33	YHL005C	BZZ1	ECM12	CHO2	DOG2	ERJ5	EMC4	DUG1	RAD3	AST2	VHR2	YGR045C	OLE1	SLX9	LSG1	SCS3	HOS2	GEA2	tH(GUG)E1	URA3	GLC7	VHR2	SPO73	ERG1	ERG1	PEX4	SUT1	MPT5	CSE1
							RPS5	RSF1	NFU1	ECM38	PDC5	MCD4	SOL1	YPS1					ALO1	QCR10	TOM71	YHR022C-A	YGR161W-A	YHR045W	KEG1	SHE10	YFR045W	YER188C-A	SSA4	MOT2	TFC4	PRM8	NNF2	TOS8	GPG1	COX13	URA3	CHO1	TIM9	YER135C	MOT2	SAP1	PBP1	PBP1	TPO2	YIP5	NUP49	VID30
							YJR142W	YMR046C	tV(AAC)K2	tL(UAG)L2	SLX4	tE(UUC)K	tL(UAA)N	YLR126C					WAR1	GPA1	YHR139C-A	RPN1	YGR161C-D	INM1	DUG1	OST5	RMD8	YFL066C	MAM1	ARG5,6	YGR054W	DST1	DBF2	VPS45	PRP43	YGL188C-A	TIM9	YER034W	RPR1	GDI1	ARG5,6	ISD11	OKP1	OKP1	CBF2	RCK1	ROK1	VRG4
							BAT2	tV(AAC)M1	TCD2	MET17	DPH6	YKL162C	YNR071C	PDC5					TCB3	RPL27A	RPL42B	NEL1	PEX35	FSH1	YFR045W	tV(AAC)G3	YMR31	YFL064C	GLE2	RNR1	MUP1	YGL036W	VOA1	SPC105	YGL118C	TPN1	RPR1	PHM8	GTT3	EMP65	RNR1	TPA1	UBR1	UBR1	VPS62	ARI1	SUT1	SDT1
							DAN1	STB2	GPX1	YLR302C	SMD3	KDX1	HXT11	ACF2					SPC2	DIA4	RPC10	RRF1	LSO2	FYV4	RMD8	VRG4	RTG2	DDI2	KAP123	VTC1	RSC1	PGD1	tK(UUU)G2	MAD1	MLC1	ATG1	GTT3	YEN1	EDC3	COX15	VTC1	JHD1	CRH1	CRH1	YGR146C-A	NUT1	YIP5	EDC1
							THI11	SEN15	MAK11	tI(AAU)L1	YLR149C	RPS27A	YOL155W-A	ETS2-1					YML018C	tS(AGA)H	DCD1	MSC7	ATF2	GIC1	YMR31	SDT1	RME3	THI5	BOI2	YOS1	snR48	ERG4	CLB1	GUP1	ARC1	TOS3	EDC3	ERG28	YEL014C	DDI1	YOS1	HOM3	tW(CCA)G2	tW(CCA)G2	CYS4	ARO2	RCK1	YPT32
							YKL222C	KAR5	URB1	STT4	ACS2	RSM22	FRE7	RDN5-1					PSP2	MIP6	SKG6	VMA10	HGH1	RPP1	RTG2	MDM34	EMC4	AGP3	AVT6	AIM9	ADE6	MPO1	CLD1	RPL7A	LSG1	MPT5	YEL014C	SPO73	tR(UCU)E	SCC4	YER076C	PIC2	TDH3	TDH3	YGR161W-C	FLC3	ARI1	MIG2
							FRE2	SOV1	CCE1	CDA1	RNH203	RPT1	CDC33	ETS2-2					tS(AGA)M	ECM12	SPC97	INM1	tW(CCA)G2	PAN5	RME3	KIP3	SHE10	YFL051C	YCK3	SRG1	SPT4	LEU1	tI(AAU)G	AFT1	TOS8	NUP49	tR(UCU)E	SAP1	YEA6	YER156C	AIM9	YER053C-A	FYV8	FYV8	YGR161W-A	SEC27	NUT1	SPT16
							SRY1	YMR082C	MET14	CDA2	tQ(UUG)L	DGR2	RPL25	YLR154C-G					TRM12	YHR022C	ROF1	FSH1	TDH3	SSZ1	EMC4	YGL204C	OST5	SWP82	DSE1	UTP7	SLX9	BRP1	YGR125W	SGF73	VPS45	ROK1	YEA6	tQ(UUG)E1	WBP1	YER158C	SRG1	GIP2	YPP1	YPP1	PSD2	RPL1B	ARO2	KEX1
							JEN1	YMR084W	ECM9	snR57	ETS2-1	PRR1	ZEO1	ITS1-2					ANY1	VMA16	YHR182W	RUF5-1	XKS1	HTD2	SHE10	tK(UUU)G1	VRG4	FMP32	PMD1	ILV1	NNF2	YGL006W-A	YGR127W	MRH4	SPC105	SUT1	WBP1	ISD11	MNN1	BUR6	UTP7	HIS1	ELP2	ELP2	ERG1	CEG1	SEC27	EMP24
							OXP1	EUC1	YKR005C	SGD1	RDN5-1	RAD27	YOL097W-A	ETS1-2					tE(UUC)M	SLT2	SSP1	CUP1-1	CIR1	RRP4	OST5	GCN1	SDT1	FET5	GLC7	SBH1	DBF2	ERP6	PEX4	YBP2	LIF1	tL(CAA)G1	IRC22	TPA1	NOP16	GCG1	ILV1	FCY2	ADE3	ADE3	PBP1	RSM23	CEG1	MDS3
							PEX1	SHH3	FOX2	TRR4	YLR154C-G	KTI12	WRS1	RDN5-3					snR73	NEL1	EGD2	MED6	SER2	ERG7	VRG4	YGL194C-A	MDM34	ACT1	YER135C	TRP2	VOA1	CUL3	TPO2	PKP2	YGL088W	RCK1	MNN1	JHD1	FMP52	PAB1	SBH1	HMF1	ZPR1	ZPR1	OKP1	SCS3	RSM23	DSD1
							MST1	ADE17	tL(CAA)K	CIS1	ITS1-2	GFA1	YOL085C	YLR156C-A					BUD22	RRF1	UTP9	GIC1	RPS0A	PTC7	SDT1	CDC55	KIP3	RPL22B	GDI1	RAD51	tK(UUU)G2	SEC9	VPS62	RAD6	MAD1	NUT1	NOP16	HOM3	NUG1	DNF1	TRP2	PET117	CRM1	CRM1	UBR1	GPG1	SCS3	COX13
							MTR2	STO1	TOF2	BUD8	ETS1-2	CUE2	DSC2	YLR157C-C					ERG5	DOG2	YHR210C	PAN5	tG(GCC)G2	SAE3	MDM34	STR3	YGL204C	MIL1	EMP65	tE(UUC)E2	CLB1	MCY1	YGR146C-A	OLE1	GUP1	ARO2	FMP52	PIC2	NTF2	RAD3	IES5	PCL6	AZR1	AZR1	CRH1	PRP43	GPG1	YGL188C-A
							SPE1	ERG29	MIC60	NMD4	RDN5-3	CAB3	MET22	ASP3-3					STB4	AAP1	YHR213W-B	SSZ1	AMA1	SAM35	KIP3	ATG1	tK(UUU)G1	HAC1	DDI1	AST2	CLD1	YGR017W	CYS4	DST1	RPL7A	SEC27	NUG1	YER053C-A	YER010C	GRX4	PUP3	GPP2	BNS1	BNS1	tW(CCA)G2	YGL117W	COQ8	TPN1
							RPL17A	CEP3	DBP7	ELO3	YLR156C-A	LHS1	ARG1	SWI6					tV(AAC)M1	YHR050W-A	YIL177C	RRP4	DIE2	YNG2	YGL204C	TOS3	EMP24	BST1	SCC4	GLE2	tI(AAU)G	YGR018C	CHO2	YGL036W	AFT1	CEG1	NTF2	GIP2	TIR1	BMH1	SHC1	VHR2	PHB2	PHB2	TDH3	SLD3	YGL117W	TOS3
							MRPL38	FPY1	GCN3	COX8	YLR157C-C	STB6	AIM39	RPL37A					SEN15	RUF5-1	SOA1	ERG7	NAS6	GRE3	tK(UUU)G1	YGL176C	GCN1	BUD27	YER156C	KAP123	YGR125W	DPC29	tV(AAC)G2	CGR1	SGF73	RSM23	YER010C	HIS1	tE(UUC)E1	YER188C-A	tE(UUC)E2	MOT2	YHB1	YHB1	FYV8	MLC1	SLD3	MPT5
							KKQ8	CTL1	tR(ACG)K	YLR410W-A	ASP3-3	YKL069W	SPE2	ATG26					ARG7	CUP1-1	YIL161W	SAE3	PHO81	ERP5	GCN1	NUP49	YGL194C-A	GAT1	YER160C	BOI2	YGR127W	YGR027W-A	PSD2	PGD1	MRH4	SCS3	TIR1	FCY2	PRP22	YFL066C	PRS2	ARG5,6	MIC26	MIC26	YPP1	ARC1	MLC1	NUP49
							PIR1	MIN3	BCH2	INA1	YLR162W	NUP100	LDS2	TUB4					YMR082C	FYV4	RPL40A	NAM8	MIC26	FUR1	YGL194C-A	SPO74	CDC55	YFL019C	GCG1	AVT6	PEX4	YGR035W-A	ERG1	ERG4	PKP2	GPG1	tE(UUC)E1	HMF1	HEM14	YFL064C	RPS8B	RNR1	YAP1802	YAP1802	ELP2	LSG1	ARC1	ROK1
							KDX1	MRPL24	GMH1	CDC73	PUS5	MSN4	OPI10	CRR1					NPL6	GIC1	SLN1	GAR1	PEX21	ARP1	CDC55	RAD54	RPS26A	SUF9	PAB1	YCK3	TPO2	YGR038C-B	PBP1	MPO1	RAD6	YGL118C	PRP22	PET117	SBH2	THI5	KAP123	VTC1	LSC2	LSC2	ADE3	TOS8	LSG1	SUT1
							RSM22	snR11	KAE1	URA4	SEC10	MPE1	YAP7	CDC123					MTG1	PAN5	ATG32	YNG2	BRF1	YHR138C	RPS26A	YGL159W	ATG1	SMX2	RAD3	DSE1	VPS62	YGR045C	OKP1	LEU1	SDS23	MLC1	SBH2	PCL6	RPN3	AGP3	BOI2	YOS1	MGA1	MGA1	CRM1	VPS45	TOS8	YIP5
							GPM1	RPS10B	TRM2	SPP382	RPS31	NUP120	SUF17	CCC1					SHH3	SSZ1	PAN6	MSR1	GCN5	DSE2	ATG1	CDC43	TOS3	MDJ1	GRX4	PMD1	YGR146C-A	TFC4	UBR1	BRP1	PRM8	ARC1	RPN3	THO1	SRB4	YFL051C	SHO1	YER076C	RIE1	RIE1	AZR1	SPC105	VPS45	RCK1
							MRP8	RKR1	RPS21A	CAR2	UPS2	SPC42	DIS3	BUR2					ASI1	IRE1	VHS2	AHT1	PUP2	RPC10	TOS3	NUT1	YGL176C	IES1	YER188C-A	GLC7	CYS4	YGR054W	CRH1	YGL006W-A	DST1	LSG1	SRB4	VHR2	CHO1	FMP32	AVT6	SRG1	APL6	APL6	BNS1	LIF1	SPC105	ARI1
							CTK1	TRM732	UTP30	SIR3	YLR179C	YKL033W-A	YOL019W-A	LIP2					ADE17	YHR086W-A	AYR1	HXT1	ENO1	CRP1	YGL176C	ROG1	NUP49	YFL012W	YFL066C	YER135C	tV(AAC)G2	MUP1	tW(CCA)G2	COG7	SUP54	TOS8	CHO1	ARG5,6	YER034W	ACT1	GLO3	UTP7	YGR266W	YGR266W	PHB2	YGL088W	LIF1	NUT1
							HSK3	TIF11	BET3	SST2	TOS4	tV(AAC)K2	CSI2	YEF3					EPO1	GAR1	SIM1	GRE3	MTM1	RTT107	NUP49	HUL5	SPO74	HXT10	YFL064C	GDI1	PSD2	RSC1	TDH3	RPN14	YGL036W	VPS45	YER034W	RNR1	EDC2	MIL1	DSE1	ILV1	SLH1	SLH1	YHB1	MAD1	YGL088W	ARO2
							CMC1	SAP30	DRE2	FMP27	SKG3	IXR1	YSP3	NDL1					STO1	HXT5	POG1	MSH1	SAY1	snR71	SPO74	YGL140C	RAD54	AUA1	DDI2	EMP65	ERG1	snR48	PDX1	ERP6	CGR1	SPC105	PHM8	VTC1	PHM8	HAC1	COM2	SBH1	YOR1	ERV29	MIC26	GUP1	MAD1	SEC27
							2001-10-01	YMR265C	TGL4	YLR456W	HRD3	CCE1	TIR2	YLR257W					SAS2	BZZ1	RHO3	LSM12	BGL2	REC104	RAD54	PCL10	YGL159W	BLM10	THI5	DDI1	PBP1	ADE6	FYV8	ERG26	PGD1	LIF1	YEN1	YOS1	YEN1	BST1	GLC7	TRP2	ERV29	ZUO1	YAP1802	RPL7A	GUP1	PCL10
							SSH4	PPA2	NFT1	YML131W	TUB4	YPT52	AUS1	RPS28B					ERG29	TOM71	PRM5	FUR1	ARN2	MPC2	YGL159W	ITC1	RCK1	RUF20	AGP3	FTR1	OKP1	SPT4	YPP1	CUL3	ERG4	YGL088W	ERG28	YER076C	ERG28	BUD27	YER135C	IES5	ZUO1	IMA1	MGA1	AFT1	RPL7A	CEG1
							SBA1	ATR2	PAU18	NGL3	CDC123	MIC60	YOR019W	GCD7					SIP5	FUR1	COX5B	ARP1	YHL041W	ATG7	RCK1	SNT2	CDC43	YFL002W-A	YFL051C	YER145C-A	UBR1	SLX9	ELP2	PEX31	MPO1	MAD1	MEI4	AIM9	MEI4	GAT1	GDI1	PUP3	IMA1	COS6	RIE1	SGF73	AFT1	RSM23
							HAP4	HAS1	PAU17	PML39	MSC3	GCN3	CRS5	YLR297W					IMP1	YHR140W	SEC24	YHR140W	YHL015W-A	STB5	CDC43	MET13	NUT1	LOC1	SWP82	SCC4	CRH1	NNF2	ADE3	NMA2	LEU1	GUP1	SPO73	SRG1	SPO73	SUF9	EMP65	SHC1	COS6	YRF1-3	ENO1	MRH4	SGF73	SCS3
							YPF1	ADE4	EMC6	AIM33	CCC1	BCH2	AKR2	EXG1					DNF3	RPL42B	PFK26	snR32	YLF2	OYE2	NUT1	RPS2	ROG1	SAD1	FMP32	YER156C	tW(CCA)G2	DBF2	ZPR1	MCY1	BRP1	RPL7A	SAP1	UTP7	SAP1	SMX2	DDI1	PRS2	YRF1-3	ARN2	APL6	PKP2	MRH4	GPG1
							CWP1	YME2	ORC3	ALO1	YLR225C	tA(AGC)K2	TOM6	ACO1					tV(AAC)M3	DSE2	YIL105W-A	RPL42B	OTU2	tT(UGU)H	ROG1	NAB2	HUL5	SUF20	FET5	YER158C	TDH3	VOA1	CRM1	DPC29	YGL006W-A	AFT1	tQ(UUG)E1	YER085C	tQ(UUG)E1	MDJ1	SCC4	AST2	ARN2	YHL041W	YGR266W	RAD6	PKP2	YGL117W
							YJU2	YMR316C-A	NOC3	WAR1	tI(UAU)L	HFL1	RSB1	MRPL15					HOT1	RPC10	SLM1	RPC10	YHL008C	YHR182W	HUL5	COQ8	YGL140C	YFR012W-A	ACT1	YER160C	PDX1	tK(UUU)G2	BNS1	YGR027W-A	COG7	SGF73	ISD11	ILV1	ISD11	IES1	YER156C	SSA4	YHL041W	CBP2	HUA1	SDS23	RAD6	SLD3
							YKL091C	YMR317W	SSK1	SPC2	CSC1	DYN1	SLD7	TMA10					MMT1	SUF8	SHQ1	DCD1	GPA1	RIX1	YGL140C	YGL118C	PCL10	IOC3	RPL22B	GCG1	FYV8	CLB1	PHB2	YGR039W	ERP6	MRH4	TPA1	SBH1	TPA1	AUA1	YER158C	KAP123	CBP2	ECM29	SLH1	tV(AAC)G1	SDS23	MLC1
							HOT13	AAD14	SDO1	PRP39	GPN3	TIF1	ALG8	MID2					CTL1	PEX18	YIL102C	CRP1	RPL27A	PPX1	PCL10	CDC20	ITC1	FAB1	MIL1	PAB1	YPP1	tI(AAU)G	YHB1	YGR045C	ERG26	PKP2	JHD1	TRP2	JHD1	BLM10	BUR6	BOI2	RPL8A	OCA5	ERV29	DST1	tV(AAC)G1	ARC1
							TEF4	PFA3	IZH3	tG(GCC)M	IRC20	DRE2	GYP1	JIP3					MRPL24	PRP8	tI(AAU)I1	IMP3	tS(AGA)H	YHR210C	ITC1	SNF4	SNT2	ATG18	HAC1	DNF1	ELP2	YGR125W	MIC26	TFC4	CUL3	RAD6	HOM3	IES5	HOM3	YFL002W-A	YER160C	SHO1	OCA5	RIM101	ZUO1	YGL036W	DST1	LSG1
							YKL075C	KRE1	YLR030W	VPS71	SYM1	OMA1	NRT1	RPS25B					snR11	NMD3	SDS3	RTT107	MIP6	YIL177C	SNT2	YGL114W	MET13	HIS2	CAK1	RAD3	ADE3	YGR127W	YAP1802	YGR054W	PEX31	OLE1	PIC2	PUP3	PIC2	LOC1	GCG1	AVT6	RIM101	RIM4	COS6	CGR1	YGL036W	TOS8
							YKL071W	RTC4	RSC58	SUF7	YLR255C	TVP38	RPS7A	tE(UUC)L					RPS10B	SPC97	CAB2	LAM1	ECM12	SDL1	RPS2	ARC1	RPS2	tA(AGC)F	CAF16	GRX4	ZPR1	PEX4	RIE1	MUP1	NMA2	DST1	YER053C-A	tE(UUC)E2	YER053C-A	SAD1	PAB1	GLO3	RIM4	PRS3	YRF1-3	PGD1	CGR1	VPS45
							MPE1	TEX1	YLR036C	PSP2	YLR256W-A	RPL40B	RAS1	VRP1					TRI1	ROF1	tI(AAU)I2	MTG2	YHR022C	GUT2	NAB2	VPS73	NAB2	ECO1	BST1	YER188C-A	CRM1	VPS62	APL6	snR48	MCY1	YGL036W	GIP2	PRS2	GIP2	FAB1	DNF1	DSE1	OPI1	ETP1	ARN2	ERG4	PGD1	SPC105
							YKL050C	CRS1	COX12	TRM12	tA(AGC)L	UBP11	OST2	SPO77					RNH1	OYE2	AIR1	ATG7	YHR022C-A	YIL152W	PRP43	SPC105	PRP43	MET10	BUD27	YFL066C	AZR1	YGR146C-A	YGR266W	ADE6	DPC29	CGR1	HIS1	AST2	HIS1	ATG18	RAD3	COM2	PRS3	MRP4	YHL041W	SCL1	ERG4	LIF1
							CSE4	SUI1	AFB1	CDC5	YLR257W	NFT1	YOR105W	FKS1					DFG5	YHR180W	RCI37	SPC97	NEL1	ATG32	COQ8	MMS2	COQ8	MIN10	GAT1	YFL064C	BNS1	CYS4	FOL2	SPT4	YGR027W-A	PGD1	FCY2	SSA4	FCY2	ECO1	GRX4	GLC7	ETP1	QCR10	CBP2	LEU1	MPO1	YGL088W
							YKL033W-A	CSL4	TRX1	tE(UUC)M	RPS28B	YLL066W-B	RGS2	CIS1					snR86	YHR182W	PCI8	tT(UGU)H	BRL1	REV7	YGL118C	GUP1	YGL118C	OSW7	YFL019C	DDI2	PHB2	CHO2	SLH1	SLX9	YGR035W-A	ERG4	HMF1	MAM1	HMF1	MET10	BMH1	YER135C	MRP4	LEU5	RIM101	BRP1	BRP1	MAD1
							TTI1	ELA1	PDC1	snR73	DCS1	PAU18	LEU9	RSC2					RKR1	EGD2	MAM33	YHR182W	RRF1	FLX1	CDC20	SCY1	CDC20	DUG1	SUF9	THI5	YHB1	tV(AAC)G2	YOR1	NNF2	YGR039W	MPO1	PET117	KAP123	PET117	MIN10	YER188C-A	GDI1	QCR10	YHR007C-A	RIM4	YGL006W-A	YGL006W-A	GUP1
							TCD2	JJJ1	REX2	BUD22	CTS1	YBT1	TFC7	YLR358C					tA(AGC)M2	UTP9	RPS24B	tV(CAC)H	DOG1	RRT14	SNF4	RPL7A	YGL114W	YFR045W	SMX2	AGP3	MIC26	PSD2	ERV29	DBF2	YGR045C	LEU1	PCL6	BOI2	PCL6	QCR6	YFL066C	EMP65	LEU5	SOD2	PRS3	ERP6	ERP6	RPL7A
							MET14	CNM67	SRL2	ERG5	GSP1	tP(UGG)L	RPO31	CTF3					YMR247W-A	SKN7	YIL067C	RIX1	INM1	AYR1	YGL114W	MPS2	ARC1	RMD8	MDJ1	YFL051C	YAP1802	ERG1	ZUO1	VAS1	TFC4	BRP1	THO1	AVT6	THO1	PHO4	YFL064C	COX15	YHR007C-A	DIA4	ETP1	ERG26	ERG26	AFT1
							YKR005C	snR19	snR6	STB4	YLR296W	PAM18	CAT5	REH1					COX7	YIL177C	SNP1	YHR210C	AAP1	PRM5	ARC1	RPB9	VPS73	YMR31	IES1	SWP82	RIE1	PBP1	YRF1-3	TPC1	YGR054W	YGL006W-A	VHR2	YCK3	VHR2	DUG1	THI5	DDI1	SOD2	tQ(UUG)H	MRP4	CUL3	CUL3	SGF73
							tL(CAA)K	GCR2	CCW12	MIH1	YHC1	PSR2	EFT1	ART10					PET111	SOA1	SUP17	YIL177C	FSH1	HOS4	VPS73	SGF73	USE1	RME3	YFL012W	FMP32	APL6	OKP1	ARN2	ASK10	MUP1	COG7	MOT2	DSE1	ARG5,6	YFR045W	AGP3	FTR1	DIA4	MYO1	QCR10	PEX31	SEC9	PYC1
							TOF2	DUG3	tR(ACG)L	MCM1	tL(UAG)L2	RAD5	BAG7	DUS4					ROY1	RPL40A	YIL054W	YIL163C	SMF2	COX5B	tH(GUG)G2	ALG2	tH(GUG)G2	PDE1	HXT10	ACT1	YGR266W	UBR1	YHL041W	VOA1	snR48	RPN14	ARG5,6	GLC7	RNR1	YMR31	YFL051C	YER145C-A	tQ(UUG)H	VMA16	LEU5	NMA2	MCY1	PKP2
							YPT52	YNL190W	YLR126C	tH(GUG)M	MET17	RIC1	PNO1	YLR406C-A					TRM732	ATG32	RPL34B	YIL152W	YHR050W-A	MOB1	SOE1	MRH4	SPC105	TAN1	AUA1	RPL22B	FOL2	CRH1	CBP2	CLB1	ADE6	ERP6	RNR1	YER135C	VTC1	HXK1	FMP32	SCC4	MYO1	RPN1	YHR007C-A	MCY1	YGR017W	RAD6
							YKR015C	SWT21	SLX4	ERB1	YLR302C	PDC1	PDR5	INA1					TIF11	PAN6	SYG1	SLN1	RUF5-1	YIL102C-A	SPC105	DUO1	GUP1	EMC4	BLM10	MIL1	SLH1	tW(CCA)G2	OCA5	CLD1	SPT4	ERG26	VTC1	GDI1	YOS1	HFM1	ACT1	BEM2	VMA16	DAP2	SOD2	YGR018C	YGR018C	SDS23
							DBP7	RPS3	DPH6	BUB2	tI(AAU)L1	YLR053C	YOR161C-C	SEN1					PPA2	VHS2	BCY1	ATG32	CUP1-1	tI(AAU)I1	MMS2	YBP2	SCY1	MTC3	RUF20	HAC1	ERV29	TDH3	RIM101	DAM1	SLX9	CUL3	YOS1	EMP65	YER076C	PDE1	RPL22B	YER156C	RPN1	YHI9	DIA4	DPC29	DPC29	RIM8
							GMH1	FMP41	PUS5	SEN15	ACO1	PER33	RPS28A	ECM30					RCE1	AYR1	ULP2	REV7	QNS1	tE(CUC)I	GUP1	PKP2	RPL7A	VRG4	YFL002W-A	BST1	ZUO1	PDX1	OPI1	tI(AAU)G	NNF2	PEX31	YER076C	DDI1	MRX1	TAN1	MIL1	YER158C	DAP2	SLT2	tQ(UUG)H	MTL1	MTL1	DST1
							KAE1	YNL162W-A	SEC10	KAR5	STT4	MEF1	DCS2	RPS1A					ADE4	SIM1	YKE4	FLX1	PPE1	SDS3	SCY1	RAD6	MPS2	SDT1	LOC1	BUD27	IMA1	FYV8	PRS3	YGR125W	DBF2	NMA2	MRX1	SCC4	AIM9	EMC4	HAC1	BUR6	YHI9	VMA10	MYO1	THG1	THG1	HEM2
							tA(AGC)K2	YNL122C	CBF5	AVO2	CDA1	SRL2	IES4	HMG2					PSE1	POG1	RPL2B	AYR1	NMD2	tI(AAU)I2	RPL7A	GEP7	MNP1	EDC1	SAD1	GAT1	YRF1-3	YPP1	ETP1	YGR127W	VAS1	MCY1	AIM9	YER156C	SRG1	YGL230C	BST1	GCG1	SLT2	NCP1	VMA16	YGR027W-A	YGR027W-A	YGL036W
							HFL1	CYB5	YLR179C	NPL6	CDA2	EMP70	IMT1	LEU3					DDI3	QDR1	tD(GUC)I1	PRM5	IRE1	THS1	MPS2	ERV14	SGF73	MDM34	SUF20	YFL019C	ARN2	ELP2	YAP3	PEX4	RRP46	YGR017W	SRG1	YER160C	UTP7	SHE10	BUD27	PAB1	BCD1	RSC30	RPN1	NQM1	YGR035W-A	CGR1
							TRM2	MIC27	TOS4	MTG1	CDC25	NYV1	STE4	tI(AAU)L2					PFA3	RHO3	EST3	NUP159	SAE3	HOP1	MNP1	RIM8	ALG2	MIG2	YFR012W-A	SUF9	YHL041W	ADE3	MRP4	PRE9	VOA1	YGR018C	UTP7	GCG1	ILV1	MTC3	GAT1	DNF1	NCP1	SSZ1	DAP2	YGR045C	NQM1	PGD1
							RPS21A	YNL092W	EMG1	SRT1	TMA10	snR79	SAS5	PAU4					KRE1	PRM5	YVH1	COX5B	STE12	MET30	SGF73	RNA15	MRH4	SPT16	IOC3	SMX2	CBP2	ZPR1	QCR10	CBF2	CLB1	DPC29	YER085C	PAB1	SBH1	tV(AAC)G3	SUF9	RAD3	CIC1	NOP10	YHI9	TFC4	YGR045C	ERG4
							UTP30	TPM1	HCR1	SPC24	snR57	AVL9	RPB8	COS3					snR40	NUP159	NUC1	FMC1	YNG2	NOT3	ALG2	DST1	DUO1	YGL204C	CMK1	MDJ1	OCA5	CRM1	LEU5	VPS62	tI(AAU)G	YGR027W-A	ILV1	RAD3	TRP2	VRG4	SMX2	GRX4	RSC30	QNS1	SLT2	YGR050C	TFC4	MPO1
							BET3	POR1	PBA1	SHH3	NUP2	SLX4	WTM1	CTK3					CUS2	PFK26	NCE101	tI(AAU)I1	HXT1	SSM4	MRH4	SUP54	YBP2	KEX1	FAB1	IES1	RIM101	BNS1	STP2	YGR146C-A	YGR125W	YGR039W	SBH1	RAD24	PUP3	SDT1	MDJ1	BMH1	SSZ1	PPE1	VMA10	YGR054W	YGR050C	LEU1
							DRE2	COG5	COQ9	ADE17	SGD1	ETS2-1	MKK1	ZDS2					YNL277W-A	YIL105W-A	SOP4	tE(CUC)I	HXT5	YKE4	YBP2	YGL036W	PKP2	tK(UUU)G1	ATG18	HXT10	AIM17	PHB2	YHR007C-A	GPC1	YGR127W	YGR045C	TRP2	BMH1	tE(UUC)E2	EDC1	IES1	YER188C-A	NOP10	NMD2	NCP1	MUP1	YGR054W	BRP1
							MSA2	tT(AGU)N2	CCC1	STO1	TRR4	YLR154C-G	IRC13	SEC65					DSL1	SLM1	RPS22A	SDS3	SBE22	tT(AGU)I2	PKP2	HOP2	RAD6	EMP24	HIS2	AUA1	OPI1	YHB1	SOD2	CYS4	PEX4	TFC4	RAD51	YER188C-A	PRS2	MIG2	HXT10	YFL066C	QNS1	SAM35	RSC30	snR48	MUP1	YGL006W-A
							TGL4	tP(UGG)N2	BUR2	SAS2	DIC1	ITS1-2	MET7	snR85					TEX1	YIL102C-A	RPL39	AIR1	GRE3	DOT5	RAD6	PGD1	GEP7	GCN1	tA(AGC)F	BLM10	PRS3	MIC26	tQ(UUG)H	tV(AAC)G2	PRE9	YGR054W	tE(UUC)E2	YFL066C	AST2	SPT16	AUA1	YFL064C	PPE1	IPI1	SSZ1	ADE6	ERG25	ERP6
							PTR2	RCM1	CDC42	ERG29	BUD8	ETS1-2	DSE3	ATP18					SIN4	YIL102C	RBH1	RCI37	BZZ1	EST3	GEP7	GET1	ERV14	CDC55	ECO1	RUF20	ETP1	YAP1802	MYO1	GTR2	CBF2	MUP1	PRS2	YFL064C	SSA4	YGL204C	BLM10	THI5	NMD2	NAM8	NOP10	SPT4	ADE6	ERG26
							PCK1	CIT1	BNA5	YIM1	NMD4	RDN5-3	MPD1	FPR3					ELA1	tI(AAU)I1	ATG27	HOP1	ORC6	URM1	ERV14	JAC1	PRM8	RPS26A	MET10	YFL002W-A	YAP3	RIE1	VMA16	PSD2	VPS62	RSC1	AST2	THI5	MAM1	KEX1	YFL002W-A	AGP3	SAM35	YHR086W-A	QNS1	SLX9	SPT4	CUL3
							NFT1	SWM2	CSC1	RIM13	YLR363W-A	YLR156C-A	FAA1	RPL6A					CNM67	YIL089W	YJL163C	PCI8	EPT1	EPS1	RIM8	YGL015C	tV(AAC)G1	TPN1	MIN10	LOC1	MRP4	APL6	RPN1	YIP1	YGR146C-A	snR48	SSA4	AGP3	FLO8	tK(UUU)G1	LOC1	YFL051C	STE12	AHT1	PPE1	NNF2	SLX9	PEX31
							GEX2	PRP2	SYM1	AIM36	YLR365W	PUS5	GNT1	SUF7					snR19	tE(CUC)I	tE(UUC)J	YIL067C	FUR1	PAN1	RNA15	MPO1	RIM8	ATG1	OSW7	SAD1	QCR10	YGR266W	DAP2	ERG1	CYS4	ADE6	MAM1	YFL051C	KAP123	EMP24	SAD1	SWP82	IPI1	HXT1	NMD2	DBF2	MRP13	SEC9
							TPO1	PHO91	tA(AGC)L	DNF3	tK(UUU)L	RPS31	YOR338W	AMD1					PSY2	SDS3	PIR5	MMF1	ARP1	MSL1	DST1	BRP1	RNA15	TOS3	SAP155	SUF20	LEU5	FOL2	YHI9	PBP1	YGR161W-C	SPT4	FLO8	SWP82	BOI2	MDS3	YFR012W-A	FMP32	NAM8	GEP4	SAM35	VAS1	NNF2	MCY1
							tP(UGG)L	YNR014W	LCB5	INP2	NAM2	UPS2	PYK2	RPS18B					GCR2	CAB2	HSP150	PIG2	YHR138C	YIR020C	SUP54	YGL006W-A	DST1	YGL176C	ERJ5	DCV1	STP2	SLH1	SLT2	OKP1	YGR161W-A	SLX9	KAP123	FMP32	AVT6	GCN1	FAB1	ACT1	YHR086W-A	GRE3	STE12	RRP46	DBF2	YGR017W
							PAU17	NOG2	RPS28B	HOT1	COX8	TOS4	TFB6	RPS17A					DUG3	tI(AAU)I2	CIS3	NOT3	YHR140W	SEC11	YGL036W	COG7	SUP54	RAD54	DUG1	YFR012W-A	YHR007C-A	ERV29	BCD1	UBR1	TIF4631	NNF2	BOI2	FET5	YCK3	COX13	ATG18	TUB2	RPF1	ERP5	IPI1	VOA1	VAS1	YGR018C
							SSA2	ESF2	YLR264C-A	CTL1	YLR410W-A	PBA1	AMF1	UNG1					YNL190W	SEC28	FAR1	CAP2	RPL42B	INA22	HOP2	RPN14	YGL036W	YGL159W	YFR045W	IOC3	SOD2	ZUO1	NCP1	HGH1	GTR2	DBF2	AVT6	ACT1	DSE1	CDC55	tA(AGC)F	RPL22B	AHT1	FUR1	NAM8	tK(UUU)G2	RRP46	DPC29
							EMC6	tL(UAA)N	YCS4	snR11	YLR412C-A	TUB4	RDR1	PPZ1					KAR1	PCI8	VPS35	BCY1	DSE2	DAL2	PGD1	ERG26	HOP2	RCK1	RMD8	CMK1	tQ(UUG)H	YRF1-3	CIC1	CRH1	PSD2	VAS1	YCK3	RPL22B	VFA1	RPS26A	ECO1	MIL1	HXT1	SPL2	YHR086W-A	CLB1	VOA1	MTL1
							SOF1	HOL1	COQ11	RPS10B	CDC73	CDC123	FRE3	AIM34					RPS3	RPS24B	ROQ1	YKE4	RPC10	DAL3	GET1	CUL3	PGD1	CDC43	YMR31	FAB1	MYO1	ARN2	RSC30	tW(CCA)G2	ERG1	ASK10	DSE1	MIL1	GLC7	TPN1	MET10	HAC1	GEP4	snR32	AHT1	tI(AAU)G	tK(UUU)G2	THG1
							tS(AGA)L	YNR061C	SEC72	TRI1	URA4	YLR225C	FIT2	ADI1					SKO1	YIL067C	TIM17	tD(GUC)I1	CRP1	YIR042C	JAC1	PEX31	GET1	NUT1	RME3	ATG18	VMA16	YHL041W	SSZ1	TDH3	PBP1	VOA1	GLC7	HAC1	YER135C	ATG1	MIN10	BST1	GRE3	RPC10	HXT1	YGR125W	CLB1	YGR027W-A
							YEH2	YOL166W-A	EXG1	RKR1	IMD3	CSC1	YOR387C	ANY1					AAH1	SUP17	RPS21B	tT(AGU)I2	MTC6	tT(AGU)J	YGL015C	SEC9	JAC1	YGL140C	PDE1	HIS2	RPN1	CBP2	NOP10	PDX1	OKP1	CLB1	YER135C	CAK1	GDI1	TOS3	QCR6	BUD27	ERP5	CRP1	GEP4	YGR127W	CLD1	YGR035W-A
							IZH3	DCP1	HRI1	COX7	CAR2	SYM1	FDH1	HXT2					TOM22	GPP1	DPI8	SGN1	RTT107	UBP12	ERG4	SNU71	YGL015C	SEC27	TAN1	tA(AGC)F	DAP2	OCA5	QNS1	FYV8	UBR1	CLD1	GDI1	BST1	RTR1	MPT5	PHO4	GAT1	UBA4	IMP3	GRE3	PEX4	tI(AAU)G	NQM1
							AAT2	WSC3	tL(UAG)L2	PET111	VMA6	YLR255C	YRF1-8	SOK2					CPT1	YIL046W-A	YJL132W	YIR018C-A	MPC2	YJL193W	MPO1	tD(GUC)G1	MPO1	RSM23	EMC4	ECO1	YHI9	RIM101	PPE1	SNG1	HGH1	DAM1	RTR1	BUD27	DDI1	YGL176C	DUG1	SUF9	FUR1	RTT107	ERP5	PRE9	YGR125W	YGR045C
							RSC58	TPT1	MET17	ROY1	LEU3	YLR256W-A	ERR2	TAP42					MIC27	APQ12	AIM23	DAL81	PRP8	TOH1	BRP1	YGR027W-A	BRP1	MET13	OST5	MET10	SLT2	AIM17	NMD2	ELP2	CRH1	PPT1	DDI1	GAT1	SCC4	NUP49	YFR045W	SMX2	SPL2	LAM1	UBA4	CBF2	YGR127W	TFC4
							tA(UGC)L	MSH2	YLR302C	TRM732	YLR462W	tA(AGC)L	FEX2	MCM1					TCB2	TED1	URA2	DAL7	MTG2	SET2	YGL006W-A	IMO32	YGL006W-A	GPG1	VRG4	MIN10	BCD1	OPI1	SAM35	ADE3	tW(CCA)G2	tI(AAU)G	SCC4	YFL019C	YER156C	RAD54	YMR31	MDJ1	snR32	snR71	FUR1	VPS62	PEX4	YGR050C
							SND2	ATG19	tI(AAU)L1	SAP30	NGL3	TMA7	SAM4	YMR045C					GCD10	NOT3	GCD14	YIR042C	ATG7	YJL163C	COG7	GSC2	COG7	PRP43	SDT1	OSW7	NCP1	PRS3	IPI1	MVB12	TDH3	YGR125W	YER156C	SUF9	YER158C	SUT1	HXK1	IES1	RPC10	PEX18	YCK1	YGR146C-A	PRE9	YGR054W
							XYL2	ATP19	STT4	YMR265C	YML108W	RPS28B	PLC1	CSM3					tT(AGU)N2	BCY1	tA(AGC)J	REE1	SPC97	JJJ2	RPN14	YGR038C-B	RPN14	COQ8	COG1	SAP155	CIC1	ETP1	NAM8	TRX2	PDX1	YGR127W	YER158C	SMX2	BUR6	YGL159W	RTG2	HXT10	CRP1	SOL3	SPL2	GPC1	CBF2	MUP1
							EMP46	MAM3	CDA1	PPA2	ALO1	NEJ1	YPL247C	ERB1					YNL035C	YKE4	tD(GUC)J1	YJL213W	ROF1	FAR1	ERG26	YGR039W	ERG26	tW(CCA)G1	KIP3	DUG1	RSC30	YAP3	YHR086W-A	ZPR1	FYV8	PEX4	YER160C	MDJ1	YER160C	RCK1	HFM1	AUA1	IMP3	DNA2	snR32	CYS4	VPS62	snR48
							HRT3	GPD2	MRPL15	RRN9	HMG1	SEC22	VMA11	SEN15					MRP7	RPL2B	GZF3	LAA1	OYE2	SSY5	CUL3	KSS1	CUL3	YGL118C	SPT16	YFR045W	SSZ1	MRP4	RPF1	CRM1	SNG1	PRE9	GCG1	IES1	SPT2	NUT1	PDE1	BLM10	RTT107	NMD3	RPC10	MTR3	YGR146C-A	ADE6
							tR(ACG)L	PSH1	SPH1	CDC65	ERV41	CMG1	YPL225W	IRC21					PET8	EST3	YJL107C	NCE101	tT(UGU)H	FBP26	PEX31	MTE1	PEX31	SNF4	YGL204C	RMD8	NOP10	QCR10	AHT1	BNS1	ELP2	CBF2	PAB1	HXT10	GCG1	YGL140C	TAN1	YFL002W-A	LAM1	YHR173C	CRP1	YGR161W-C	GPC1	SPT4
							CLF1	RPP2A	tE(UUC)L	TDA1	SPC2	YCS4	RPL1A	ADH3					PRP2	tD(GUC)I2	IME2	tT(AGU)J	YHR182W	SFH5	SEC9	NQM1	SEC9	YGL114W	KEX1	YMR31	QNS1	LEU5	HXT1	NAS6	ADE3	VPS62	RAD3	AUA1	PAB1	SEC27	EMC4	LOC1	snR71	ROF1	IMP3	YGR161W-A	CYS4	SLX9
							YLR126C	YOL036W	VRP1	ADE4	tG(GCC)M	YSH1	BMS1	YMR085W					PHO91	INP51	tR(ACG)J	CDC6	EGD2	DPI8	MCY1	TFC4	MCY1	ARC1	tK(UUU)G1	RME3	PPE1	STP2	GEP4	YHB1	ZPR1	YGR146C-A	BMH1	SMC1	RAD3	RSM23	SHE10	SAD1	PEX18	STB5	RTT107	tV(AAC)G2	MTR3	MRP13
							SLX4	OPI10	YLR342W-A	YMR317W	VPS71	ECI1	SRP72	MGR3					snR49	SGN1	SAP185	YJL193W	RIX1	AIM23	SNU71	FMP48	SNU71	VPS73	EMP24	PDE1	NMD2	YHR007C-A	ERP5	MIC26	CRM1	NAT2	YER188C-A	BLM10	GRX4	MET13	OST5	FAB1	SOL3	IKI1	LAM1	GTR2	YGR161W-C	NNF2
							DPH6	YOL029C	RPL26A	DDI3	SUF7	CTS1	PGC1	ASC1					ESF2	DSN1	GWT1	RPS14B	MNL1	URA2	tD(GUC)G1	YGR054W	tD(GUC)G1	LSG1	GCN1	TAN1	SAM35	SOD2	UBA4	YGR240C-A	BNS1	GPC1	YFL066C	RUF20	BMH1	GPG1	tV(AAC)G3	ATG18	NMD3	NBL1	snR71	PSD2	YGR161W-A	DBF2
							ACF2	IFM1	VPS38	PFA3	NSE5	SEC72	COA2	POM152					HOL1	SQT1	ARG3	RBH1	SKN7	MCO6	THG1	RSC1	THG1	tH(GUG)G2	YGL194C-A	EMC4	IPI1	DIA4	FUR1	YAP1802	PHB2	CYS4	YFL064C	VTC2	YER188C-A	PRP43	VRG4	ECO1	YHR173C	SKN7	PEX18	ERG1	tV(AAC)G2	VAS1
							YLR149C	TSR4	GRX8	KRE1	PSP2	GSP1	UIP4	GAT2					YNR061C	YVH1	IML2	KRE9	YHR210C	GCD14	YGR027W-A	PEF1	YGR027W-A	TOS8	CDC55	SHE10	NAM8	tS(AGA)H	SPL2	RIE1	PHO81	YGR161W-C	THI5	YFL002W-A	YFL066C	COQ8	SDT1	MET10	ROF1	BAT1	SOL3	PBP1	PSD2	RRP46
							RDN5-3	SUF17	YLR365W	EMW1	ERV25	YLR296W	PPQ1	NDE1					WSC3	YJL218W	ARP4	TOH1	YIL177C	tD(GUC)J1	IMO32	snR48	IMO32	SPC105	RPS26A	OST5	YHR086W-A	MYO1	CRP1	NOP19	MIC26	YGR161W-A	AGP3	LOC1	YFL064C	tW(CCA)G1	EDC1	MIN10	STB5	YHR210C	DNA2	OKP1	ERG1	VOA1
							YLR156C-A	YOL013W-A	COX8	YNL277W-A	MRPL39	ECM38	TRE1	ALD3					ITR2	NUC1	NUP82	SET2	SOA1	CCT7	GSC2	ART5	YGR038C-B	MF(ALPHA)2	TPN1	VRG4	RPF1	VMA16	IMP3	APL6	YGR240C-A	tV(AAC)G2	YFL051C	SAD1	DDI2	YGL118C	MIG2	QCR6	IKI1	YHR213W-B	NMD3	UBR1	PBP1	tK(UUU)G2
							YLR157C-C	HRD1	SEI1	DSL1	AIM34	tL(UAG)L2	REV3	DDR48					PKH2	NCE101	YHC3	YJL163C	YIL163C	SET4	YGR038C-B	ROM1	YGR039W	MAD1	STR3	SDT1	AHT1	RPN1	RTT107	MES1	YAP1802	GTR2	SWP82	UBP6	THI5	YGL114W	SPT16	PHO4	NBL1	YHR214C-B	YHR173C	CRH1	OKP1	CLB1
							ASP3-3	PFA4	YLR410W-A	FOL1	ERG5	MET17	ATG5	ECM5					HMI1	RPL39	IKS1	JJJ2	SLN1	PAM16	YGR039W	ENV11	KSS1	GUP1	ATG1	MDM34	HXT1	DAP2	LAM1	FOL2	RIE1	PSD2	FMP32	YFR012W-A	AGP3	MLC1	YGL204C	DUG1	SKN7	IMD2	ROF1	tW(CCA)G2	UBR1	CLD1
							CBF5	YSP3	YLR412C-A	TEX1	PEX12	YLR302C	RPL33A	ICY1					MSH2	RBH1	YJL052C-A	PIR5	ATG32	snR37	KSS1	UPF3	MTE1	RPL7A	TOS3	SPT16	GEP4	YHI9	snR71	SLH1	NOP19	YIP1	FET5	IOC3	YFL051C	ARC1	KEX1	YFR045W	BAT1	YHR218W	STB5	TDH3	HGH1	tI(AAU)G
							VTA1	UTP23	tL(UAA)L	ATG2	ARG80	tI(AAU)L1	DBP1	CLN1					MPD2	ATP12	MTR4	HSP150	RRT14	tR(ACG)J	MTE1	PRP38	NQM1	HSF1	YGL176C	YGL204C	ERP5	SLT2	PEX18	EFG1	APL6	ERG1	ACT1	CMK1	SWP82	LSG1	tK(UUU)G1	YMR31	YHR210C	YIL177C	IKI1	PDX1	CRH1	YGR125W
							PEX13	tR(ACG)O	URA4	KEX2	MCM1	STT4	ATG21	SKY1					ATG34	RPL17B	YJL047C-A	FAR1	AYR1	MRPL49	NQM1	MRPL25	TFC4	AFT1	RAD54	KEX1	UBA4	BCD1	MPC2	ERV29	MES1	PBP1	RUF21	IGD1	FMP32	TOS8	EMP24	HXK1	YHR213W-B	POT1	NBL1	FYV8	tW(CCA)G2	YGR127W
							TUB4	YOR015W	tN(GUU)L	BNI4	YMR045C	CDA1	BRO1	FSH2					ATG19	QCR8	SUP7	FBP26	SIM1	KHA1	TFC4	RPL11B	FMP48	SGF73	RCK1	tK(UUU)G1	FUR1	NCP1	NMD3	ZUO1	FOL2	OKP1	RPL22B	FAB1	FET5	SPC105	GCN1	RTG2	YHR214C-B	AIM20	SKN7	SNG1	TDH3	PEX4
							CDC123	ROD1	SEN1	ELA1	ERB1	CDA2	GCR1	tA(AGC)M2					ATP19	YJL163C	tD(GUC)J2	VPS35	POG1	TOK1	FMP48	ESP1	YGR054W	MRH4	CDC43	EMP24	SPL2	CIC1	YHR173C	COS6	SLH1	UBR1	MIL1	ATG18	ACT1	MF(ALPHA)2	COX13	HFM1	IMD2	CCT2	BAT1	ELP2	PDX1	PRE9
							CCC1	TOM6	CNA1	JJJ1	AAC1	CDC25	ALD6	COX7					YOL036W	FMP33	YJL045W	DAS1	RHO3	IML2	YGR054W	NOP7	RSC1	RAD6	YGL140C	MDS3	RPC10	RSC30	ROF1	YRF1-3	EFG1	HGH1	HAC1	tA(AGC)F	RPL22B	GUP1	CDC55	PDE1	YIL177C	AXL2	YHR210C	ADE3	FYV8	CBF2
							UTP13	SGO1	ECM30	CNM67	SEN15	snR57	SSN3	ZDS1					OPI10	PIR5	tD(GUC)J3	SFH5	PRM5	SCP160	RSC1	tK(UUU)G2	PEF1	SDS23	SEC27	GCN1	CRP1	SSZ1	STB5	ARN2	ERV29	BUB1	CAK1	ECO1	MIL1	SCY1	RPS26A	TAN1	AIM20	TMA108	YHR213W-B	MVB12	SNG1	VPS62
							CDC42	OST2	SEC39	snR19	KAR5	SGD1	YPL038W-A	ATR2					TSR4	HSP150	LOH1	DPI8	NUP159	PRY1	PEF1	CLB1	snR48	tE(UUC)G2	RSM23	CDC55	IMP3	NOP10	OYE2	YHL041W	ZUO1	CRH1	BST1	MET10	HAC1	RPL7A	TPN1	EMC4	CCT2	OM45	YHR214C-B	ZPR1	ELP2	YGR146C-A
							tI(UAU)L	TRS33	PDP3	PSY2	UBX4	TRR4	MRPS16	CAT8					YOL013W-A	SSY5	SNX4	AIM23	COX5B	SMC3	snR48	CLD1	ART5	PRM8	MET13	RPS26A	RTT107	QNS1	IKI1	CBP2	COS6	tW(CCA)G2	BUD27	MIN10	CAK1	HSF1	STR3	SHE10	AXL2	VHS2	IMD2	CRM1	ADE3	GPC1
							VPS34	RPO31	NGL3	NNR1	YMR082C	KAP95	HAL1	ABZ2					HRD1	FBP26	HCA4	URA2	PFK26	NUP82	ART5	YGR111W	ROM1	tV(AAC)G1	GPG1	TPN1	LAM1	PPE1	NBL1	ECM29	YRF1-3	TDH3	GAT1	OSW7	CAF16	AFT1	ATG1	MTC3	TMA108	RRT14	YIL177C	MRPL9	MVB12	CYS4
							tA(AGC)L	RPT5	PML39	GCR2	ADH3	BUD8	YPR014C	TDA1					YSP3	VPS35	YJL027C	PBS2	YIL102C	YHC3	ROM1	YGR117C	ENV11	DST1	PRP43	STR3	snR71	NMD2	SKN7	OCA5	ARN2	PDX1	YFL019C	DUG1	BST1	SGF73	TOS3	tV(AAC)G3	OM45	AYR1	AIM20	BNS1	TRX2	CHO2
							RPS28B	IAH1	SEC65	DUG3	NPL6	NMD4	YPR015C	LIP1					UTP23	snR128	APS3	GCD14	FMC1	SUP7	ENV11	YGR125W	UPF3	HEM2	COQ8	ATG1	PEX18	SAM35	BAT1	RIM101	YHL041W	FYV8	SUF9	YFR045W	BUD27	MRH4	MPT5	VRG4	VHS2	POG1	CCT2	NAS6	ZPR1	MTR3
							DCS1	tD(GUC)O	PRE8	SRP1	MTG1	ELO3	GLN1	ADE4					SGT2	SFH5	BBC1	PHO86	tI(AAU)I1	tR(UCU)J1	UPF3	VPS62	PRP38	SUP54	YGL118C	TOS3	MPC2	IPI1	YHR210C	OPI1	CBP2	SNG1	SMX2	RMD8	GAT1	RAD6	YGL176C	SDT1	RRT14	RHO3	TMA108	YHB1	CRM1	YGR161W-C
							YSH1	RPB2	WAR1	KAR1	SRT1	COX8	SEC8	UBP15					tR(ACG)O	GLG2	TPH3	tD(GUC)J1	tE(CUC)I	NUP192	PRP38	ENP2	MRPL25	YGL036W	SNF4	YGL176C	DNA2	NAM8	YHR213W-B	PRS3	ECM29	ELP2	MDJ1	YMR31	YFL019C	GEP7	NUP49	EDC1	KGD1	PRM5	OM45	MIC26	MRPL9	YGR161W-A
							CTS1	ALE1	HMG1	SWT21	SPC24	YLR410W-A	TKL1	SCW10					YOR012W	RPS21B	CCT8	CCT7	SDS3	tR(UCU)J2	MRPL25	CCM1	NOP7	HOP2	YGL114W	ROK1	YHR173C	YHR086W-A	YHR214C-B	ETP1	OCA5	ADE3	IES1	PDE1	SUF9	SDS23	RAD54	MIG2	AYR1	HIS5	VHS2	PEX21	BNS1	tV(AAC)G2
							SEC72	LAS17	tR(UCU)M2	YNL184C	ADE17	YLR412C-A	YPR084W	GLC8					YOR015W	AIM23	YJL007C	GZF3	tI(AAU)I2	LOH1	NNF2	RSR1	tK(UUU)G2	CGR1	ARC1	RAD54	ROF1	RPF1	IMD2	MRP4	RIM101	MVB12	HXT10	EMC4	SMX2	PRM8	SUT1	SPT16	POG1	NUP159	RRT14	YAP1802	NAS6	GTR2
							GSP1	snR36	SPC2	RHO5	DLT1	URA4	RRG8	ADH6					ROD1	URA2	SUP51	YJL107C	AIR1	YJL028W	ESP1	YGR153W	CLB1	PGD1	VPS73	YGL159W	STB5	AHT1	YHR218W	OSH7	OPI1	ZPR1	AUA1	OST5	MDJ1	RIM8	YGL159W	YGL204C	RHO3	SDP1	AYR1	MGA1	YHB1	PSD2
							YHC1	BFR1	YML054C-A	RPS3	RIM13	ATG17	YPR127W	PAU19					HSP10	MCO6	SAG1	PAM16	RPN2	APS3	NOP7	NSR1	CLD1	GET1	LSG1	RCK1	OYE2	HXT1	YIL177C	QCR10	PRS3	CRM1	BLM10	VRG4	IES1	DST1	RCK1	KEX1	PRM5	HOS4	POG1	RIE1	MIC26	ERG1
							EXG1	DED1	SUP5	AAH1	YMR158C-A	tN(GUU)L	NAT3	YRF1-6					SFM1	GCD14	TDH2	tR(ACG)J	PCI8	RPC17	tK(UUU)G2	TIF4631	YGR111W	YGL015C	tH(GUG)G2	CDC43	YHR180W	GEP4	AIM20	LEU5	ETP1	BNS1	RUF20	SDT1	HXT10	PNC1	CDC43	tK(UUU)G1	HIS5	COX5B	RHO3	NOP19	PEX21	PBP1
							tL(UAG)L2	RPB10	tG(GCC)M	YNL140C	HLJ1	IMD3	RRP9	COS1					snR62	tA(AGC)J	SPC1	LSB6	RPS24B	NOP9	CLB1	GTR2	YGR117C	MPO1	TOS8	NUT1	IKI1	ERP5	CCT2	STP2	MRP4	NAS6	YFL002W-A	COG1	AUA1	YGL036W	NUT1	EMP24	NUP159	MOB1	PRM5	ENO1	YGR240C-A	OKP1
							TMA10	ESA1	SUF7	NAF1	DNF3	CAR2	MEP3	AAD14					DBP5	tD(GUC)J1	RBH2	KHA1	YIL067C	CCT8	CLD1	CLC1	YGR125W	LEU1	SPC105	YGL140C	NBL1	UBA4	TMA108	YHR007C-A	OSH7	YHB1	LOC1	KIP3	BLM10	HOP2	YGL140C	MDS3	SDP1	SLM1	HIS5	APL6	YAP1802	UBR1
							tX(XXX)L	APC5	YML037C	YNL122C	INP2	SST2	KAR3	RPD3					STD1	YJL107C	IMT3	TOK1	YRB2	EMT3	YGR111W	PEX35	VPS62	BRP1	YGL088W	SEC27	SKN7	LSM12	OM45	SOD2	QCR10	MIC26	SAD1	SPT16	RUF20	CGR1	SEC27	GCN1	HOS4	SGA1	NUP159	YGR266W	MGA1	HGH1
							CHS5	HNT3	RPS18B	MIC27	ALD2	FMP27	YPR147C	EGT2					RAT1	tR(ACG)J	tS(AGA)J	GWT1	YIL054W	YJL007C	YGR117C	PSD2	ENP2	YGL006W-A	MAD1	RSM23	BAT1	FUR1	RRT14	VPS29	LEU5	YGR240C-A	YFR012W-A	KEX1	YFL002W-A	GET1	RSM23	COX13	COX5B	LYS12	SDP1	SLH1	RIE1	CRH1
							MID2	RBL2	NSE5	YNL092W	snR11	YLR456W	TPO3	LEM3					NOB1	CHS6	OSM1	SCP160	MMF1	SUP51	YGR125W	MSM1	CCM1	COG7	GUP1	MET13	YHR210C	SPL2	RHO3	tS(AGA)H	STP2	YAP1802	IOC3	tK(UUU)G1	LOC1	YGL015C	MET13	CDC55	MOB1	ICE2	HOS4	YOR1	NOP19	tW(CCA)G2
							RPS25B	VPH1	PSP2	TCB2	ROT1	YML131W	tA(AGC)P	KRE1					LPL1	SAP185	RAD7	PRY1	DFG10	CYR1	SYF2	YGR174W-A	RSR1	RPN14	SCY1	GPG1	YHR213W-B	CRP1	PRM5	MYO1	YHR007C-A	RIE1	CMK1	MCM6	SAD1	ERG4	GPG1	RPS26A	XBP1	tE(CUC)I	COX5B	ERV29	ENO1	TDH3
							tE(UUC)L	YOR293C-A	CDC5	GCD10	SCJ1	NGL3	TIF3	RPS19B					MSA1	GWT1	BFA1	YJL077W-A	NEO1	SYS1	VPS62	ATF2	YGR153W	ERG26	RPL7A	PRP43	YHR214C-B	IMP3	HIS5	VMA16	SOD2	NOP19	IGD1	EMP24	YFR012W-A	MPO1	PRP43	TPN1	LYS12	RCI37	MOB1	ZUO1	APL6	PDX1
							VRP1	ISW2	TAF4	POR1	FMP42	YML108W	YPR195C	PUS4					DIA2	ARG3	HIT1	BNA3	MET30	COX16	ENP2	PBP1	NSR1	CUL3	HSF1	COQ8	YHR214C-E	RTT107	NUP159	RPN1	DIA4	APL6	FAB1	MDS3	IOC3	LEU1	COQ8	ATG1	ICE2	SER33	XBP1	COS6	MES1	FYV8
							TRR4	RPA43	tE(UUC)M	COG5	YMR226C	SEC65	15S_RRNA	SEC21					VAM3	IML2	tD(GUC)J4	YHC3	NOT3	SAG1	GPC1	tL(CAA)G3	GTR2	PEX31	AFT1	YGL118C	IMD2	LAM1	SDP1	DAP2	tS(AGA)H	YGR266W	ATG18	YGL194C-A	CMK1	BRP1	tW(CCA)G1	TOS3	tE(CUC)I	ARC15	LYS12	YRF1-3	FOL2	SNG1
							RPL26A	YOR343W-A	snR72	YIP3	RPS10B	ALO1	AI1	HCH1					TRS33	ARP4	SUP4	IKS1	BCY1	APL1	CCM1	UBR1	TRS65	SEC9	SGF73	SNF4	YHR218W	snR71	HOS4	YHI9	MYO1	FOL2	tA(AGC)F	COX13	IGD1	YGL006W-A	YGL118C	MPT5	RCI37	VHR1	ICE2	ARN2	SLH1	ELP2
							YLR345W	EMT2	BUD22	tP(UGG)N2	TRI1	ATP18	ATP6	CAF120					RPO31	UTP18	CDC8	LOH1	EMA17	SUI2	RSR1	HGH1	CLC1	MCY1	ALG2	YGL114W	YIL177C	PEX18	MOB1	SLT2	VMA16	SLH1	ECO1	CDC55	FAB1	RPN14	YGL114W	YGL176C	ARC15	MMF1	tE(CUC)I	YHL041W	EFG1	ADE3
							BUD8	tP(UGG)O3	ERG5	SAM50	RNT1	WAR1	OLI1	YNL234W					tD(GUC)O	NUP82	CBF1	VPS53	YKE4	YJR011C	YGR153W	BUB1	PSD2	DPC29	MRH4	ARC1	AIM20	MPC2	SGA1	BCD1	RPN1	EFG1	MIN10	RPS26A	ATG18	ERG26	MLC1	NUP49	VHR1	AGE2	RCI37	CBP2	SCW4	MVB12
							ILV5	PYK2	FMS1	IDP3	tA(AGC)M2	HMG1	21S_RRNA	IES2					MRPL23	YHC3	CCT5	VTC4	RPB3	TMA22	NSR1	PDX1	MSM1	tD(GUC)G1	RAD6	VPS73	CCT2	DNA2	LYS12	NCP1	DAP2	ERV29	OSW7	STR3	tA(AGC)F	CUL3	ARC1	RAD54	MMF1	NOT3	ARC15	ECM29	YOR1	TRX2
							YLR358C	MSC6	YMR027W	MRP7	COX7	POB3	SCEI	RIO2					RPB2	IRC8	RPL43B	NOP9	RPL2B	RBH2	TIF4631	YPP1	YGR174W-A	YGR027W-A	GEP7	LSG1	TMA108	DBP8	tE(CUC)I	YHR045W	YHI9	ZUO1	SAP155	ATG1	ECO1	PEX31	VPS73	SUT1	AGE2	CST6	VHR1	OCA5	ERV29	ZPR1
							GRX8	CIR2	YMR030W-A	HRB1	PET111	SPC2	tL(UAA)Q	NNR1					ISN1	CHM7	JJJ3	CCT8	SNL1	GEF1	GTR2	PMT6	ATF2	GSC2	SDS23	tH(GUG)G2	OM45	NMD3	RCI37	CIC1	SLT2	COS6	DUG1	TOS3	MET10	SEC9	LSG1	YGL159W	NOT3	CKA1	MMF1	RIM101	ZUO1	CRM1
							YLR365W	YOR365C	tH(GUG)M	RLP7	TRM732	YML053C	COX2	GCR2					RPS28A	AIM22	RPS5	SUP51	tT(AGU)I2	IMT3	TRS65	ELP2	PBP1	YGR038C-B	tE(UUC)G2	TOS8	RRT14	YHR173C	SER33	SSZ1	BCD1	YRF1-3	YFR045W	MPT5	MIN10	MCY1	tH(GUG)G2	RCK1	PRM2	ULP2	AGE2	SNF6	COS6	MRPL9
							SSQ1	YOR381W-A	ERB1	tN(GUU)N2	SAP30	PRP39	COX3	SLZ1					MPC54	SUP7	YJR124C	OST1	PDR11	VPS55	CLC1	PCT1	tL(CAA)G3	YGR039W	PRM8	SPC105	RHO3	ROF1	ARC15	NOP10	NCP1	ARN2	RMD8	YGL176C	OSW7	YGR017W	TOS8	NUT1	CKA1	EMA17	NOT3	RIM4	YRF1-3	BNS1
							CTF3	FDH1	tV(AAC)M1	PRP2	YMR265C	tG(GCC)M	tM(CAU)Q2	YNL195C					LAS17	tR(UCU)J1	SGM1	MPP10	DOT5	tS(AGA)J	PSD2	MVB12	UBR1	KSS1	tV(AAC)G1	MF(ALPHA)2	PRM5	STB5	YIL054W	QNS1	CIC1	YHL041W	YMR31	ROK1	SAP155	DPC29	SPC105	YGL140C	ULP2	TIM44	PRM2	OPI1	ARN2	NAS6
							VPS33	PLC1	FAR3	YNR014W	CDC65	VPS71		YNL194C					snR36	tD(GUC)J2	TTI2	SAG1	EST3	CYC1	MSM1	ZPR1	HGH1	NQM1	DST1	MAD1	HIS5	OYE2	MMF1	YHR078W	SSZ1	CBP2	HXK1	RAD54	ERJ5	MTL1	MF(ALPHA)2	SEC27	EMA17	RPB3	CKA1	ETP1	YHL041W	YHB1
							SEI1	ACM1	SEN15	PET494	SCS7	SUF7		YNL193W					IMT1	YJL045W	MET5	SUI2	EPS1	RAD7	ATF2	RSM27	BUB1	TFC4	HEM2	GUP1	NUP159	IKI1	AGE2	IRE1	NOP10	ECM29	PDE1	SUT1	DUG1	YGR027W-A	GUP1	RSM23	TIM44	VID28	ULP2	MRP4	CBP2	MIC26
							YLR410W-A	DIP5	SOV1	HOL1	PRM15	PSP2		UBP10					DED1	tD(GUC)J3	THI11	TDH2	PAN1	BFA1	PBP1	BNS1	HIP1	FMP48	SUP54	RPL7A	SDP1	NBL1	NOT3	SAE3	QNS1	OCA5	EMC4	YIP5	YFR045W	YGR035W-A	SCY1	MET13	RPB3	YIL012W	EMA17	OSH7	ECM29	PEX21
							YLR412C-A	YPL261C	IRC21	YNR061C	YMR295C	ERV25		MRPL19					NPT1	LOH1	YKL222C	YJR011C	YIR018C-A	KCH1	tL(CAA)G3	NAS6	PDX1	YGR054W	PNC1	AFT1	HOS4	SKN7	CST6	SAM35	YHR078W	RIM101	OST5	RCK1	RMD8	YGR038C-B	RPL7A	RPS2	TIR3	DOT5	TIM44	QCR10	OCA5	YAP1802
							tL(UAA)L	YPL257W	tV(AAC)M2	YNR065C	ADE4	AIM34		TDA7					RPB10	IRC18	COS9	ESS1	YVH1	HSX1	UBR1	PHO81	SKI6	RSC1	YGL036W	SGF73	MOB1	BAT1	CKA1	IPI1	IRE1	OPI1	VRG4	CDC43	YMR31	YGR039W	HSF1	GPG1	DOT5	FAA3	RPB3	STP2	RIM101	SOL4
							tN(GUU)L	FLC1	YMR082C	BSC5	GLC8	snR73		MDG1					RFC1	HCA4	SRY1	RBH2	DAL3	HIT1	HGH1	PFK1	YPP1	snR48	HOP2	ALG2	SGA1	YHR210C	ULP2	NAM8	SAM35	PRS3	SDT1	PEX14	HXK1	NQM1	SGF73	PRP43	FAA3	YIA6	YIL012W	YHR007C-A	SNF6	MGA1
							TUS1	CBP3	MTG1	YOL153C	ELP6	BUD22		RPL42A					WTM1	APS3	OXP1	GEF1	REE1	tD(GUC)J4	BUB1	YGR240C-A	PMT6	ADE6	CGR1	MRH4	LYS12	YHR213W-B	EMA17	YHR086W-A	IPI1	ETP1	COG1	NUT1	RTG2	RME1	ALG2	COQ8	YIA6	CMI7	DOT5	SOD2	RIM4	RIE1
							CRN1	THI6	tD(GUC)M	ALR1	YMR317W	STB4		CBK1					MKK1	TPH3	TOR2	IMT3	HXT8	CDC8	HIP1	MPC3	ELP2	SPT4	PGD1	PKP2	tE(CUC)I	YHR214C-B	TIM44	RPF1	NAM8	MRP4	MDM34	YGL140C	PDE1	TFC4	MRH4	tW(CCA)G1	CMI7	DJP1	FAA3	DIA4	OPI1	NOP19
							ATG23	LEA1	MUB1	SMF1	PAU19	PEX12		tF(GAA)N					YOR238W	NOP9	MNN4	tS(AGA)J	YJL213W	LIA1	PDX1	CPD1	PCT1	ART5	GET1	RAD6	RCI37	YHR214C-E	RPB3	AHT1	RPF1	OSH7	MIG2	SEC27	EMC4	YGR050C	RAD6	YGL118C	DJP1	SQT1	YIA6	VPS29	PRS3	ENO1
							ECM30	TPK2	YKU80	WSC3	DDI3	ARG80		FAR11					ESA1	CCT8	tN(GUU)K	ISY1	tT(AGU)J	EAF6	YPP1	NOP19	MVB12	ROM1	YGL015C	GEP7	SER33	IMD2	VID28	HXT1	AHT1	QCR10	SPT16	MET13	SHE10	FMP48	GEP7	YGL114W	SQT1	YIR016W	CMI7	tS(AGA)H	ETP1	APL6
							SEC39	AFT2	MYO5	ITR2	PHA2	MCM1		MLS1					APC5	YJL007C	tL(UAA)K	RAD7	YJL193W	YJR084W	PMT6	COQ6	ZPR1	UPF3	MPO1	SDS23	ARC15	YHR218W	PDR11	GEP4	HXT1	LEU5	KEX1	NAB2	OST5	MCO32	SDS23	MLC1	RPR2	MET28	DJP1	MYO1	MRP4	YGR266W
							RPL6B	snR59	SHH3	PKH2	DAL82	ERB1		DMA2					HNT3	SUP51	HYM1	KCH1	RPL39	JSN1	ELP2	SLH1	RSM27	MRPL25	LEU1	tE(UUC)G2	YIL054W	YIL177C	FAA3	ERP5	GEP4	STP2	tK(UUU)G1	GPG1	VRG4	RSC1	PRM8	ARC1	MET28	YIR018C-A	SQT1	VMA16	OSH7	SLH1
							HMG2	RSA1	tL(CAA)M	MSH2	EMW1	SEN15		YNL115C					RBL2	SAG1	MTR2	HIT1	ATP12	JJJ3	PCT1	EFG1	AZR1	NOP7	BRP1	PRM8	MMF1	BNR1	YIA6	LSM12	ERP5	YHR007C-A	MCM6	PRP43	SDT1	snR48	tV(AAC)G1	LSG1	YIR018C-A	DAL7	YIR016W	RPN1	QCR10	EFG1
							tI(AAU)L2	NAB3	ASI1	ATG19	CUS2	KAR5		YNL108C					HRK1	TDH2	LOT5	tD(GUC)J4	ATG27	AIM25	MVB12	YGR283C	BNS1	tK(UUU)G2	YGL006W-A	tV(AAC)G1	DFG10	AIM20	DJP1	YHR127W	LSM12	SOD2	EMP24	COQ8	COG1	ADE6	RIM8	TOS8	DAL7	GTT1	YIR018C-A	DAP2	STP2	YOR1
							PDP3	tE(UUC)P	ADE17	LAG2	tT(AGU)N1	UBX4		POL1					VPH1	SPC1	FAS1	SUP4	RPL17B	URA8	ZPR1	ZUO1	NAS6	CLB1	COG7	RIM8	AGE2	CCT2	SQT1	FUR1	YHR127W	DIA4	MDS3	tW(CCA)G1	MDM34	SPT4	DST1	SPC105	GTT1	VTH2	DAL7	YHI9	YHR007C-A	ERV29
							NBP1	TRE1	STO1	TSR4	DSL1	ABF2		YPT53					HEM4	YJR026W	RPL17A	CBF1	SWI3	YMR1	RSM27	ARN2	PHO81	CLD1	RPN14	DST1	NOT3	TMA108	RPR2	SPL2	FUR1	VPS29	YGL194C-A	YGL118C	MIG2	VHT1	PNC1	MF(ALPHA)2	VTH2	REE1	GTT1	SLT2	SOD2	ZUO1
							YLR462W	AIM44	DPI35	SUF17	FOL1	NAM7		NST1					YPK9	RBH2	ZRT3	NTA1	SET2	ILM1	BNS1	YHL041W	YGR240C-A	SHY1	ERG26	HEM2	CST6	OM45	MET28	RPC10	SPL2	tS(AGA)H	COX13	SNF4	SPT16	ROM1	YGL036W	GUP1	REE1	HXT8	VTH2	RRM3	DIA4	COS6
							YML122C	KIP2	JLP2	YOL013W-A	SUI1	YMR082C		RHO2					YOR293C-A	IMT3	EBP2	AIM24	YJL163C	YJR124C	PHB2	RPL8A	MPC3	YGR125W	CUL3	SUP54	CKA1	RPL16A	YIR018C-A	CRP1	RPC10	MYO1	CDC55	YGL114W	KEX1	UPF3	HOP2	SCY1	HXT8	CBP1	REE1	BCD1	VPS29	YRF1-3
							CTK3	NOP53	NDE1	HRD1	ATG2	ADH3		IMP4					ISW2	tS(AGA)J	PIR1	TMH11	JJJ2	ENT3	PHO81	OCA5	CPD1	SYF2	PEX31	PNC1	ULP2	RRT14	SEC11	IMP3	CRP1	VMA16	RPS26A	CUE3	tK(UUU)G1	MRPL25	PGD1	RPL7A	CBP1	LAA1	IMA5	NCP1	tS(AGA)H	ARN2
							PML39	FRK1	IMP1	UTP23	ZWF1	NPL6		RPL16B					RPL20B	ANB1	KDX1	EMC2	PIR5	RSF2	YGR240C-A	SNF6	NOP19	PEX4	SEC9	YGL036W	EMA17	RHO3	DAL7	PEX28	IMP3	RPN1	STR3	ARC1	MCM6	SLX9	GET1	HSF1	LAA1	ELO1	CBP1	SSZ1	MYO1	YHL041W
							SEC65	TAF14	HLJ1	RTS1	KEX2	AIP1		AQR1					SFG1	OSM1	APE2	YJR098C	HSP150	NMD5	MPC3	NPR3	COQ6	TPO2	MCY1	MIG1	TIM44	PRM5	GTT1	RTT107	PEX28	DAP2	ATG1	VPS73	EMP24	NNF2	YGL015C	AFT1	ELO1	ATG36	LAA1	NOP10	VMA16	CBP2
							DUS1	SPC29	DNF3	YOR015W	YTP1	MTG1		ARP5					PRO2	SUF23	tR(UCU)K	VPS25	CIS3	XPT1	COQ6	SPO11	SLH1	VPS62	DPC29	HOP2	RPB3	HIS5	VTH2	LAM1	RTT107	YHI9	TOS3	LSG1	MDS3	NOP7	MPO1	SGF73	ATG36	RFA3	ELO1	QNS1	RPN1	ECM29
							HMG1	IDI1	tV(AAC)M3	ROD1	BNI4	SHH3		COG6					RPA43	RAD7	SDH3	URA8	FAR1	MET5	SLH1	APM2	EFG1	CYS4	tD(GUC)G1	CGR1	VID28	NUP159	HXT8	snR71	LAM1	SLT2	MPT5	tH(GUG)G2	GCN1	VMA21	LEU1	MRH4	RFA3	ERG20	ATG36	YHR078W	DAP2	OCA5
							RPL6A	GDE1	FPY1	HSP10	ELA1	ADE17		IDH1					YOR342C	BFA1	CTK1	ABM1	SSY5	IML1	EFG1	RPS20	ZUO1	TIF4631	YGR027W-A	GET1	PDR11	SDP1	CBP1	PEX18	snR71	RRM3	YGL176C	TOS8	YGL194C-A	VOA1	BRP1	RAD6	ERG20	QCR8	RFA3	SAM35	YHI9	RIM101
							tR(UCU)M2	RPS6A	snR83	SFM1	JJJ1	STO1		tP(UGG)N2					YOR343W-A	HIT1	CMC1	CPA2	FBP26	HIR3	CWC22	OTU2	ARN2	TRS65	GSC2	YGL015C	FAA3	HOS4	LAA1	MPC2	PEX18	BCD1	ROK1	SPC105	COX13	tK(UUU)G2	YGL006W-A	GEP7	QCR8	HSP150	ERG20	IPI1	SLT2	SNF6
							ITT1	ELP3	MRPL24	DFG16	CNM67	DLT1		EFM6					EMT2	tD(GUC)J4	2001-10-01	PXP2	SMT1	DAN4	ZUO1	PRS3	YHL041W	CLC1	YGR038C-B	MPO1	YIA6	COX5B	ACO2	DNA2	MPC2	NCP1	SPO74	YGL088W	CDC55	CLB1	COG7	SDS23	TPK1	DAS1	QCR8	NAM8	RRM3	RIM4
							SMA2	SEN54	INP1	snR62	SPS18	ERG29		FAP1					tP(UGG)O3	SUP4	tK(CUU)K	YJR115W	SFH5	YKL222C	ARN2	ETP1	VMR1	PEX35	YGR039W	LEU1	DJP1	MOB1	ATG36	NMD3	DNA2	YHR045W	RAD54	MAD1	RPS26A	CLD1	RPN14	tE(UUC)G2	HSP150	SFH5	TPK1	YHR086W-A	BCD1	OPI1
							tG(GCC)M	YTA6	DML1	TOM6	NNR1	YIM1		tI(AAU)N2					VTS1	CBF1	SBA1	ILM1	YJL132W	OXP1	YHL041W	YAP3	RPL8A	PSD2	KSS1	BRP1	IST3	SGA1	RFA3	YHR173C	NMD3	CIC1	SUT1	GUP1	STR3	ASN2	ERG26	PRM8	DAS1	ROQ1	HSP150	RPF1	NCP1	PRS3
							SUF7	UBP16	FSH2	DBP5	GCR2	AIM36		SUF10					PDE2	ACF4	HAP4	YJR124C	URA2	tL(UAA)K	RPL8A	RPL14B	OCA5	tG(GCC)G1	MTE1	YGL006W-A	SQT1	LYS12	ERG20	ROF1	YHR173C	SSZ1	YIP5	SCY1	ATG1	YGR125W	CUL3	DST1	SFH5	TIF2	DAS1	AHT1	YHR045W	ETP1
							YML037C	tC(GCA)P1	RRP5	STD1	RPS3	DNF3		RPC34					PRE10	YJR115W	CWP2	RSF2	GCD14	PXA2	OCA5	OSH7	RIM101	YGR174W-A	NQM1	COG7	RPR2	tE(CUC)I	QCR8	STB5	ROF1	NOP10	RCK1	KXD1	TOS3	YGR127W	PEX31	PNC1	ROQ1	YJL132W	SFH5	HXT1	CIC1	MRP4
							RPS18B	YPL060C-A	RPS10B	RAT1	NOP13	EAR1		NRM1					YOR365C	IBA57	CWP1	MCM22	tA(AGC)J	MTR2	SNF6	LEU5	SNF6	ERG1	TFC4	RPN14	MET28	YIL082W-A	TPK1	OYE2	STB5	QNS1	CDC43	RPL7A	MPT5	SYF2	SEC9	YGL036W	TIF2	URA2	ROQ1	HXT5	SSZ1	OSH7
							tS(AGA)M	SMA1	YMR230W-A	SGO1	AAH1	CTL1		RCF2					YOR381W-A	RPS5	YJU2	MET5	CCT7	RPL17A	NPR3	TCD1	NPR3	PBP1	FMP48	ERG26	YIR018C-A	RCI37	HSP150	IKI1	OYE2	YHR078W	NUT1	HSF1	YGL176C	PEX4	MCY1	HOP2	YJL132W	TRK1	TIF2	GEP4	NOP10	QCR10
							AIM34	RMI1	TRI1	SKI7	YNL140C	snR11		ARE2					ATP15	YJR124C	MIF2	IML1	GZF3	EBP2	SPO11	RPL27A	SPO11	OKP1	YGR054W	CUL3	SEC11	SER33	DAS1	GPI16	IKI1	IRE1	YGL140C	SGF73	ROK1	TPO2	DPC29	CGR1	URA2	ALB1	YJL132W	GRE3	QNS1	STP2
							HXT2	ULP1	DFG5	RGS2	FPR1	TOM40		MRPL50					ACM1	NMD5	DHR2	DAL5	YJL107C	MRPL38	APM2	DIA4	APM2	UBR1	RSC1	PEX31	DAL7	ARC15	SFH5	NBL1	SKN7	SAE3	SEC27	ALG2	RAD54	VPS62	MTL1	PGD1	TRK1	YJL118W	URA2	ERP5	YHR078W	YHR007C-A
							tE(UUC)M	RRP12	ZRC1	TRS33	NAF1	INP1		SEC12					YPL261C	TTI2	YKL071W	PGU1	tR(ACG)J	MRP49	RPS20	VPS29	RPS20	HGH1	snR48	SEC9	GTT1	YIL054W	ROQ1	SKN7	BAT1	SAM35	MET13	MRH4	SUT1	YGR146C-A	YGR027W-A	GET1	ALB1	ASF1	TRK1	LSM12	SAM35	SOD2
							snR77	tF(GAA)P1	PET111	RPO31	YNL115C	ERG12		SOL1					HFI1	YJR142W	tV(AAC)K1	SOR1	GSH1	TPK3	OTU2	ARD1	OTU2	BUB1	ADE6	MCY1	VTH2	MMF1	TIF2	BAT1	YHR210C	IPI1	NAB2	RAD6	YIP5	GPC1	snR46	YGL015C	YJL118W	GZF3	ALB1	YHR127W	STE12	DIA4
							snR75	HAA1	TRM732	IAH1	MIC27	GAS3		LYS9					YPL229W	BAT2	YKL068W-A	COS9	SAP185	MCD4	YHL012W	SPO13	PRS3	HIP1	SPT4	DPC29	REE1	AGE2	YJL132W	YHR210C	YHR213W-B	NAM8	GPG1	OLE1	RCK1	CCM1	YGR035W-A	ERG4	ASF1	YJL107C	YJL118W	FUR1	IPI1	VPS29
							SOK2	tK(CUU)P	TIF11	AFI1	YNL092W	RPS10B		tL(UAA)N					CBP3	PAU16	tH(GUG)K	SRY1	KHA1	tE(UUC)K	PRS3	tQ(UUG)H	ETP1	PDX1	ART5	tD(GUC)G1	HXT8	GVP36	URA2	YHR214C-B	YHR214C-B	YHR086W-A	PRP43	ERV14	CDC43	CYS4	YGR038C-B	MPO1	GZF3	SET4	ASF1	ECM14	NAM8	tS(AGA)H
							PEX9	ATP20	GPI12	tD(GUC)O	NIS1	TRI1		HOL1					AFT2	YKL222C	MSN4	URA1	GWT1	KDX1	ETP1	YSC84	YAP3	SKI6	ROM1	YGR027W-A	CBP1	NOT3	TRK1	YHR214C-E	YHR214C-E	RPF1	COQ8	PRM8	NUT1	YGR161W-C	YGR039W	LEU1	YJL107C	snR37	GZF3	SPL2	YHR086W-A	MYO1
							CSI1	AGC1	RIT1	RPB2	GCD10	DFG5		PUL3					snR59	COS9	FBA1	OXP1	IML2	ELF1	YAP3	tA(AGC)H	RPL14B	YPP1	UPF3	GSC2	LAA1	CST6	ALB1	IMD2	IMD2	AHT1	tW(CCA)G1	RIM8	YGL140C	TIF4631	MTE1	BRP1	SET4	BCK1	YJL107C	snR32	RPF1	VMA16
							TAP42	SDD4	PSE1	ISN1	POR1	RKR1		YNR071C					DDC1	OXP1	MPE1	EAP1	ARP4	RPS27A	RPL14B	MYO1	OSH7	PMT6	MRPL25	YGR035W-A	ACO2	CKA1	PHO86	YHR218W	YHR218W	HXT1	YGL118C	DST1	SEC27	GTR2	NQM1	YGL006W-A	snR37	GWT1	SET4	CRP1	AHT1	RPN1
							YMR030W-A	VMA13	AAD14	RPS28A	YIP3	MLO1		MAN2					RSA1	YRA2	DEF1	MIA40	YJL077W-A	tR(UCU)K	OSH7	VMA16	LEU5	ADE3	NOP7	YGR038C-B	RFA3	ULP2	ASF1	YIL177C	YIL177C	GEP4	YGL114W	HEM2	MET13	TRS65	TFC4	RPN14	BCK1	IML2	snR37	MRPL6	HXT1	DAP2
							MSN2	TFB4	PFA3	ALE1	BOP3	GFD1		HXT11					NAB3	TRT2	ASK1	MTR2	COA3	GPM1	LEU5	DAP2	TCD1	MVB12	tK(UUU)G2	YGR039W	ERG20	EMA17	CCT7	AIM20	AIM20	ERP5	ARC1	SUP54	NAB2	PEX35	YGR050C	CDH1	KHA1	SCP160	BCK1	PEX28	HXT5	YHI9
							CCS1	UBA3	tN(GUU)N1	DCI1	COG6	PET111		YOL155W-A					COX10	TOR2	CSE4	FAS1	BNA3	DBR1	RPL27A	ERC1	RPL27A	YGR210C	CLB1	KSS1	QCR8	TIM44	GZF3	CCT2	CCT2	LSM12	VPS73	PNC1	GPG1	ERG1	FMP48	ERG26	GWT1	PRY1	KHA1	RTT107	GEP4	SLT2
							YMR045C	YPR084W	LTO1	LAS17	tP(UGG)N2	TRM732		FRE7					DAP1	MST1	ELM1	COY1	YHC3	HSK3	DIA4	RRF1	VPS29	MRPL9	CLD1	MTE1	HSP150	RPB3	YJL107C	AXL2	AXL2	YHR127W	LSG1	YGL036W	PRP43	PBP1	MCO32	CUL3	ALY2	ICS3	GWT1	LAM1	GRE3	RRM3
							YMR046C	snR51	DSL1	snR36	HEF3	SAP30		ARG8					ATG29	tL(UAA)K	VPS24	MRPL38	YJL052C-A	APL2	VPS29	YHR045W	SPO13	BNS1	SHY1	NQM1	DAS1	VID28	SET4	RRT14	TMA108	FUR1	tH(GUG)G2	HOP2	COQ8	OKP1	RSC1	PEX31	IML2	COA3	DPB11	snR71	ERP5	BCD1
							tH(GUG)M	tK(UUU)P	ELA1	DED1	VPS27	YMR265C		MED7					NOP53	MTR2	TTI1	MRP49	IRC8	MYO3	SPO13	CIC1	tQ(UUG)H	PHB2	YGR125W	TFC4	SFH5	PDR11	snR37	AYR1	FKH1	SPL2	TOS8	PGD1	tW(CCA)G1	UBR1	PEF1	SEC9	SCP160	BNA3	IML2	PEX18	LSM12	NCP1
							CSM3	tC(GCA)P2	JJJ1	RPB10	PRP2	PPA2		RPL25					FRK1	SPE1	tV(AAC)K2	TPK3	CHM7	PMU1	tQ(UUG)H	RUF5-1	YSC83	YHB1	SYF2	FMP48	ROQ1	FAA3	BCK1	RHO3	RRT14	snR32	SPC105	GET1	YGL118C	HGH1	snR48	MCY1	PRY1	PEP8	SCP160	MPC2	YHR127W	CIC1
							ERB1	YPR137C-A	CNM67	RFC1	YNR014W	RRN9		ZEO1					IDI1	RPL17A	IXR1	MCD4	SUP7	KTI12	YSC83	CUP1-1	tA(AGC)H	PFK1	PEX4	YGR054W	TIF2	YIA6	GWT1	HIS5	AYR1	RPC10	YGL088W	YGL015C	SNF4	BUB1	ADE6	YGR017W	ICS3	IRC8	PRY1	DNA2	FUR1	SSZ1
							tV(AAC)M1	YPR158W-A	SSU72	RCN2	POP2	URA10		YOL097W-A					GDE1	ZRT3	MAE1	tE(UUC)K	tR(UCU)J1	HAP4	tA(AGC)H	CPR2	MYO1	YGR240C-A	TPO2	RSC1	YJL132W	DJP1	IML2	NUP159	RHO3	CRP1	SCY1	MPO1	YGL114W	CRH1	SPT4	DPC29	COA3	CHM7	ICS3	NMD3	ECM14	PCL5
							YMR051C	tA(AGC)P	POP1	ABP140	tL(UAA)N	CDC65		RFC4					RLM1	EBP2	TCD2	PIR3	tD(GUC)J2	SLD2	MYO1	GIC1	VMA16	YAP1802	VPS62	snR48	URA2	SQT1	SCP160	SDP1	HIS5	IMP3	KXD1	LEU1	SLD3	tW(CCA)G2	VHT1	MTL1	BNA3	UBX6	COA3	YHR173C	ARO9	NOP10
							SOV1	ORC4	GCR2	RPN8	HOL1	RCE1		YOL085C					ELP3	MRPL38	ATP7	KDX1	YJL045W	GFA1	VMA16	SSZ1	RPN1	RIE1	CYS4	ADE6	TRK1	YIR016W	PRY1	HOS4	NUP159	PEX28	RPL7A	BRP1	CUE3	HIP1	ROM1	YGR027W-A	LOG1	NSP1	BNA3	ROF1	snR32	QNS1
							UBX4	TIF3	DUG3	HRK1	YNR061C	TDA1		DSC2					YTA6	KKQ8	PUT3	ELF1	tR(UCU)J2	YPF1	DAP2	RRP3	DAP2	NOP19	TIF4631	SPT4	ALB1	MET28	ICS3	PFK26	HOS4	RTT107	HSF1	YGL006W-A	ARC1	TDH3	ENV11	YGR035W-A	PEP8	KAR2	PEP8	STB5	CRP1	YHR078W
							IRC21	tI(AAU)P2	YNL190W	VPH1	YNR065C	YMR295C		MET22					GRX5	tE(UUC)K	URB1	RPS27A	MAD2	MTC2	ERC1	RRP4	ERC1	YGR266W	GTR2	ART5	PHO86	YIR018C-A	COA3	YIL102C-A	MOB1	LAM1	SGF73	COG7	VPS73	PDX1	UPF3	YGR038C-B	IRC8	RRN7	IRC8	OYE2	IMP3	SAM35
							tV(AAC)M2	RPO26	KAR1	HEM4	YOL166W-A	ADE4		SPE2					NOP4	PIR1	MET14	tR(UCU)K	YJL028W	CWP1	RRF1	QNS1	RRF1	SLH1	TRS65	ROM1	CCT7	SEC11	BNA3	SGA1	SGA1	snR71	ALG2	RPN14	LSG1	YPP1	MRPL25	YGR039W	CHM7	BBC1	CHM7	IKI1	RTT107	IPI1
							YMR082C	YPR195C	SWT21	RRP36	YOL159C-A	GLC8		LDS2					YPL034W	KDX1	YKR005C	RPC25	APS3	YJU2	NCP1	PPE1	DOG1	YGR283C	CLC1	UPF3	GZF3	DAL7	PEP8	LYS12	LYS12	PEX18	MRH4	ERG26	tH(GUG)G2	PMT6	SLX9	NQM1	UBX6	CCT3	UBX6	GPI16	LAM1	NAM8
							tD(GUC)M	tP(UGG)Q	UBP10	YOR293C-A	ARG8	DDI3		RPP2A					SRL4	RSM22	RSC4	APL2	TPH3	CUE2	DOG1	NMD2	YHR045W	ZUO1	PEX35	MRPL25	YJL107C	GTT1	IRC8	ICE2	ICE2	MPC2	RAD6	CUL3	TOS8	ADE3	NNF2	RME1	NSP1	VTC4	NSP1	NBL1	snR71	YHR086W-A
							MUB1	15S_RRNA	MRPL19	ISW2	SMF1	MDJ2		OPI10					ULP1	SRP102	FOX2	MYO3	VTC4	HOT13	YHR045W	YHR078W	CIC1	ARN2	PSD2	PDC6	SET4	VTH2	CHM7	YIL082W-A	tE(CUC)I	DNA2	GEP7	PEX31	SPC105	MVB12	NOP7	TFC4	KAR2	tW(CCA)J	KAR2	SKN7	PEX18	RPF1
							tK(CUU)M	tW(UCA)Q	YNL184C	LDB19	RPL18A	PFA3		YOL024W					SWI1	tR(UCU)K	TOF2	tK(CUU)K	tW(CCA)J	VMA5	CIC1	KSP1	RUF5-1	YHL044W	tG(GCC)G1	NNF2	snR37	REE1	YJL047C-A	RCI37	YIL082W-A	NMD3	OLE1	SEC9	YGL088W	YGR210C	VOA1	YGR050C	RRN7	CCT8	RRN7	BAT1	MPC2	AHT1
							SPG4	AI1	RPS3	ALA1	INO4	FIG4		DIS3					TFC8	TGL1	YPT52	SRP21	YJL007C	PSG1	RUF5-1	SAM35	CUP1-1	YHL041W	YGR174W-A	NOP7	BCK1	HXT8	NSP1	RPN2	AIR1	YHR173C	ERV14	MCY1	GUP1	CRM1	tK(UUU)G2	FMP48	BBC1	CTK2	BBC1	YHR210C	DNA2	HXT1
							MYO5	ATP8	MRPL22	YOR343W-A	NDJ1	EMW1		CSI2					tF(GAA)P1	CTK1	MIC60	DGR2	OST1	LHS1	CUP1-1	STE12	CPR2	ARN1	ERG1	tK(UUU)G2	KHA1	CBP1	KAR2	ARC15	RCI37	ROF1	PRM8	DPC29	SCY1	AZR1	CLB1	MCO32	CCT3	COX16	CCT3	YHR213W-B	DBP8	HXT5
							POM152	ATP6	SKO1	EMT2	YOL103W-A	snR40		YSP3					tK(CUU)P	CMC1	DBP7	ABF1	SUI2	STB6	CPR2	HXT1	GIC1	YHL037C	ATF2	CLB1	GWT1	LAA1	HCA4	SUP17	ARC15	STB5	tV(AAC)G1	MTL1	KXD1	BNS1	CLD1	RSC1	VTC4	MPP10	VTC4	YHR214C-B	NMD3	GEP4
							DPI35	tE(UUC)Q	YCK2	PDE2	ITR2	SEC21		TIR2					YPR014C	YPK1	tR(ACG)K	KTI12	TDH2	YKL069W	GIC1	HXT5	RPP1	VMR1	PBP1	CLD1	IML2	ACO2	RRN7	YIL054W	SUP17	OYE2	RIM8	tD(GUC)G1	RPL7A	PHB2	ASN2	PEF1	tW(CCA)J	TDH2	tW(CCA)J	IMD2	ENO2	GRE3
							FDO1	BI2	YNL146C-A	YOR365C	MSH2	CUS2		AUS1					AGC1	SSH4	BCH2	HAP4	SPC1	YKL068W-A	RPP1	BIG1	SSZ1	RPL8A	OKP1	SHY1	SCP160	ELO1	BBC1	MMF1	YIL054W	IKI1	DST1	YGR027W-A	HSF1	YHB1	YGR125W	snR48	CCT8	MET3	CCT8	YHR218W	ROF1	ERP5
							DNF3	OLI1	YNL140C	SCP1	MHF1	YNL277W-A		RTS1					ARP7	OAC1	SAP190	CUE2	RBH2	NUP100	SSZ1	ERP5	RRP3	OCA5	UBR1	YGR125W	PRY1	MNN5	CCT3	AGE2	MMF1	GPI16	HEM2	GSC2	SGF73	PFK1	YGR127W	ADE6	CTK2	ILV3	CTK2	YIL177C	STB5	LSM12
							MSS11	VAR1	TOM22	RPS12	ADH1	TEX1		DDL1					GLN1	SBA1	SET3	HOT13	GEF1	MPE1	RRP3	APE4	RRP4	RIM101	HGH1	SYF2	ICS3	RFA3	VTC4	GVP36	AGE2	NBL1	SUP54	YGR035W-A	ALG2	YGR240C-A	SYF2	SPT4	COX16	ESS1	COX16	BNR1	OYE2	YHR127W
							YMR175W-A	21S_RRNA	YNL122C	YOR381W-A	ATG34	MRPL17		CRS5					SEC8	APN1	GMH1	VMA5	IMT3	NUP120	RRP4	CIA2	QNS1	SNF6	BUB1	PEX4	COA3	ERG20	tW(CCA)J	NOT3	NOT3	SKN7	PNC1	YGR038C-B	MRH4	YAP1802	PEX4	VHT1	MPP10	RAD26	TDH2	AIM20	IKI1	FUR1
							snR83	SCEI	NCS2	YRF1-8	ATG19	SUI1		AKR2					TFB4	HAP4	KAE1	PSG1	VPS55	SPC42	NOP10	YHR125W	PPE1	RIM4	tW(CCA)G2	TPO2	BNA3	QCR8	CCT8	CST6	CST6	BAT1	YGL036W	YGR039W	RAD6	RIE1	TPO2	ROM1	TDH2	tS(AGA)J	MET3	PAN6	GPI16	ECM14
							HSC82	tT(UGU)Q1	CYB5	YRF1-7	MAM3	ATG2		TOM6					UBA3	AAT1	YKR041W	STB6	RAD7	VPS24	QNS1	YHR127W	NMD2	SPO11	PDX1	VPS62	PEP8	HSP150	CTK2	CKA1	CKA1	YHR210C	HOP2	KSS1	GEP7	NOP19	CBF2	ENV11	MET3	CYC1	ILV3	CCT2	NBL1	SPL2
							CMC4	tC(GCA)Q	MIC27	PAU22	PSH1	ZWF1		RSB1					HOS1	YKL097C	UTH1	YKL069W	KCH1	YKL033W-A	PPE1	FUR1	YHR078W	PRS3	SKI6	CYS4	IRC8	DAS1	COX16	BCY1	BCY1	YHR214C-B	PGD1	MTE1	SDS23	ENO1	VPS62	UPF3	ILV3	tD(GUC)J4	ESS1	AXL2	SKN7	snR32
							VTI1	tL(UAA)Q	SWS2	YPL261C	RPP2A	KEX2		GYP1					SUP16	CWP2	SHB17	NUP100	HIT1	TTI1	NMD2	ARP1	KSP1	ETP1	YPP1	TIF4631	CHM7	SFH5	MPP10	EMA17	EMA17	YHR214C-E	GET1	NQM1	ERV14	YGR266W	YGR146C-A	MRPL25	ESS1	APS2	RAD26	RRT14	BAT1	CRP1
							CLN1	tK(UUU)Q	RPL16B	YPL257W	SUF17	CSL4		NRT1					YPR078C	CWP1	TRM2	MPE1	tD(GUC)J4	tV(AAC)K2	YHR078W	YHR131C	SAM35	YAP3	PMT6	GTR2	YJL047C-A	ROQ1	MET3	RPB3	RPB3	IMD2	JAC1	TFC4	tE(UUC)G2	SLH1	GPC1	SLX9	RAD26	ARP3	tS(AGA)J	AYR1	YHR210C	IMP3
							YMR209C	tD(GUC)Q	AQR1	HFI1	tP(UGG)O1	ELA1		SUF11					YPR084W	MIF2	RPS21A	NUP120	SUP4	IXR1	KSP1	YHR138C	STE12	MRP4	ADE3	TRS65	NSP1	TIF2	YJR011C	PDR11	PDR11	YHR218W	YGL015C	YGR050C	PRM8	EFG1	CCM1	NNF2	tS(AGA)J	CDC11	CYC1	POG1	YHR213W-B	PEX28
							DML1	tR(ACG)Q2	YDJ1	VIK1	HRD1	CNM67		RPS7A					RPN7	CAB3	TIF1	YKL050C	CBF1	MAE1	SAM35	RPC10	IPI1	OSH7	MVB12	CLC1	KAR2	YJL132W	YJR015W	DOT5	FAA3	YIL177C	MPO1	FMP48	RIM8	YOR1	CYS4	NOP7	CYC1	STE18	tD(GUC)J4	RHO3	YHR214C-B	RTT107
							SKY1	tN(GUU)Q	ARP5	IQG1	ALG6	PSY2		RAS1					tK(UUU)P	VMA5	BET3	ANR2	BNA2	TCD2	STE12	CRP1	HXT1	LEU5	ZPR1	PEX35	HCA4	URA2	ESS1	FAA3	CMI7	YIL161W	BRP1	YGR054W	DST1	ERV29	TIF4631	VMA21	tD(GUC)J4	BIR1	APS2	PRM5	IMD2	LAM1
							FSH2	COX2	YNL058C	RPL1A	YSP3	NNR1		YOR105W					tC(GCA)P2	SMY1	DRE2	PRI2	TMH11	URB1	IPI1	SKG6	BIG1	TCD1	CRM1	PSD2	RRN7	TRK1	RAD26	CMI7	YIL001W	AIM20	YGL006W-A	RSC1	HEM2	ZUO1	GTR2	VOA1	APS2	GRR1	ARP3	HIS5	YHR218W	snR71
							RPS10B	tT(UAG)Q2	MSG5	YPL216W	RTS1	GCR2		RGS2					THI22	YKL071W	SIS2	SPC42	STE18	snR87	HXT1	SPO12	CTM1	STP2	MRPL9	tG(GCC)G1	BBC1	LSM1	tS(AGA)J	YIL001W	DJP1	CCT2	COG7	PEF1	SUP54	YRF1-3	TRS65	tK(UUU)G2	ARP3	FIP1	HOC1	NUP159	YIL177C	PEX18
							tR(UCU)M1	COX3	COG5	CBP3	HSP10	DUG3		LEU9					CTR1	YKL068W-A	SRP40	NFU1	GRR1	MET14	HXT5	LAM1	ERP5	RPL27A	BNS1	YGR174W-A	CCT3	ALB1	tD(GUC)J4	DJP1	IST3	AXL2	RPN14	SPR3	PNC1	ARN2	CLC1	CLB1	CDC11	ADO1	CDC11	SDP1	BNR1	MPC2
							tA(AGC)M2	tM(CAU)Q2	tT(AGU)N2	AFT2	RAT1	KAR1		RPO31					RRP9	MSN4	MLP1	TUL1	JSN1	OSH6	BIG1	snR71	APE4	DIA4	PHB2	ERG1	VTC4	PHO86	NTA1	SQT1	SQT1	RRT14	ERG26	snR48	YGL036W	YHL041W	PEX35	CLD1	STE18	CPA2	BNA2	HOS4	AIM20	DNA2
							GAD1		tP(UGG)N2	snR59	tK(UUU)O	SWT21		CAT5					NCE102	BLI1	PCK1	YKL033W-A	FIP1	ECM9	CTM1	LIN1	CIA2	VPS29	YHB1	ATF2	tW(CCA)J	ASF1	CCT5	RPR2	RPR2	AYR1	CUL3	ADE6	HOP2	CBP2	ERG1	ASN2	BIR1	RSM7	STE18	COX5B	CCT2	NMD3
							COX7		SIW14	DDC1	SGO1	RHO5		ORT1					TPO3	OAR1	GEX2	TTI1	RPL43B	FOX2	ERP5	REC104	YHR125W	tQ(UUG)H	PFK1	PBP1	CCT8	CCT7	ARP3	MET28	MET28	RHO3	PEX31	SPT4	PGD1	VMR1	PBP1	YGR125W	GRR1	ENT3	BIR1	MOB1	AXL2	ENO2
							PRP24		SSN8	RSA1	RKI1	RPS3		EFT1					TDA6	CSE4	YLL066W-B	GPX1	YJR096W	TOF2	APE4	PEX18	YHR127W	YSC83	YGR240C-A	OKP1	CTK2	GZF3	BNA2	YIR018C-A	YIR018C-A	HIS5	SEC9	ROM1	GET1	RPL8A	UBR1	YGR127W	FIP1	RSF2	GRR1	YIL102C-A	RRT14	ROF1
							RCE1		tI(AAU)N2	NAB3	RGS2	SKO1		BAG7					YPR158W-A	ELM1	GPI13	ATP7	JJJ3	YPT52	CIA2	DNA2	FUR1	tA(AGC)H	MPC3	UBR1	COX16	YJL107C	STE18	DAL3	DAL3	NUP159	MCY1	ENV11	JAC1	OCA5	HGH1	SYF2	ADO1	STR2	FIP1	XBP1	AYR1	STB5
							CAT8		SUF10	UIP4	AZF1	YNL162W-A		PNO1					TIF3	VPS24	TPO1	URB1	ABM1	NTR2	YHR125W	PRP8	ARP1	MYO1	RIE1	HGH1	AVT1	SET4	BIR1	GTT1	GTT1	SDP1	DPC29	UPF3	ATE1	RIM101	BUB1	PEX4	CPA2	MET5	ADO1	LYS12	POG1	OYE2
							RIT1		SWM2	tE(UUC)P	TRS33	AAH1		PDR5					NUT2	tV(AAC)K2	EMC6	MET14	YMR1	GCN3	YHR127W	THP2	YHR131C	VMA16	NOP19	BUB1	MPP10	snR37	GRR1	VTH2	VTH2	HOS4	MTL1	MRPL25	YGL015C	RIM4	CRH1	TPO2	RSM7	RPS4A	CPA2	ICE2	RHO3	IKI1
							ABZ2		PRP2	DAP1	RPO31	CPT1		PNS1					MLC2	IXR1	COX17	RPC37	YJR115W	GMH1	FUR1	SPC97	YHR138C	RPN1	ENO1	tW(CCA)G2	MET3	BCK1	FIP1	REE1	REE1	PFK26	tD(GUC)G1	NNF2	MPO1	PRS3	HIP1	CBF2	ENT3	HMS2	RSM7	tE(CUC)I	PRM5	GPI16
							LIP1		SOL1	ATG29	IAH1	YNL122C		YOR161C-C					YPR195C	MAE1	tS(AGA)L	GCN3	YJR124C	KAE1	ARP1	FMO1	RPC10	DAP2	YGR266W	PDX1	YJR011C	KHA1	ADO1	CBP1	CBP1	SLM1	YGR027W-A	ESP1	LEU1	ETP1	TDH3	VPS62	RSF2	BAT2	YJR120W	YIL082W-A	HIS5	NBL1
							ADE4		AGA1	YPL162C	AFI1	YNL115C		RPS28A					AI1	TCD2	IZH3	SAP190	RSF2	YKR041W	YHR131C	YHR180W	CRP1	YHI9	SLH1	SKI6	ESS1	TOK1	CPA2	LAA1	LAA1	YIL102C-A	snR46	NOP7	BRP1	YAP3	PDX1	YGR146C-A	STR2	DAN4	ENT3	RCI37	NUP159	SKN7
							GAS1		snR49	PET20	tD(GUC)O	MIC27		DCI1					tD(GUC)Q	ATP7	AAT2	DID2	NMD5	UTH1	YHR138C	tT(UGU)H	IMP3	SLT2	EFG1	YPP1	RAD26	GWT1	RSM7	ACO2	ACO2	SGA1	YGR035W-A	tK(UUU)G2	YGL006W-A	MRP4	YPP1	GPC1	MET5	JEN1	RSF2	RPN2	SDP1	BAT1
							PSE1		tL(UAA)N	PRM4	SYC1	YNL092W		IES4					tM(CAU)Q1	MET14	RPL15A	CAF4	TTI2	HFL1	RPC10	YHR182W	SKG6	ERC1	YGR273C	PMT6	tS(AGA)J	IML2	TDA4	MNN5	CDC6	LYS12	YGR038C-B	CLB1	COG7	OSH7	PMT6	CCM1	RPS4A	URA1	STR2	SER33	HOS4	YHR210C
							THI12		HOL1	NOP53	LAS17	TCB2		MGM1					tV(UAC)Q	YKR005C	RSC58	YKR041W	MET5	YSR3	CRP1	IKI1	SPO12	BCD1	ZUO1	ADE3	tD(GUC)J4	SCP160	ENT3	RBH1	RBH1	ICE2	YGR039W	CLD1	RPN14	QCR10	ADE3	CYS4	HMS2	TRP3	MET5	ARC15	COX5B	YHR213W-B
							AAD14		YNR061C	TAF14	snR36	PMS1		STE4						RSC4	tA(UGC)L	UTH1	DAN4	DYN1	IMP3	PPX1	LAM1	NCP1	ARN2	MVB12	NTA1	PRY1	RSF2	RFA3	TOH1	tE(CUC)I	KSS1	YGR117C	ERG26	LEU5	MVB12	YGR161W-C	BAT2	TOR2	RPS4A	YIL054W	YIL108W	YHR214C-B
							PFA3		YOL164W-A	TFB2	IMT1	POR1		SAS5						tL(CAA)K	YLR042C	TRK2	DAL5	GLG1	SKG6	SCH9	snR71	YHR045W	YHL041W	YGR210C	CCT5	ICS3	STR2	TOH1	ERG20	YIL082W-A	MTE1	YGR125W	CUL3	STP2	YGR210C	TIF4631	DAN4	PTK1	HMS2	MMF1	MOB1	IMD2
							KRE1		CSS3	IDI1	BFR1	YIP3		RUD3						TOF2	PDC1	MRS4	SOR1	TIF1	SPO12	SKN7	LIN1	AAP1	ARN1	MRPL9	ARP3	COA3	IML1	QCR8	QCR8	AIR1	NQM1	SYF2	PEX31	VPS29	CRM1	GTR2	URA1	MIA40	BAT2	AGE2	SLM1	YHR218W
							SEC21		ZPS1	GDE1	RFC1	BOP3		WTM1						YKR015C	ERG3	TRM2	FRE2	BET3	RTT107	SET5	REC104	CIC1	YHL037C	BNS1	BNA2	BNA3	RPS4A	TPK1	TPK1	RCI37	TFC4	PEX4	SEC9	tS(AGA)H	AZR1	TRS65	TRP3	MST1	DAN4	GVP36	XBP1	YIL177C
							HCH1		DCP1	YPL108W	RCN2	tP(UGG)N2		MKK1						MIC60	HOG1	RPS21A	OXP1	DRE2	LAM1	CRG1	PEX18	RUF5-1	VMR1	PHB2	STE18	LOG1	HMS2	HSP150	HSP150	RPN2	YGR050C	TPO2	MCY1	YSC83	BNS1	CLC1	TOR2	PRS1	URA1	NOT3	LYS12	BNR1
							CAF120		ALR1	SSE1	WTM1	RCM1		MGE1						DBP7	tR(ACG)L	GLG1	TRP3	RPF2	snR71	YHR212W-A	DNA2	CUP1-1	RPL8A	YHB1	BIR1	PEP8	BAT2	DAS1	DAS1	SER33	FMP48	YGR146C-A	DPC29	MYO1	PHB2	PEX35	PTK1	STE3	TRP3	CST6	ICE2	AIM20
							SEC2		VPS68	ELP3	MKK1	IDP3		IRC13						tR(ACG)K	SLX4	TIF1	TOR2	DAD2	LIN1	YHR213W-B	PRP8	RSC30	OCA5	PFK1	GRR1	IRC8	DAN4	SFH5	RPA34	MAM33	YGR054W	CCM1	MTL1	RPN1	YHB1	PSD2	MIA40	MRP49	TOR2	CKA1	tE(CUC)I	NDC80
							ORC5		RPS19A	YTA6	MET7	HRB1		MET7						SAP190	DPH6	LAS1	MNN4	OMA1	REC104	YHR214C-E	THP2	GIC1	RIM101	YGR240C-A	FIP1	CHM7	MPH3	ROQ1	SFH5	ARC15	RSC1	CYS4	tD(GUC)G1	DAP2	PFK1	ERG1	MST1	TPK3	PTK1	BCY1	YIL082W-A	CCT2
							SIP3		SUF1	VPS28	RPN8	PRP2		ENV9						SET3	YLR154C-G	BET3	PTK1	SRP40	PEX18	IMD2	SPC97	SSZ1	SNF6	MPC3	ADO1	YJL047C-A	URA1	TIF2	ROQ1	SUP17	SPR3	TIF4631	YGR027W-A	YHI9	YGR240C-A	PBP1	PRS1	PIR1	YKT6	EMA17	RCI37	AXL2
							ELA1		INO4	YPL060C-A	DSE3	PHO91		GPN2						GMH1	YLR157C-C	DRE2	MIA40	MLP1	DNA2	YIL177C	FMO1	RRP3	RIM4	RIE1	CPA2	NSP1	TRP3	YJL132W	TIF2	YIL054W	snR48	GTR2	snR46	SLT2	MPC3	OKP1	STE3	GPM1	MST1	TIM44	RPN2	RRT14
							SSU72		WSC3	GRX5	VPH1	YNR014W		DSE3						KAE1	ASP3-3	ECM4	MTR2	PCC1	PRP8	YIL161W	YHR180W	RRP4	SPO11	NOP19	RSM7	KAR2	EAP1	URA2	YJL132W	MMF1	ADE6	TRS65	GSC2	ERC1	SOL4	UBR1	MRP49	DBR1	YKL183C-A	RPB3	SER33	AYR1
							snR19		COQ3	NOP4	FSF1	ARE2		MPD1						tA(AGC)K2	UPS2	SRL3	SPE1	NFT1	THP2	AIM20	tT(UGU)H	ERG7	YHL012W	ENO1	TDA4	HCA4	TOR2	LSM1	URA2	AGE2	SPT4	CLC1	YGR035W-A	BCD1	RIE1	HGH1	TPK3	RPT1	PRS1	TIR3	ARC15	POG1
							POP1		MPD2	YPL034W	MOD5	POP2		tA(UGC)O						YKR041W	RPL37A	SRP40	FAS1	VBA5	DBP8	SLN1	YHR182W	NOP10	PRS3	APL6	ENT3	RRN7	PTK1	ALB1	TRK1	GVP36	ROM1	PEX35	YGR038C-B	NCP1	NOP19	BUB1	PIR1	MRP8	STE3	FAA3	YIL054W	RHO3
							IES2		ATG34	ULP1	FAA1	ESF2		ISW2						UTH1	NOP56	PCK1	RPL17A	YLL066W-B	SPC97	TPM2	IKI1	QNS1	ETP1	YGR266W	RSF2	BBC1	MIA40	PHO86	LSM1	NOT3	ENV11	PSD2	YGR039W	YHR045W	ENO1	CRH1	GPM1	2001-10-01	MRP49	CMI7	MMF1	PRM5
							SSB2		ATG19	CTF19	LDB19	tL(UAA)N		FAA1						SHB17	TUB4	SIR1	COY1	PAU18	FMO1	TMA108	PPX1	PPE1	YAP3	SLH1	STR2	CCT3	MST1	ASF1	ALB1	CST6	UPF3	tG(GCC)G1	KSS1	AAP1	YGR266W	tW(CCA)G2	DBR1	RCI50	TPK3	YIL001W	AGE2	HIS5
							RIO2		tG(GCC)O1	SWI1	YOR338W	HOL1		GNT1						TRM2	BUR2	NFT1	STE3	MMP1	YHR180W	FKH1	SCH9	NMD2	MRP4	EFG1	IML1	MAD3	YKL183C-A	CCT7	PHO86	CKA1	MRPL25	YGR174W-A	MTE1	CIC1	SLH1	HIP1	RPT1	MYO3	PIR1	DJP1	GVP36	NUP159
							YNL195C		PEX15	RRP12	YOR343W-A	YNR061C		SNC2						RPS21A	tI(UAU)L	GEX2	EBP2	AQY2	tT(UGU)H	ASG1	SKN7	IRE1	OSH7	YGR273C	RPS4A	VTC4	FAS1	GZF3	ASF1	BCY1	NNF2	ERG1	NQM1	RUF5-1	EFG1	TDH3	MRP8	RAD27	GPM1	SQT1	NOT3	SDP1
							YNL190W		SUF17	TFC8	tP(UGG)O3	BSC5		YOR338W						TIF1	SSP120	MMP1	MRPL38	YBT1	YHR182W	RHO3	SET5	KSP1	LEU5	ZUO1	HMS2	tW(CCA)J	PRS1	YJL107C	CCT7	EMA17	NOP7	ATF2	TFC4	CUP1-1	YOR1	PDX1	RCI50	KTI12	DBR1	RPR2	CST6	HOS4
							MRPL19		TLG2	AEP3	NDD1	CSS3		tP(UGG)O3						LAS1	tA(AGC)L	YBT1	KKQ8	ATG10	IKI1	POR2	YHR212W-A	STE12	TCD1	ARN2	BAT2	CCT8	STE3	snR37	GZF3	RPB3	tK(UUU)G2	PBP1	YGR050C	RSC30	ERV29	YPP1	MYO3	HAP4	RPT1	MET28	CKA1	COX5B
							YNL184C		YOL013W-A	tF(GAA)P1	FRE3	ZPS1		PYK2						BET3	RPS28B	TPO1	MRP49	YLL032C	PPX1	SDP1	YHR213W-B	IPI1	STP2	YHL041W	DAN4	CTK2	MRP49	BCK1	YJL107C	PDR11	CLB1	UBR1	FMP48	GIC1	ZUO1	PMT6	YPK1	GFA1	MRP8	YIR018C-A	BCY1	YIL108W
							RPS3		PFA4	AIM45	YOR381W-A	YOL153C		TFB6						DRE2	YLR264C-A	tP(UGG)L	MCD4	FRA1	SCH9	YIL108W	YHR214C-E	NAM8	RPL27A	ARN1	MPH3	COX16	TPK3	KHA1	SET4	DOT5	CLD1	HGH1	YGR054W	SSZ1	YRF1-3	ELP2	RAD27	CWP1	2001-10-01	DAL7	EMA17	MOB1
							APC1		YSP3	ATP20	FIT2	PEX11		VTS1						tK(UUU)K	YCS4	PAU17	PIR1	TPO1	SKN7	MOB1	IMD2	AHT1	DIA4	YHL037C	TRP3	MPP10	PIR1	TOK1	snR37	FAA3	YGR125W	BUB1	RSC1	RRP4	ARN2	ADE3	KTI12	YJU2	RCI50	GTT1	TIM44	SLM1
							YCK2		TSR3	VMA13	YOR389W	CTR9		AMF1						PTR2	SMD2	SSA2	YKL162C	ISA1	SET5	DPH1	YIL177C	HXT1	VPS29	VMR1	EAP1	MET3	GPM1	GWT1	MRPL49	CMI7	SYF2	tW(CCA)G2	PEF1	PCL5	YHL044W	MVB12	HAP4	MDH1	MYO3	VTH2	RPB3	XBP1
							MFA2		tR(ACG)O	UBA3	HSP33	ALR1		RDR1						MLP1	COQ11	HIF1	KDX1	HSP104	YHR212W-A	YIL102C-A	YIL161W	BIG1	tS(AGA)H	RPL8A	TOR2	YJR011C	DBR1	SCP160	KHA1	YIL001W	PEX4	PDX1	snR48	NOP10	YHL041W	YGR210C	GFA1	VMA5	RAD27	REE1	TIR3	LYS12
							FYV6		ROD1	YPR071W	YRF1-8	WSC3		FRE3						PCK1	SEC72	EMC6	ELF1	HIF1	YHR213W-B	SGA1	AIM20	ERP5	YSC83	OCA5	PTK1	YJR015W	RPT1	ICS3	GWT1	DJP1	TPO2	SKI6	ADE6	QNS1	YHL037C	RSM27	CWP1	LHS1	KTI12	HXT8	FAA3	ICE2
							KRE33		HSP10	SUP16	YRF1-7	NDJ1		FIT2						GEX2	GSP1	NOC3	RSM22	COX19	YHR214C-E	BMT5	SLN1	YHR127W	tA(AGC)H	RIM101	MIA40	ILV3	MRP8	JEM1	SCP160	SQT1	tA(AGC)G	YPP1	SPT4	PPE1	VMR1	CRM1	MDH1	STB6	HAP4	CBP1	CMI7	tE(CUC)I
							FAR11		SFM1	YPR084W	PAU22	ITR2		YOR387C						YLL066W-B	YLR296W	SDO1	DBR1	DPS1	IMD2	tI(AAU)I1	REV7	FUR1	MYO1	SNF6	MST1	ESS1	SDH3	BNA3	PRY1	RPR2	YGR146C-A	PMT6	ROM1	NMD2	RPL8A	PET54	VMA5	YKL069W	GFA1	LAA1	YIL001W	YIL082W-A
							NCS2		CRS5	PRE2	YPL276W	MSH2		FDH1						ATG10	EXG1	IZH3	MRP8	EMC6	YIL177C	PRK1	TPM2	YHR131C	VMA16	RIM4	YKL183C-A	RAD26	2001-10-01	LOG1	ICS3	MET28	GPC1	ADE3	ENV11	IRE1	OCA5	AZR1	LHS1	NUP100	CWP1	ACO2	DJP1	RCI37
							OCA1		HIR2	DBF20	tW(CCA)P	MPD2		YRF1-8						ENT4	tL(UAG)L2	SED5	CTK1	SPO75	YIL161W	tE(CUC)I	TMA108	YCK1	RPN1	SPO11	FAS1	tS(AGA)J	RCI50	PEP8	COA3	YIR018C-A	CCM1	YGR210C	UPF3	KSP1	SNF6	BNS1	STB6	YET1	MDH1	ELO1	SQT1	RPN2
							SUN4		DBP5	tK(UUU)P	VIK1	ATG19		PAU22						TPO1	MET17	RAD5	HSK3	NOC3	AIM20	YIL082W-A	FKH1	SPL2	DAP2	PRS3	STE3	tD(GUC)J4	MYO3	IRC8	BNA3	DAL3	CYS4	CRM1	MRPL25	SAM35	RIM4	PHB2	YKL069W	MSN4	VMA5	MNN5	RPR2	SER33
							AQR1		STD1	tC(GCA)P2	FLC1	PSH1		ERR2						PAU17	YLR302C	COX12	CMC1	PAM18	SLN1	RCI37	ASG1	RPC10	YHI9	ETP1	MRP49	NTA1	PGM1	CHM7	LOG1	NRE1	PTI1	HSV2	NNF2	STE12	PRS3	YHB1	NUP100	BLI1	LHS1	RFA3	MET28	ARC15
							GCD10		RAT1	RRP9	RPL1A	GAL11		SAM4						EMC6	tI(AAU)L1	RIC1	RCI50	tS(AGA)L	CCT2	SPO22	STH1	CRP1	SLT2	YAP3	TPK3	CCT5	YPK1	YJL047C-A	PEP8	GTT1	TIF4631	BNS1	VAS1	IPI1	ETP1	PFK1	YET1	FBA1	STB6	CPS1	YIR018C-A	YIL054W
							ARP5		ASE1	YPR158W-A	PCL8	NOP12		ATP15						SOF1	ACO1	AFB1	PMU1	LOT6	TPM2	HOP1	RHO3	SKG6	ERC1	MRP4	PIR1	ARP3	OAC1	NSP1	IRC8	VTH2	GTR2	PHB2	ESP1	NAM8	YAP3	YGR240C-A	MSN4	TOA2	YKL069W	TOH1	DAL7	MMF1
							YNL058C		UFE1	TIF3	CBP3	YOL036W		MDL2						COX17	tX(XXX)L	TRX1	SSH4	PSR2	TMA108	SEC6	HIS5	LAM1	BCD1	OSH7	GPM1	CDC11	ABF1	KAR2	CHM7	REE1	TRS65	YHB1	NOP7	YHR086W-A	MRP4	YAP1802	BLI1	MDM35	NUP100	QCR8	GTT1	AGE2
							VAC7		BUD21	tI(AAU)P2	AFT2	IFM1		PLC1						ORC3	MID2	PDC1	SBA1	SDO1	FKH1	YIL054W	POR2	snR71	NCP1	LEU5	DBR1	BNA2	KTI12	HCA4	YJL047C-A	CBP1	CLC1	PFK1	tK(UUU)G2	AHT1	RPL14B	MGA1	FBA1	PRI2	YET1	TPK1	VTH2	GVP36
							MSG5		YOR097C	RPO26	RSA1	YOL013W-A		FUM1						YLR001C	tD(GUC)L2	YLR046C	KTI12	IZH3	ASG1	GPP1	SDP1	REC104	YHR045W	TCD1	RPT1	STE18	HAP4	RRN7	NSP1	LAA1	PEX35	YGR240C-A	CLB1	HXT1	OSH7	RIE1	TOA2	MMO1	MSN4	HSP150	REE1	NOT3
							GPI15		LEU9	OPT2	NAB3	HRD1		YPL247C						tS(AGA)L	tE(UUC)L	PER33	HAP4	UBR2	STH1	DFG10	YIL108W	SOL3	AAP1	STP2	MRP8	BIR1	GFA1	BBC1	KAR2	ACO2	PSD2	MPC3	CLD1	HXT5	QCR10	NOP19	MDM35	VPS24	BLI1	DAS1	HXT8	CST6
							tT(AGU)N2		TRS33	YPR195C	tE(UUC)P	UTP23		VMA11						PPR1	VRP1	EMP46	YKL106C-A	RAD5	RHO3	NEO1	MOB1	MTG2	CIC1	RPL27A	SDH3	GRR1	CWP1	CCT3	RRN7	MNN5	tG(GCC)G1	CPD1	SHY1	SFB3	LEU5	ENO1	PRI2	NFU1	FBA1	SFH5	CBP1	CKA1
							tP(UGG)N2		RTC5	ARR2	COX10	AUS1		USV1						SDO1	SPO77	SRL2	YPF1	RSC58	HIS5	NOT3	DPH1	NMD3	RUF5-1	DIA4	RCI50	FIP1	MDH1	MAD3	BBC1	ATG36	YGR174W-A	SOL4	YGR117C	KIC1	STP2	YGR266W	MMO1	snR69	TOA2	ROQ1	LAA1	BCY1
							SIW14		CAT5	15S_RRNA	DAP1	tT(AGU)O2		RPL1A						AAT2	FKS1	CDC45	YKL097C	SMF3	POR2	PRM2	YIL102C-A	SPC97	CUP1-1	VPS29	MYO3	ADO1	LHS1	VTC4	CCT3	RBH1	ERG1	RIE1	YGR125W	GRE3	VPS29	FOL2	VPS24	TUL1	MDM35	TIF2	ACO2	EMA17
							SAM50		IAH1	tW(UCA)Q	SET6	ROD1		BMS1						RPL15A	TRR4	snR79	CWP1	tA(UGC)L	SDP1	CST6	SGA1	YHR173C	RSC30	tS(AGA)H	PGM1	CPA2	STB6	CCT8	MAD3	RFA3	ATF2	NOP19	SYF2	ERP5	tQ(UUG)H	HUA1	NFU1	TFA1	MMO1	YJL132W	ELO1	TIM44
							SSN8		ADE2	AI1	YPL162C	HSP10		PGC1						RSC58	RPL26A	REA1	YJU2	YLR036C	YIL108W	CKA1	BMT5	YHR180W	GIC1	YSC83	YPK1	RSM7	YKL069W	CTK2	VTC4	TOH1	PBP1	ENO1	PEX4	UBA4	YSC83	SLH1	snR69	PAN3	VPS24	URA2	RBH1	RPB3
							tI(AAU)N2		SUF5	AI5_BETA	BEM4	SFM1		COA2						tA(UGC)L	TAL1	YLR108C	CUE2	COX12	MOB1	CAP2	PRK1	YHR182W	SSZ1	tA(AGC)H	ABF1	TDA4	tV(AAC)K1	COX16	tW(CCA)J	QCR8	OKP1	COQ6	TPO2	YHR127W	tA(AGC)H	SCW4	TUL1	SKA1	NFU1	LSM1	RFA3	YIL012W
							ASI3		RPB2	ATP8	PET20	DFG16		UIP4						PAU23	tK(UUU)L	MSL5	MIF2	AFB1	DPH1	BCY1	YIL082W-A	IKI1	RRP3	MYO1	KTI12	ENT3	NUP100	MPP10	CCT8	TPK1	UBR1	TNA1	YGR146C-A	FUR1	MYO1	YOR1	TFA1	ATP7	snR69	ALB1	TOH1	FAA3
							SUF10		SLP1	ATP6	KIP2	YOR034C-A		RTC6						RIC1	CTF3	USB1	SMY1	YLR042C	YIL102C-A	EMA17	SEC28	PPX1	RRP4	VMA16	HAP4	RSF2	MSN4	APL1	CTK2	HSP150	HGH1	YGR266W	GPC1	YCK1	VMA16	ERV29	PAN3	CAP1	TUL1	PHO86	QCR8	CMI7
							RPC34		RPS28A	tE(UUC)Q	KAP120	snR62		PPQ1						AFB1	CCW14	SLX4	DHR2	PDC1	SGA1	SNL1	SPO22	SKN7	NOP10	RPN1	GFA1	STR2	BLI1	TDH2	COX16	FBP26	BUB1	SLH1	CYS4	SPL2	RPN1	ZUO1	SKA1	SFT1	TFA1	ASF1	TPK1	YIL001W
							SWM2		ALE1	BI2	SPC29	IRC23		TRE1						YLR042C	VPS33	PUS5	STB6	STU2	BMT5	tT(AGU)I2	HOP1	SET5	QNS1	DAP2	CWP1	IML1	FBA1	MET3	AVT1	DAS1	tW(CCA)G2	EFG1	TIF4631	snR32	DAP2	IMA1	ATP7	MET14	PAN3	GZF3	HSP150	DJP1
							CSE2		GAC1	OLI1	TFB2	TOM6		REV3						PDC1	SEI1	YLR179C	YKL068W-A	FCF2	tE(CUC)I	PDR11	SEC6	YHR210C	PPE1	YHI9	MDH1	RPS4A	TOA2	ESS1	MPP10	SFH5	PDX1	YGR273C	GTR2	RPC10	YHI9	YRF1-3	CAP1	RSC4	SKA1	YJL107C	DAS1	SQT1
							ARE2		SYC1	VAR1	VPS30	DBP5		ATG5						ERG3	YLR406C-A	TOS4	tH(GUG)K	OSW2	YIL082W-A	URM1	YIL054W	YHR213W-B	NMD2	SLT2	LHS1	HMS2	TMA19	RAD26	MRX12	TIM17	SKI6	SCW4	TRS65	CRP1	SLT2	ARN2	SFT1	YKR011C	ATP7	snR37	RPA34	RPR2
							AGA1		snR36	21S_RRNA	IDI1	RAT1		RPL33A						MNL2	YLR412C-A	UPS1	YNK1	ERG3	RCI37	NAS2	GPP1	YHR214C-C	IRE1	ERC1	STB6	BAT2	MDM35	tS(AGA)J	APL1	TIF2	YPP1	ERV29	CLC1	IMP3	ERC1	YHL041W	VPS1	YPT52	CAP1	BCK1	SFH5	MET28
							PET494		IES4	SCEI	NOG1	TMC1		ISU1						RPL22A	tL(UAA)L	PBA1	DPC7	REX2	SPO22	YIA6	DFG10	YHR214C-E	KSP1	BCD1	YKL069W	DAN4	MMO1	CYC1	TDH2	YJL132W	PMT6	ZUO1	PEX35	PEX28	BCD1	CBP2	RSC4	SAP190	SFT1	KHA1	ROQ1	YIR018C-A
							tL(UAA)N		ULS1	tL(UAA)Q	ELP3	SGO1		DBP1						SND2	tN(GUU)L	CDC123	YET1	PER33	HOP1	EPS1	NEO1	IMD2	SAM35	NCP1	tV(AAC)K1	MPH3	SPC42	ISY1	MET3	URA2	ELP2	BIO2	PSD2	RTT107	NCP1	VMR1	YKR011C	DID2	MET14	TOK1	TIF2	DAL7
							HOL1		IMT1	tK(UUU)Q	VPS28	UFE1		FMP30						XDJ1	SEN1	UTP13	MSN4	SRL2	SEC6	CFD1	NOT3	YIL177C	STE12	YHR045W	NUP100	URA1	VPS24	KCH1	SPC1	LSM1	ADE3	ARN2	tG(GCC)G1	LAM1	YHR045W	RPL8A	YPT52	GAP1	RSC4	GWT1	YJL132W	GTT1
							YNR066C		NPT1	tD(GUC)Q	tC(GCA)P1	SKI7		ATG21						MIM2	CAR2	tL(UAG)L1	BLI1	NYV1	YIL054W	CMI7	PRM2	YIL161W	IPI1	AAP1	YET1	TRP3	NFU1	NTA1	YJR011C	ALB1	YGR210C	YHL041W	YGR174W-A	snR71	AAP1	GUT1	SAP190	tA(AGC)K2	YKR011C	DPB11	URA2	VTH2
							DSE4		STE4	tS(GCU)Q1	YPL060C-A	TGL5		ERI1						SEN2	SEC39	ECM22	MPE1	MIM2	GPP1	INP51	CST6	AIM20	NAM8	CIC1	MSN4	EAP1	TUL1	CCT5	ESS1	PHO86	RSM27	YHL037C	ERG1	LIN1	CIC1	OCA5	DID2	PLN1	YPT52	TAX4	LSM1	REE1
							YNR071C		MGE1	tY(GUA)Q	NOP4	TCB1		SSU1						snR6	RIF2	tI(UAU)L	NUP120	snR79	DFG10	MPH1	CKA1	CCT2	YHR086W-A	RUF5-1	BLI1	TOR2	MAE1	ARP3	YJR028W	ASF1	CRM1	VMR1	ATF2	REC104	RUF5-1	RIM101	tD(GUC)K	MRS4	SAP190	IML2	ALB1	HXT8
							AIF1		IRC13	tN(GUU)Q	SVL3	VAM3		RPL21B						HOG1	tI(AAU)L2	BNA5	ASK1	REA1	NEO1	DJP1	CAP2	REV7	AHT1	CUP1-1	FBA1	PTK1	PAN3	BNA2	RAD26	CCT7	MRPL9	RPL8A	PBP1	SOL3	CUP1-1	SNF6	GAP1	DYN1	DID2	SCP160	PHO86	CBP1
							YOL166W-A		HNT3	tM(CAU)Q1	ULP1	AZF1		GCR1						tR(ACG)L	YLR456W	TOP3	CSE4	snR6	NOT3	IST3	BCY1	TMA108	HXT1	RSC30	TOA2	MIA40	SKA1	STE18	tS(AGA)J	GZF3	HSV2	OCA5	RNR4	DNA2	RSC30	RIM4	tA(AGC)K2	GLG1	tD(GUC)K	PRY1	ASF1	LAA1
							AAD15		VPH1	COX2	CTF19	TRS33		ALD6						CLF1	NBP1	YLR236C	ELM1	AVL9	PRM2	ICR1	EMA17	OM45	BIG1	CPR2	TMA19	MST1	ATP7	BIR1	CYC1	YJL107C	BNS1	RIM101	UBR1	CDC23	CPR2	PRS3	PLN1	UTP30	GAP1	ICS3	CCT7	ACO2
							YOL155W-A		tA(UGC)O	tT(UAG)Q2	SWI1	RPO31		SGF11						YLR126C	YLR462W	CSC1	MMO1	MSL5	CST6	MRS1	SNL1	FKH1	GRE3	GIC1	MDM35	YKL183C-A	CAP1	GRR1	KCH1	snR37	PHB2	SNF6	HGH1	MTG2	GIC1	ETP1	MRS4	snR42	tA(AGC)K2	COA3	GZF3	ELO1
							FRE7		ISW2	COX3	RQC2	IAH1		YPL038W-A						SLX4	YRF1-5	IRC20	VPS24	YPS3	CKA1	DAL81	tT(AGU)I2	RRT14	ERP5	SSZ1	MMO1	FAS1	SFT1	FIP1	CCT5	BCK1	PHO81	RPS20	BUB1	NMD3	SSZ1	YAP3	DYN1	PAM17	PLN1	BNA3	YJL107C	MNN5
							CTR9		SNU66	tM(CAU)Q2	TFC8	tD(GUC)O		SMA1						RRN5	YML122C	RCK2	NFU1	USB1	CAP2	INA22	PDR11	RHO3	BZZ1	RRP3	SPC42	PRS1	VPS1	YJR096W	ARP3	KHA1	MIC26	YHL012W	tW(CCA)G2	ATG7	RRP4	MRP4	GLG1	BET3	MRS4	LOG1	SET4	RBH1
							ARG8		RPL20B		CIT3	YOR131C		SKS1						DPH6	NGL3	tA(AGC)L	TTI1	SLX4	BCY1	DAL2	URM1	PRM5	YHR127W	RRP4	VPS24	STE3	MEH1	JJJ3	BNA2	TOK1	PFK1	PRS3	PDX1	SPC97	PCL5	OSH7	UTP30	DRE2	DYN1	PEP8	snR37	RFA3
							CDC33		SFG1		SUT2	THI80		MRPS16						SMD3	PML39	RED1	tV(AAC)K2	DPH6	EMA17	DAL7	YIA6	HIS5	FUR1	PCL5	NFU1	MRP49	YKR011C	CPA2	STE18	GWT1	YGR240C-A	ETP1	SKI6	YHR173C	NOP10	QCR10	TFA2	YKR073C	GLG1	IRC8	BCK1	TOH1
							RTC1		HSH49		YPR011C	MRPL23		HAL1						YLR152C	SEC65	RPS28B	IXR1	tQ(UUG)L	SNL1	DAL3	EPS1	SDP1	YHR131C	ERG7	TUL1	TPK3	PRY2	RSM7	BIR1	SCP160	MPC3	YAP3	YPP1	ROF1	QNS1	LEU5	PAM17	MSA2	UTP30	CHM7	KHA1	QCR8
							VPS68		LDB19		RLF2	RPB2		ICL2						RNH203	AIM33	NEJ1	TCD2	ETS2-1	tT(AGU)I2	GTT1	CFD1	HOS4	YCK1	NOP10	tV(AAC)K2	PIR1	YPT52	IBA57	GRR1	ICS3	CPD1	MRP4	PMT6	STB5	PPE1	STP2	BET3	MTD1	snR42	UBX6	TOK1	TPK1
							HRP1		YOR343W-A		MCM4	ISN1		tG(GCC)P1						ETS2-1	ALO1	YSH1	CDC16	RDN5-1	PDR11	VTH2	CMI7	YIL108W	SPL2	QNS1	MAE1	GPM1	SAP190	ENT3	FIP1	JEM1	SOL4	RPL14B	ADE3	YHR180W	NMD2	VPS29	DRE2	TGL4	PAM17	GYP6	GWT1	HSP150
							RPL18A		EMT2		AGC1	ALE1		YPR014C						YLR154C-G	RPL6A	YLR283W	MAK11	ETS2-2	URM1	LAA1	INP51	MOB1	RPC10	PPE1	PAN3	DBR1	DID2	RSF2	YJR096W	COA3	RIE1	OSH7	YGR210C	tT(UGU)H	IRE1	tS(AGA)H	MSA2	SRL3	CCP1	NSP1	DPB11	DAS1
							ZEO1		TYE7		VMA13	SYC1		YPR015C						ITS1-2	ITT1	YLR287C	MCO12	YLR154C-G	NAS2	ECM25	DJP1	SGA1	CRP1	NMD2	SKA1	RPT1	GAP1	MNS1	YMR1	BNA3	NOP19	LEU5	CRM1	IKI1	KSP1	YSC83	MTD1	SRP40	BET3	NUP192	ARG3	RPA34
							SUF1		tP(UGG)O3		YPR071W	DCI1		RLF2						ETS1-2	SMA2	COQ11	ATP7	ITS1-2	YIA6	tT(AGU)J	IST3	BMT5	SKG6	IRE1	ATP7	MRP8	tA(AGC)K2	HMS2	RSM7	LOG1	ENO1	TCD1	MRPL9	PPX1	SAM35	tA(AGC)H	TGL4	MLP1	DRE2	KAR2	TAX4	SFH5
							WSC3		PIP2		MRL1	snR36		GLN1						RDN5-3	RPS1B	GSP1	URB1	ETS1-2	EPS1	GON7	ICR1	LYS12	LAM1	KSP1	CAP1	SDH3	PLN1	BAT2	STE24	PEP8	COQ6	STP2	HSV2	SKN7	STE12	MYO1	SRL3	PCK1	MSA2	HCA4	IML2	ROQ1
							YOL103W-A		YOR365C		PRE2	BFR1		SPO24						YLR156C-A	YML054C-A	YLR296W	MRT4	RDN5-3	CFD1	RBH1	MRS1	tE(CUC)I	snR71	STE12	SFT1	2001-10-01	MRS4	DAN4	IBA57	IRC8	TNA1	SOD2	BNS1	SET5	IPI1	VMA16	SRP40	UBP11	MTD1	RRN7	SCP160	TIF2
							WRS1		GPB1		DBF20	DED1		TIF5						YLR157C-C	SUP5	EXG1	snR87	YLR156C-A	CMI7	PFD1	DAL81	YIL082W-A	REC104	IPI1	MEH1	RCI50	DYN1	TRP3	ENT3	CHM7	YGR266W	DIA4	PHB2	BAT1	NAM8	RPN1	MLP1	SIR1	TGL4	BBC1	PRY1	YJL132W
							COQ3		YOR381W-A		tC(GCA)P2	RET1		SEC8						ASP3-3	tG(GCC)M	tL(UAG)L2	MET14	PUS5	INP51	KRE9	INA22	AIR1	SOL3	NAM8	YKR011C	MYO3	GLG1	EMC3	RSF2	YJL047C-A	SLH1	VPS29	PHO81	YHR210C	YHR086W-A	DAP2	PCK1	YLL066W-B	SRL3	CCT3	ICS3	URA2
							SPO21		FEX1		ANT1	NPT1		YPR084W						UPS2	SUF7	MET17	YKR005C	UPS2	DJP1	ASG7	DAL2	HOP1	MTG2	YHR086W-A	YPT52	PGM1	UTP30	EAP1	EFM3	NSP1	EFG1	tQ(UUG)H	MIC26	YHR212W-A	AHT1	YHI9	UBP11	AQY2	SRP40	MAD3	BNA3	LSM1
							MSH2		YPL257W		YPR137C-A	RPB10		ASA1						CBF5	CGI121	YLR302C	tL(CAA)K	DPH5	IST3	ERG20	DAL7	SEC6	DBP8	MSR1	SAP190	YPK1	snR42	TOR2	MNS1	KAR2	YGR273C	YSC83	PFK1	YHR213W-B	HXT1	SLT2	SIR1	LDB18	MLP1	VTC4	LOG1	ALB1
							YOL085C		YPL229W		YPR158W-A	MGM1		RRG8						VTA1	AMD1	tI(AAU)L1	PRY2	CBF5	ICR1	TPK1	DAL3	ARC15	NMD3	AHT1	DID2	OAC1	PAM17	MNN4	HMS2	HCA4	ZUO1	tA(AGC)H	YGR240C-A	YHR214C-C	HXT5	ERC1	YLL066W-B	SDH2	PCK1	CCT8	PEP8	PHO86
							ATG34		YPL225W		tG(GCC)P2	RFC1		YPR127W						MDL1	RPS18B	STT4	YPT52	RFX1	MRS1	YJL163C	GTT1	YIL054W	SPC97	HXT1	GAP1	ABF1	BET3	PTK1	BAT2	RRN7	BIO2	MYO1	MPC3	YHR214C-E	SFB3	BCD1	AQY2	VPS13	UBP11	SUP51	YJL052C-A	ASF1
							SDH5		SAR1		SGV1	RCN2		NAT3						ATG26	RPS17A	CDA1	MIC60	YLR179C	DAL81	FBP26	VTH2	GPP1	YHR173C	SFB3	tA(AGC)K2	KTI12	DRE2	MIA40	DAN4	BBC1	ARN2	VMA16	CPD1	IMD2	BIG1	NCP1	LDB18	IRC19	SIR1	SYS1	IRC8	GZF3
							MET22		CBP3		TIF3	WTM1		CTF4						TUB4	YML018C	CHS5	DBP7	TOS4	INA22	DAS1	LAA1	MMF1	YHR180W	BIG1	PLN1	HAP4	YKR073C	MST1	TRP3	CCT3	YHL044W	RPN1	RIE1	YIL177C	GRE3	YHR045W	SDH2	TPO1	YLL066W-B	MPP10	CHM7	YJL107C
							tN(GUU)O1		SRP72		tI(AAU)P2	ESA1		RRP9						CCC1	MRPL39	MID2	GCN3	EMG1	DAL2	YUR1	ECM25	DFG10	YHR182W	ERP5	MRS4	GFA1	ECM4	MTR2	EMC3	MAD3	YHL041W	DAP2	NOP19	YIL161W	ERP5	AAP1	VPS13	HIF1	AQY2	APL1	UBX6	SET4
							PEX15		AFT2		OPT2	RPN8		MEP3						IFH1	GIS4	tD(GUC)L2	SAP190	ATG26	DAL7	MRS3	tT(AGU)J	NEO1	IKI1	BZZ1	DYN1	CWP1	MSA2	LOT5	EAP1	VTC4	EFM1	YHI9	ENO1	BNR1	APE4	CIC1	TPO1	COX19	LDB18	SUI2	GYP6	snR37
							snR50		RSA1		YPR195C	VPH1		KAR3						BUR2	AIM34	snR57	KAE1	PEX13	DAL3	URA2	GON7	PIG2	PPX1	YHR127W	GLG1	MDH1	MTD1	FAS1	TOR2	CCT8	YHL037C	SLT2	COQ6	AIM20	YHR127W	RUF5-1	SPA2	BPT1	SDH2	TDH2	NSP1	LSB6
							SMC5		PRM3		ARR1	FSF1		YPR145C-A						CSC1	ANY1	tE(UUC)L	tD(GUC)K	PBA1	GTT1	TRK1	RBH1	NOT3	SKN7	FUR1	UTP30	VMA5	TGL4	PRS1	MNN4	CTK2	VMR1	ERC1	TNA1	SLN1	FUR1	CUP1-1	COX19	EMC6	VPS13	MET3	NUP192	SAP185
							SUF17		YPL191C		YPR202W	RRP36		YPR147C						IRC20	tE(UUC)M	NUP2	YKR041W	CDC123	VTH2	ASF1	PFD1	CST6	SET5	YHR131C	KTR2	LHS1	SRL3	STE3	PTK1	COX16	RPL8A	BRL1	YGR266W	CCT2	YCK1	RSC30	BPT1	YEH1	IRC19	ESS1	KAR2	BCK1
							YOL014W		NAB3		tP(UGG)Q	RRS1		TPO3						YEF3	SEC59	VRP1	UTH1	CPR6	LAA1	YJL113W	KRE9	CKA1	BAT1	YCK1	snR42	STB6	SRP40	MRPL38	MIA40	MPP10	OCA5	BCD1	SLH1	REV7	SPL2	CPR2	EMC6	COX17	TPO1	RAD26	HCA4	KHA1
							ALG6		TCO89		15S_RRNA	ISW2		tA(AGC)P						YLR255C	snR75	FKS1	TRM2	RSA3	ECM25	UTP10	CPS1	CAP2	YHR213W-B	SPL2	PAM17	YKL069W	MLP1	MRP49	MST1	APL1	RIM101	NCP1	EFG1	TMA108	YHR138C	GIC1	YEH1	YLR001C	SPA2	tS(AGA)J	RRN7	TOK1
							TSR3		tE(UUC)P		tW(UCA)Q	SNU66		GPH1						YLR256W-A	MSS1	TRR4	RPS21A	UTP13	GON7	SET4	ASG7	BCY1	YHR214C-C	YHR138C	BET3	tV(AAC)K1	SIR1	TPK3	MTR2	SUI2	SNF6	YHR045W	YGR273C	OM45	snR32	SSZ1	COX17	NOC3	COX19	CYC1	BBC1	GWT1
							tR(ACG)O		ATG29		AI1	LDB19		YPR195C						tA(AGC)L	tA(AGC)M1	BUD8	TIF1	YLR225C	RBH1	snR37	ERG20	TIM44	YHR214C-E	RPC10	DRE2	NUP100	YLL066W-B	PIR1	LOT5	TDH2	RPS20	AAP1	SCW4	VHS2	RPC10	PCL5	YLR001C	CMS1	BPT1	ISY1	CCT3	ARG3
							ROD1		AIM44		AI5_BETA	ALA1		YPR202W						RED1	YMR030W-A	VPS38	BET3	BNA5	PFD1	TOK1	YJL163C	RPB3	IMD2	CRP1	YKR073C	YET1	AQY2	tR(UCU)K	FAS1	MET3	YHL012W	SMF2	YOR1	FKH1	CRP1	NOP10	NOC3	SSL1	EMC6	KCH1	VTC4	TAX4
							CRS5		PEP4		ATP8	YOR343W-A		15S_RRNA						RPS28B	MSN2	ELO3	DRE2	CSC1	KRE9	GWT1	FBP26	SNL1	YIL177C	IMP3	YKR075C	MSN4	LDB18	GPM1	PRS1	YJR015W	PRS3	CIC1	ZUO1	RRT14	IMP3	QNS1	CMS1	NSE1	YEH1	NTA1	CCT8	IML2
							AKR2		PXA1		ATP6	EMT2		AI1						YLR264C-A	CCS1	BLS1	MTD1	IRC20	CPS1	TRL1	DAS1	TIR3	YIL161W	SKG6	MSA2	BLI1	RPL8B	DBR1	STE3	ESS1	ETP1	RUF5-1	BIO2	RHO3	PEX28	PPE1	SSL1	YLR012C	COX17	CCT5	CTK2	SCP160
							HIR2		snR17b		tE(UUC)Q	CIR2		COX3						NEJ1	YET2	URA4	RPF2	YLR255C	ASG7	EXO70	snR190	FAA3	AIM20	LAM1	MTD1	FBA1	ATG10	RPT1	MRP49	RAD26	YAP3	CUP1-1	ARN2	PRM5	RTT107	NMD2	NSE1	POM34	YLR001C	ARP3	COX16	PRY1
							STD1		RPL33A		BI2	PDE2		tM(CAU)Q2						DCS1	ARG80	ATG17	SRP40	tA(AGC)L	SET2	ALY2	SFH5	URM1	CCT2	snR71	PXL1	TOA2	SDH2	MRP8	TPK3	tS(AGA)J	MRP4	RSC30	YHL044W	HIS5	LAM1	IRE1	YLR012C	IZH3	NOC3	HOC1	MPP10	ICS3
							RSB1		SPO19		OLI1	YOR365C								YCS4	YMR045C	TUS1	ESL2	RED1	TPK1	SCP160	YUR1	YIA6	REV7	REC104	SRL3	TMA19	VPS13	SDH3	PIR1	CYC1	RPL14B	CPR2	YHL041W	SDP1	snR71	KSP1	POM34	SED5	CMS1	CDC11	APL1	JEM1
							ETT1		TBF1		21S_RRNA	SCP1								SMD2	YMR046C	CAR2	FLO10	RPS28B	YJL163C	ICS3	DPI8	EPS1	TPM2	SOL3	SRP40	MDM35	HIF1	2001-10-01	tR(UCU)K	ISY1	OSH7	MED6	ARN1	HOS4	LIN1	SAM35	IZH3	snR30	SSL1	STE18	SUI2	BNA3
							tK(UUU)O		IDI1		SCEI	RPS12								RSO55	tH(GUG)M	SIR3	GEX2	NEJ1	JJJ2	SMC3	URA2	CFD1	TMA108	PRP8	MLP1	PRI2	BPT1	RCI50	GPM1	KCH1	LEU5	GIC1	YHL037C	COX5B	REC104	STE12	SED5	ADE16	NSE1	BIR1	TDH2	LOG1
							YNG1		FMP30		tC(GCA)Q	NDD1								COQ11	ERB1	SST2	YLL058W	CMG1	FAR1	BNA3	TRK1	CMI7	OM45	MTG2	PCK1	MMO1	YEH1	MYO3	DBR1	NTA1	TCD1	PAN5	VMR1	YIL108W	SOL3	IPI1	snR30	RAD5	YLR012C	GRR1	MET3	PEP8
							SUF11		SSU1		tL(UAA)Q	YOR381W-A								GSP1	tV(AAC)M1	RIF2	YCT1	YSH1	FBP26	YHC3	ASF1	INP51	FKH1	DBP8	SIR1	SPC42	COX17	YPK1	RPT1	CCT5	STP2	SSZ1	RPL8A	MOB1	DNA2	NAM8	ADE16	SMF3	POM34	FIP1	ESS1	IRC8
							CDC21		RPS6A		tQ(UUG)Q	FIT2								YLR297W	SAM37	FMP27	AQY2	COQ11	DAS1	IKS1	UTP10	DJP1	RRT14	NMD3	YLL066W-B	VPS24	DNM1	ABF1	2001-10-01	ARP3	SOD2	RRP4	OCA5	XBP1	PRP8	YHR086W-A	RAD5	COX12	IZH3	RSM26	RAD26	CHM7
							VPS21		ELP3		tK(UUU)Q	PAU22								EXG1	MOT3	YLR456W	FRE6	GSP1	snR190	PEP8	SET4	IST3	RHO3	SPC97	AQY2	NFU1	YLR001C	KTI12	RCI50	CDC11	DIA4	PCL5	RIM101	SGA1	THP2	AHT1	SMF3	PDC1	SED5	YMR1	tS(AGA)J	UBX6
							CRC1		SEN54		tG(UCC)Q	ATP15								HRI1	tV(AAC)M2	YML131W	TPO1	ATP14	YUR1	IRC8	snR37	RPR2	PRM5	YHR173C	LDB18	TUL1	NOC3	HAP4	MYO3	BNA2	VPS29	NOP10	SNF6	BMT5	NMD3	HXT1	COX12	YLR046C	snR30	RSM7	CYC1	GYP6
							LEU9		RPL21B		tD(GUC)Q	YPL261C								tL(UAG)L2	YMR082C	COX14	tP(UGG)L	HRI1	LCB3	MTR4	TOK1	MET28	HIS5	YHR180W	ATG10	MAE1	CMS1	GFA1	PGM1	STE18	tS(AGA)H	QNS1	RPS20	LYS12	ATG7	SFB3	PDC1	MLO50	ADE16	JHD2	ISY1	NSP1
							DPI34		GCR1		tS(GCU)Q1	FLC1								MET17	CTF13	NGL3	EMC6	tL(UAG)L2	DPI8	CHM7	GWT1	ICR1	SDP1	PPX1	SDH2	PAN3	SSL1	MTC2	ABF1	BIR1	YSC83	PPE1	YHL012W	tE(CUC)I	SPC97	KIC1	YLR046C	YLR053C	RAD5	IBA57	KCH1	NUP192
							RTC5		tC(GCA)P1		tY(GUA)Q	CBP3								YLR302C	tD(GUC)M	NAB6	SOF1	MET17	URA2	NSP1	TRL1	DAL81	HOS4	SKN7	VPS13	SKA1	NSE1	CWP1	KTI12	GRR1	tA(AGC)H	NMD2	PRS3	YIL082W-A	YHR173C	ERP5	MLO50	REX2	SMF3	ENT3	CCT5	KAR2
							PFY1		YPL038W-A		tN(GUU)Q	THI6								tI(AAU)L1	tK(CUU)M	COQ5	YEH2	YLR302C	TRK1	NUP192	EXO70	INA22	YIL108W	SET5	YLL032C	ATP7	LOT6	YJU2	HAP4	FIP1	MYO1	YHR078W	ETP1	AIR1	ROF1	UBA4	YLR053C	RPL22A	COX12	RSF2	ARP3	HCA4
							CAT5		YPL034W		tM(CAU)Q1	TPK2								ACO1	SPG4	PML39	SDO1	tI(AAU)L1	ASF1	IRC18	SCP160	DAL2	MOB1	BAT1	HIF1	CAP1	YLR012C	HOT13	SLD2	YJR096W	RPN1	KSP1	YAP3	RCI37	YHR180W	YHR127W	REX2	MEF1	PDC1	STR2	HOC1	RRN7
							ADE2		SRL4		COX2	AFT2								tX(XXX)L	MYO5	SEC65	IZH3	CDA1	YJL113W	tV(AAC)J	PRY1	DAL7	DPH1	YHR213W-B	BPT1	SFT1	MEU1	VMA5	GFA1	JJJ3	DAP2	SAM35	MRP4	HOP1	tT(UGU)H	FUR1	RPL22A	SRL2	YLR046C	BAT2	CDC11	BBC1
							ORT1		SUV3		tF(GAA)Q	DDC1								REC102	EUC1	CAC2	ADE16	CDA2	UTP10	HCA4	ICS3	DAL3	SGA1	YHR214C-C	YEH1	MET14	POM34	PSG1	CWP1	YMR1	YHI9	STE12	RPL14B	SEC6	YHR182W	YCK1	MEF1	EMP70	MLO50	DAN4	MIR1	CCT3
							tD(GUC)O		ULP1		tT(UAG)Q2	RSA1								MID2	ASC1	VPS9	YLR031W	CDC25	SET4	BET4	BNA3	GTT1	BMT5	YHR214C-E	COX17	VPS1	IZH3	LHS1	YJU2	RSM7	SLT2	IPI1	LEU5	ARC15	IKI1	SPL2	SRL2	RAX2	YLR053C	URA1	STE18	VTC4
							BAG7		PDH1		tV(UAC)Q	NAB3								RPS25B	tL(CAA)M	GIM5	RAD5	tX(XXX)L	snR37	MAD2	YHC3	VTH2	LYS12	IMD2	YLR001C	OSH6	SED5	STB6	HOT13	STE24	ERC1	NAM8	TCD1	YIL054W	PPX1	snR32	EMP70	GEP5	RPL22A	TRP3	BIR1	CCT8
							SUF5		tG(GCC)P1		COX3	CUP9								tE(UUC)L	NCW1	AIM33	RSC58	snR57	TOK1	RRN7	IKS1	LAA1	tE(CUC)I	YIL177C	NOC3	MEH1	RAD5	NUP100	VMA5	JHD2	BRL1	YHR086W-A	STP2	MMF1	SKN7	RPC10	RAX2	NYV1	MEF1	EAP1	GRR1	SUP51
							ELG1		HAA1		tM(CAU)Q2	DAP1								VRP1	POM152	ALO1	YLR036C	RPS25B	GWT1	PET130	PEP8	ACO2	YIL082W-A	YIL161W	CMS1	YKR011C	SMF3	MSN4	PSG1	IBA57	BCD1	AHT1	SOD2	DFG10	SET5	CRP1	GEP5	YLR108C	SRL2	TOR2	FIP1	COX16
							MRPL23		tK(CUU)P			ATG29								SPO77	RRB1	DUS1	PDC1	NUP2	EXO70	MPS3	IRC8	ATG36	AIR1	AIM20	SSL1	PRY2	COX12	BLI1	LHS1	ENT3	NCP1	HXT1	DIA4	NEO1	BAT1	IMP3	NYV1	CCW12	EMP70	PTK1	YJR096W	OST1
							ISN1		YPR014C			YPL162C								FKS1	GID8	CPR3	FCF2	GAS2	ALY2	CCT3	MTR4	RBH1	RPN2	CCT2	NSE1	YPT52	TRX1	FBA1	STB6	RSF2	YHR045W	HXT5	VPS29	NOT3	YHR210C	PEX28	YLR108C	MSL5	RAX2	MIA40	YMR1	AVT1
							RPS28A		ATP20			PET20								TRR4	NDE1	WAR1	SHM2	KAP95	SCP160	tW(CCA)J	CHM7	KRE9	SPO22	REV7	YLR012C	SAP190	PDC1	MPE1	YKL069W	EFM3	AAP1	SFB3	tS(AGA)H	CST6	YHR212W-A	RTT107	CCW12	YPS3	GEP5	MST1	RSM7	MPP10
							GAC1		SRO7			AIM44								CIS1	AIM36	TCB3	HOG1	BUD8	ICS3	CCT8	NSP1	RFA3	HOP1	TMA108	MEU1	DID2	YLR046C	TMA19	tV(AAC)K1	MNS1	CIC1	BIG1	tQ(UUG)H	CKA1	YHR213W-B	LAM1	MSL5	DIP2	NYV1	FAS1	STE24	APL1
							IES4		ARP7			PRM4								YLR358C	INP2	ERV41	MSL5	DCR2	SMC3	EMT3	NUP192	CPS1	SEC6	OM45	POM34	GAP1	MLO50	OAR1	NUP100	HMS2	RUF5-1	GRE3	YSC83	BCY1	YHR214C-E	snR71	YPS3	ZRT2	YLR108C	PRS1	JHD2	SUI2
							THI72		GLN1			KIP2								VPS38	MSS11	SPC2	SLX4	NMD4	BNA3	CTK2	IRC18	ASG7	ARC15	FKH1	IZH3	tA(AGC)K2	YLR053C	DEF1	MSN4	BAT2	CUP1-1	ERP5	tA(AGC)H	EMA17	IMD2	LIN1	DIP2	USB1	CCW12	STE3	IBA57	TDH2
							IMT1		SEC8			NOP53								MDM30	EAR1	tG(GCC)M	DPH6	ELO3	YHC3	CYR1	tV(AAC)J	SET2	YIL054W	ASG1	SED5	PLN1	FRS1	MMO1	BLI1	DAN4	RSC30	BZZ1	MYO1	TIM44	YIL177C	REC104	ZRT2	SLX4	MSL5	MRP49	ENT3	MET3
							HIS3		YPR064W			ISU1								tK(UUU)L	DDR48	VPS71	TUB4	CSR1	IKS1	SYS1	HCA4	QCR8	GPP1	RRT14	RAD5	MRS4	RPL22A	SPC42	FBA1	TRP3	MED6	CIA2	VMA16	RPB3	YIL161W	SOL3	USB1	NHA1	YPS3	TPK3	RSF2	ESS1
							GEP3		SPE3			KAP120								CTF3	YMR175W-A	SUF7	CCC1	NAM2	IRC8	AVT1	BET4	HSP150	MMF1	RHO3	SMF3	DYN1	MEF1	VPS24	TOA2	EMC3	GIC1	YHR125W	RPN1	VID28	BNR1	DNA2	SLX4	RRN5	DIP2	PIR1	STR2	RBH2
							NPT1		LTP1			TFB2								NAM2	snR83	AMD1	UTP13	REH1	MTR4	MRX12	MAD2	FAR1	DFG10	PRM5	COX12	GLG1	SRL2	NFU1	TMA19	EAP1	PAN5	YHR127W	DAP2	TIR3	AIM20	CDC23	NHA1	YLR149C	ZRT2	tR(UCU)K	BAT2	RAD26
							RUD3		TEF1			IDI1								SEI1	ADD37	YML018C	IFH1	DUS3	CHM7	APL1	RRN7	FBP26	NEO1	HIS5	TRX1	UTP30	EMP70	TUL1	OAR1	TOR2	SSZ1	FUR1	YHI9	FAA3	SLN1	MTG2	RRN5	ACS2	USB1	GPM1	DAN4	tS(AGA)J
							MGE1		FHL1			YPL113C								YLR406C-A	YMR187C	PSP2	YLR225C	SEI1	YJL047C-A	LSO1	PET130	DAS1	PIG2	SDP1	PDC1	snR42	RAX2	YKL033W-A	DEF1	MNN4	RRP4	YHR131C	SLT2	URM1	CCT2	NMD3	YLR149C	tQ(UUG)L	SLX4	DBR1	URA1	CYC1
							MET7		YPR108W-A			GDE1								YLR410W-A	ICY1	MRPL39	tL(UAG)L1	BLS1	NSP1	SUI2	MPS3	RPA34	NOT3	HOS4	YLR046C	PAM17	GEP5	IXR1	PRI2	PTK1	PCL5	YCK1	ERC1	YIA6	REV7	ATG7	ACS2	ETS2-1	NHA1	RPT1	TRP3	ISY1
							NAT5		RPC40			YPL108W								YLR412C-A	VTI1	MIN4	YLR236C	UTP21	NUP192	MET3	CCT3	SFH5	CST6	YIL108W	MLO50	BET3	NYV1	MAE1	MMO1	MIA40	ERG7	SPL2	BRL1	CMI7	TMA108	SPC97	tQ(UUG)L	RDN5-1	RRN5	MRP8	EAP1	KCH1
							GPN2		tK(UUU)P			ELP3								tL(UAA)L	CLN1	TRM12	CSC1	YLR410W-A	IRC18	YJR011C	tW(CCA)J	ROQ1	CKA1	MOB1	YLR053C	DRE2	REX3	PAN3	SPC42	MST1	NOP10	YHR138C	MSC7	YIL001W	VHS2	YHR173C	ETS2-1	ETS2-2	YLR149C	2001-10-01	TOR2	NTA1
							VPH1		CLB2			SEN54								SEN1	PFK2	ADI1	IRC20	YLR412C-A	tV(AAC)J	ILV3	CCT8	RPB4	CAP2	DPH1	FRS1	YKR073C	CCW12	SKA1	VPS24	YKL183C-A	QNS1	RPC10	BCD1	DJP1	RPL16A	ROF1	RDN5-1	YLR154C-G	ACS2	RCI50	PTK1	CCT5
							HUA2		tC(GCA)P2			YTA6								ECM30	DML1	ANY1	YEF3	INA1	HCA4	ESS1	EMT3	YUR1	BCY1	SGA1	MEF1	ECM4	MSL5	ATP7	NFU1	LOT5	PPE1	CRP1	NCP1	IST3	FKH1	STB5	ETS2-2	ITS1-2	tQ(UUG)L	MYO3	MIA40	ARP3
							MPD1		YPR137C-A			YPL071C								SEC39	FSH2	HXT2	tA(AGC)L	tL(UAA)L	BET4	REC107	CTK2	LCB3	TIM44	BMT5	SRL2	MSA2	YPS3	CAP1	TUL1	FAS1	NMD2	SKG6	DOG1	RPR2	ASG1	YHR180W	YLR154C-G	ETS1-2	ETS2-1	YPK1	MST1	HOC1
							tA(UGC)O		KAR3			YPL060C-A								FPR4	FUS2	tE(UUC)M	LCB5	RPN13	MAD2	CPR7	SYS1	DPI8	RPB3	LYS12	EMP70	MTD1	DIP2	SFT1	YKL033W-A	PRS1	KSP1	LAM1	YHR045W	MET28	RRT14	tT(UGU)H	ITS1-2	APS1	RDN5-1	ABF1	YKL183C-A	CDC11
							ISW2		NCE102			GRX5								HMG2	tR(UCU)M1	BUD22	NEJ1	ATG17	PET130	RAD26	AVT1	URA2	SNL1	tE(CUC)I	RAX2	TGL4	ZRT2	MET14	tV(AAC)K2	STE3	SAM35	snR71	AAP1	YIR018C-A	POG1	IKI1	ETS1-2	EMG1	ETS2-2	KTI12	FAS1	MIR1
							SNU66		CUR1			SSN3								RIF2	YMR242W-A	SPO20	CTS1	tN(GUU)L	MPS3	GEF1	MRX12	TRK1	TIR3	YIL082W-A	GEP5	SRL3	USB1	VPS1	IXR1	MRPL38	STE12	LIN1	SMF2	YIR020C	RHO3	PPX1	UPS2	PEX13	YLR154C-G	HAP4	PRS1	STE18
							GNT1		YPR158W-A			YPL034W								tI(AAU)L2	snR86	STB4	YLR287C	TUS1	CCT3	VPS55	APL1	MTC1	FAA3	AIR1	NYV1	SRP40	SLX4	OSH6	MAE1	MRP49	IPI1	REC104	CIC1	ICR1	PRM5	SKN7	APS1	UPS1	ITS1-2	GFA1	STE3	BIR1
							YOR338W		tA(AGC)P			ULP1								YLR456W	tA(AGC)M2	FAR8	COQ11	CNA1	tW(CCA)J	tS(AGA)J	LSO1	ASF1	URM1	HOP1	REX3	MLP1	NHA1	RSC4	PAN3	TPK3	NAM8	SOL3	RUF5-1	DAL81	HIS5	SET5	EMG1	NCW2	ETS1-2	CWP1	MRPL38	GRR1
							UBC11		TIF3			SWI1								NBP1	COX7	YET2	SEC72	CAR2	CCT8	OSM1	SUI2	GZF3	YIA6	SEC6	CCW12	SIR1	tD(GUC)L1	TOF2	SKA1	PIR1	YHR086W-A	DNA2	CUP1-1	INA22	SDP1	BAT1	PEX13	PWP1	YLR157C-C	YJU2	MRP49	FIP1
							YOR343W-A		tI(AAU)P2			RRP12								YLR462W	YMR265C	ARG80	GSP1	SEC39	EMT3	HSX1	MET3	SET4	EPS1	ARC15	MSL5	YLL066W-B	YLR149C	PRY2	ATP7	tR(UCU)K	AHT1	PRP8	RSC30	DAL7	COX5B	YHR210C	UPS1	NOP56	ASP3-3	MDH1	TPK3	YJR096W
							EMT2		MLC2			TFC8								YRF1-5	PPA2	ERB1	YLR296W	ECM7	CTK2	tD(GUC)J4	YJR011C	snR37	CFD1	YIL054W	YPS3	MMP1	ACS2	SAP190	CAP1	GPM1	HXT1	THP2	CPR2	DAL3	YIL108W	YHR212W-A	NMT1	QRI5	MAS1	HOT13	PIR1	YMR1
							tP(UGG)O3		OPT2			tF(GAA)P1								PGA3	CAT8	tV(AAC)M1	EXG1	SST2	CYR1	SUP4	ILV3	TOK1	CMI7	GPP1	DIP2	AQY2	ETS2-1	DID2	SFT1	DBR1	HXT5	MTG2	MED6	GTT1	MOB1	YHR213W-B	PWP1	SEC13	APS1	VMA5	tR(UCU)K	RSM7
							GDS1		YPR195C			SUT2								TUB3	MRPL33	tW(CCA)M	tL(UAG)L2	FMP27	SYS1	CDC8	REC107	ARG3	INP51	MMF1	ZRT2	LDB18	RDN5-1	KAE1	MET14	RPT1	SFB3	DBP8	GIC1	VTH2	YIL102C-A	YHR214C-C	NOP56	TUB4	EMG1	PSG1	GPM1	JHD2
							PIP2		YPR202W			tK(CUU)P								YML122C	ADE4	SEN15	STT4	YLR456W	AVT1	NTA1	CPR7	ALY2	DJP1	DFG10	USB1	RPL8B	ETS2-2	tA(AGC)K2	VPS1	MRP8	KIC1	NMD3	PAN5	REE1	SGA1	YHR214C-E	QRI5	RSA3	UPS1	LHS1	DBR1	IBA57
							MRS6		tW(UCA)Q			YPR011C								BUL2	ATM1	KAR5	UBC12	YML131W	MRX12	YAE1	RAD26	SCP160	IST3	NEO1	SLX4	FPS1	YLR154C-G	PLN1	OSH6	SDH3	GRE3	SPC97	SSZ1	HXT8	BMT5	IMD2	SEC13	BNA5	NMT1	STB6	RPT1	ENT3
							AMF1		AI1			MCM4								PML39	SCW10	AVO2	CDA2	ERO1	APL1	CDC11	GEF1	ICS3	RPR2	PIG2	NHA1	ATG10	ITS1-2	MRS4	RSC4	2001-10-01	ERP5	YHR173C	RRP4	CBP1	LYS12	YIL177C	TUB4	YEF3	PWP1	YKL071W	MRP8	RSF2
							RDR1		AI5_BETA			ATP20								MDM1	GAS1	NAT4	SPH1	YML122C	LSO1	YJR084W	VPS55	COA3	MET28	NOT3	tD(GUC)L1	SDH2	ETS1-2	DYN1	PRY2	RCI50	BZZ1	ROF1	PCL5	LAA1	tE(CUC)I	YIL161W	RSA3	SSP120	NOP56	NUP100	2001-10-01	STR2
							YOR381W-A		ATP6			AGC1								RPM2	PSE1	MOT3	CDC3	NGL3	SUI2	STE18	tS(AGA)J	BNA3	SEC11	CST6	YLR149C	VPS13	APS1	GLG1	SAP190	MYO3	YHR127W	YHR180W	ERG7	ACO2	YIL082W-A	BNR1	BNA5	SYM1	QRI5	YET1	RCI50	RPS4A
							PHR1		BI2			HTS1								TUB1	GLC8	TVP18	MID2	BUL2	MET3	BIR1	OSM1	YHC3	DAL81	CKA1	ACS2	IRC19	EMG1	TFA2	DID2	YPK1	FUR1	YHR182W	NOP10	CDC6	AIR1	AIM20	YEF3	tA(AGC)L	SEC13	YKL063C	MYO3	BAT2
							YOR387C		OLI1			VMA13								HMG1	TGL3	IRC21	tD(GUC)L2	PML39	YJR011C	GRR1	HSX1	PEP8	INA22	BCY1	ETS2-1	TPO1	PEX13	PAM17	KAE1	ABF1	YCK1	IKI1	QNS1	ATG36	RCI37	SLN1	SSP120	YLR257W	TUB4	BLI1	YPK1	DAN4
							FDH1		tS(GCU)Q1			UBA3								RPL6A	THI12	YMR082C	SGD1	SEC65	ILV3	FIP1	tD(GUC)J4	IRC8	DAL2	TIM44	RDN5-1	HIF1	UPS1	BET3	tA(AGC)K2	KTI12	SPL2	YHR202W	PPE1	GON7	SPO22	CCT2	SYM1	HSP60	CCC1	FBA1	ABF1	URA1
							FEX1		tY(GUA)Q			YPR071W								tR(UCU)M2	EGT2	ADH3	VRP1	MDM1	ESS1	SFC1	SUP4	MTR4	DAL7	RPB3	ETS2-2	BPT1	NMT1	DRE2	PLN1	HAP4	YHR138C	SKN7	NMD2	RBH1	HOP1	REV7	tA(AGC)L	YPT6	RSA3	MPE1	KTI12	TRP3
							YPL276W		tT(UAG)Q2			RDS3								ITT1	PFA3	PDL32	FKS1	CAC2	REC107	YJR096W	CDC8	CHM7	DAL3	SNL1	YLR154C-G	YEH1	PWP1	ECM4	MRS4	SLD2	RPC10	SET5	KSP1	SWI3	SEC6	TMA108	YLR257W	DCS1	BNA5	TMA19	HAP4	EAP1
							FUM1		tV(UAC)Q			tC(GCA)P2								SMA2	KRE1	NPL6	TRR4	VPS9	CPR7	JJJ3	NTA1	NSP1	GTT1	TIR3	ITS1-2	COX17	NOP56	MSA2	DYN1	GFA1	CRP1	BAT1	SAM35	CPS1	ARC15	OM45	HSP60	YSH1	YEF3	MDM35	GFA1	TOR2
							CUB1					THI22								tG(GCC)M	KRI1	AIP1	BUD8	AIM33	PET191	AIM25	YAE1	NUP192	VTH2	FAA3	ETS1-2	YLR001C	COQ9	TGL4	GLG1	MTC2	SKG6	YHR210C	STE12	ASG7	VHR1	VHS2	YPT6	YHC1	SSP120	MMO1	CWP1	PTK1
							THI21					RRP9								SUF7	SUF6	tD(GUC)M	YLR358C	ALO1	RAD26	tL(UAG)J	CDC11	tV(AAC)J	LAA1	URM1	APS1	NOC3	QRI5	SRL3	UTP30	CWP1	LAM1	YHR212W-A	IPI1	SET2	YIL054W	FKH1	DCS1	EXG1	SYM1	VPS24	YJU2	MIA40
							tW(CCA)P					YPR148C								YML037C	MET2	YPK2	YLR363W-A	TCB3	GEF1	RSM26	YJR084W	HCA4	ATG36	YIA6	EMG1	CMS1	SEC13	SRP40	KTR2	YJU2	snR71	YHR213W-B	NAM8	QCR8	GPP1	ASG1	YSH1	MET17	tA(AGC)L	NFU1	MDH1	MST1
							YPL257W					YPR158W-A								AMD1	ORC5	YKU80	ELO3	MFT1	IMT3	VPS25	STE18	BET4	RBH1	EPS1	PEX13	SSL1	TUB4	MLP1	TFA2	CYT2	REC104	YHR214C-C	AHT1	HSP150	MMF1	RRT14	RSO55	YLR302C	YLR257W	TUL1	HOT13	MTR2
							CLN2					SGV1								RPS18B	GIS2	SPG4	NAM2	PIF1	VPS55	URA8	BIR1	MAD2	KRE9	CFD1	UPS1	NSE1	RSA3	PCK1	PAM17	HOT13	SOL3	YHR214C-E	HXT1	FAR1	DFG10	RHO3	YHC1	tI(AAU)L1	HSP60	YKL033W-A	VMA5	YKL183C-A
							GAL4					TIF3								YML018C	JJJ1	ASC1	REH1	SPC2	tS(AGA)J	YMR1	GRR1	RRN7	RFA3	CMI7	NMT1	YLR012C	BNA5	UBP11	BET3	VMA5	DNA2	IMD2	HXT5	DAS1	NEO1	PRM5	EXG1	ACO1	YPT6	IXR1	PSG1	FAS1
							ALG5					tI(AAU)P2								ERV25	SSU72	SHH3	ART10	tG(GCC)M	OSM1	NNF1	FIP1	BBC1	ASG7	INP51	PWP1	MEU1	YEF3	SIR1	DRE2	PSG1	PRP8	YHR218W	SFB3	snR190	NOT3	HIS5	ACO1	IMH1	DCS1	MAE1	LHS1	PRS1
							RPL1A					SGE1								MRPL39	ADE12	tL(CAA)M	COX8	SUF7	HSX1	RSM7	SFC1	CCT3	SET2	DJP1	NOP56	POM34	SSP120	YLL066W-B	YKR075C	LHS1	THP2	YIL177C	KIC1	SFH5	CST6	SDP1	IMH1	tX(XXX)L	YSH1	PAN3	STB6	STE3
							SAR1					ARR1								GIS4	RAP1	ADE17	AFG2	YMD8	tD(GUC)J4	TDA4	YJR096W	VTC4	QCR8	IST3	COQ9	IZH3	tA(AGC)L	MMP1	MSA2	STB6	MTG2	YIL161W	GRE3	ROQ1	CKA1	HOS4	tX(XXX)L	CHS5	YHC1	SKA1	NUP100	MRP49
							SRP72					ARR2								CDC5	IES2	PKR1	DUS4	RCF1	SUP4	STE24	JJJ3	tW(CCA)J	HSP150	PAN1	QRI5	SED5	YLR257W	AQY2	MTD1	NUP100	NMD3	AIM20	ERP5	YAK1	BCY1	COX5B	CHS5	MID2	EXG1	ATP7	YET1	TPK3
							tE(UUC)P					tP(UGG)Q								MIX17	NNR1	STO1	YLR406C-A	YML018C	CDC8	ILM1	AIM25	CCT8	FAR1	RPR2	SEC13	snR30	HSP60	LDB18	TGL4	YKL063C	SPC97	CCT2	BZZ1	YUR1	EMA17	YIL108W	MID2	snR57	ACO1	CAP1	MSN4	PIR1
							CBC2					15S_RRNA								AIM34	GCR2	ERG29	UTP21	ERV25	NTA1	YJR124C	tL(UAG)J	EMT3	FBP26	MET28	TUB4	RAD5	YPT6	YBT1	SRL3	BLI1	YHR173C	REV7	YHR127W	LCB3	TIM44	MOB1	snR57	FKS1	IMH1	SFT1	BLI1	tR(UCU)K
							CUP9					tW(UCA)Q								TAF4	YNL190W	SIP5	YLR410W-A	CDC5	YAE1	RSF2	VPS25	CTK2	DAS1	ICR1	RSA3	SMF3	DCS1	RNP1	SRP40	FBA1	ROF1	TPM2	FUR1	DPI8	RPB3	YIL102C-A	FKS1	RPL26A	TMA10	MET14	FBA1	GPM1
							MLH3					AI1								tE(UUC)M	MRPL19	TIF34	INA1	TAF4	CDC11	MNS1	URA8	COX16	RPA34	DAL81	BNA5	COX12	YSH1	RPL8B	MLP1	MPE1	YHR180W	TMA108	YHR131C	URA2	SNL1	SGA1	RPL26A	KAP95	CHS5	VPS1	MPE1	DBR1
							PET20					ATP8								SEC59	RPS3	SWP1	CDC73	YMR007W	YJR084W	XPT1	YMR1	AVT1	SFH5	INA22	YEF3	TRX1	YHC1	ATG10	PCK1	TMA19	SVP26	OM45	YCK1	TRK1	TIR3	BMT5	CIS1	TAL1	MID2	OSH6	TMA19	RPT1
							PEP4					ATP6								snR75	MDG1	YIM1	tL(UAA)L	HXT2	STE18	MCM22	TDA4	APL1	ROQ1	DAL3	SSP120	PDC1	EXG1	SDH2	UBP11	OAR1	YHR182W	FKH1	SPL2	ALB1	FAA3	LYS12	KAP95	YLR358C	snR57	RSC4	MDM35	MRP8
							RAD53					tE(UUC)Q								PEX9	SKO1	DNF3	tN(GUU)L	tE(UUC)M	BIR1	IML1	STE24	POL31	YAK1	GTT1	tA(AGC)L	YLR046C	ACO1	VPS13	SIR1	DEF1	IKI1	ASG1	snR32	ASF1	URM1	tE(CUC)I	TAL1	ELO3	FKS1	YKR011C	ASK1	2001-10-01
							RPL33A					BI2								tA(AGC)M1	RPL42A	EAR1	TUS1	CLU1	GRR1	HIR3	ILM1	MET3	RPB4	VTH2	YLR257W	MLO50	IMH1	FRA1	YLL066W-B	MMO1	YHR202W	RRT14	RPC10	CCT7	YIA6	YIL082W-A	YLR358C	PSY3	RPL26A	SAP190	PRI2	RCI50
							FRK1					OLI1								PEX12	YCK2	MMT1	CNA1	BUD22	FIP1	IPA1	JHD2	YJR011C	YUR1	LAA1	HSP60	YLR053C	CHS5	HIF1	MMP1	SPC42	SKN7	RHO3	CRP1	GZF3	CMI7	AIR1	ELO3	CCW14	TAL1	DID2	MMO1	MYO3
							MKK2					21S_RRNA								YMR030W-A	ALF1	FPY1	CAR2	ERG5	SFC1	YJR142W	IBA57	GPI14	LCB3	ATG36	YPT6	FRS1	RPS25B	COX19	AQY2	VPS24	SET5	PRM5	SKG6	UTP10	YIL001W	RCI37	PSY3	COX8	YLR358C	GAP1	VPS24	YPK1
							TAF14					SCEI								MSN2	MFA2	snR83	FMP27	SOK2	YJR096W	THI11	YJR124C	ILV3	DPI8	RBH1	RPS28B	RPL22A	FKS1	BPT1	LDB18	NFU1	BAT1	HIS5	LAM1	YJL107C	DJP1	HOP1	CCW14	AFG2	ELO3	tA(AGC)K2	NFU1	RRN3
							TBF1					tT(UGU)Q1								CCS1	FYV6	RTP1	tI(AAU)L2	STB4	AIM25	SOR1	RSF2	ESS1	YJL132W	KRE9	DCS1	MEF1	TAL1	YEH1	YBT1	TUL1	YHR210C	SDP1	snR71	SET4	IST3	SEC6	COX8	SKI2	PSY3	PLN1	TUL1	ABF1
							RNY1					tC(GCA)Q								YET2	TOM22	MRPL24	YLR456W	MIH1	tL(UAG)J	MPH3	MNS1	CPR7	URA2	RFA3	YSH1	LAM6	ADE13	COX17	RNP1	YKL033W-A	YHR212W-A	COX5B	LIN1	snR37	RPR2	ARC15	SKI2	BLS1	CCW14	FMP46	YKL033W-A	KTI12
							DBP1					tL(UAA)Q								YMR046C	DGR1	snR11	YML131W	ARG80	RSM26	COS5	MCM22	RAD26	TRK1	CPS1	ATP14	SRL2	ELO3	DNM1	RPL8B	IXR1	YHR213W-B	YIL108W	REC104	TOK1	MET28	VHR1	BLS1	YLR412C-A	COX8	MRS4	IXR1	HAP4
							ATG21					tK(UUU)Q								tH(GUG)M	FAR11	CMC4	PGA3	YMR045C	VPS25	MCH2	IML1	GEF1	MTC1	ASG7	YHC1	EMP70	PSY3	YLR001C	ATG10	MAE1	YHR214C-E	MOB1	SOL3	ARG3	YIR018C-A	YIL054W	YLR412C-A	RPN13	AFG2	DYN1	MAE1	GFA1
							SSU1					tD(GUC)Q								ERB1	NMA111	MRE11	YML122C	tH(GUG)M	URA8	FRE2	HIR3	tS(AGA)J	ASF1	SET2	EXG1	RAX2	CCW14	NOC3	SDH2	PAN3	PHO12	DPH1	DNA2	EXO70	YIR020C	GPP1	RPN13	TDA5	SKI2	GLG1	PAN3	CWP1
							RPS6A					tS(GCU)Q1								tV(AAC)M1	TOM70	RPS10B	NDI1	CSM3	ADO1	EAP1	IPA1	CYC1	GZF3	QCR8	ACO1	GEP5	COX8	CMS1	VPS13	SKA1	IMD2	XBP1	PRP8	ALY2	ICR1	MMF1	TDA5	CRN1	BLS1	TFA2	SKA1	YJU2
							YDC1					tY(GUA)Q								FAR3	MLS1	TRI1	NGL3	ERB1	YMR1	TOR2	YJR142W	OSM1	SET4	HSP150	IMH1	NYV1	AFG2	THI73	FRA1	ATP7	YHR218W	SGA1	THP2	SCP160	SEC11	DFG10	CRN1	CAR2	YLR412C-A	PAM17	ATP7	HOT13
							GCR1					tN(GUU)Q								SOV1	YNL115C	DFG5	ATR1	tV(AAC)M1	TDA4	PTK1	THI11	tD(GUC)J4	snR37	FAR1	CHS5	REX3	BLS1	NSE1	ISA1	CAP1	YIL177C	BMT5	MTG2	PRY1	DAL81	NEO1	DIF1	YLR446W	RPN13	CCP1	CAP1	VMA5
							tC(GCA)P1					COX2								MOT3	CYB5	tR(UCU)M1	BUL2	BUB2	STE24	SDS22	SOR1	SUP4	TOK1	FBP26	RPS25B	CCW12	YLR412C-A	LOT6	HIF1	SFT1	YIL161W	YIL089W	NMD3	ICS3	INA22	NOT3	YLR446W	FMP27	TDA5	BET3	SFT1	PSG1
							PDR12					tT(UAG)Q2								IRC21	LEU4	RKR1	PML39	SEN15	ILM1	DPH2	MPH3	CDC8	ARG3	DAS1	FKS1	MSL5	PUN1	YLR012C	COX19	MET14	BNR1	tE(CUC)I	SPC97	COA3	DAL7	CST6	FMP27	YLR462W	CRN1	DRE2	MET14	LHS1
							KTR6					COX3								tV(AAC)M2	OCA1	tA(AGC)M2	SEC65	UBX4	JHD2	PXA2	COS5	CCT5	ALY2	snR190	TAL1	YPS3	RPN13	POM34	DPS1	VPS1	AIM20	CAB2	YHR173C	BNA3	DAL3	CKA1	YLR462W	YRF1-5	CAR2	MSA2	VPS1	STB6
							SGF11					tM(CAU)Q2								CTF13	YNL097C-B	ROY1	GIM5	NAT4	IBA57	COY1	MCH2	CDC11	SCP160	SFH5	YLR358C	DIP2	TDA5	IZH3	BPT1	OSH6	CCT2	YIL082W-A	ROF1	YHC3	GTT1	BCY1	YRF1-5	ERO1	YLR446W	TGL4	OSH6	NUP100
							ELC1													tD(GUC)M	RPS7B	TRM732	AIM33	ABF2	YJR124C	STE3	FRE2	YJR084W	ICS3	ROQ1	ELO3	ZRT2	CRN1	SED5	YEH1	RSC4	REV7	AIR1	STB5	PEP8	VTH2	EMA17	YML131W	PHO84	FMP27	SRL3	RSC4	YET1
							SSN3													MUB1	SNN1	CUE1	ALO1	YMR082C	RSF2	MRP49	EAP1	BIR1	COA3	YAK1	PSY3	CKI1	CAR2	snR30	COX17	TOF2	TPM2	SPO22	YHR180W	YJL052C-A	REE1	TIM44	ERO1	GTR1	YLR462W	SRP40	PRY2	MSN4
							YPL038W-A													ILV2	NIS1	PPA2	DUS1	ADH3	MNS1	TPK3	TOR2	GRR1	BNA3	RPB4	CCW14	SLX4	YLR446W	RAD5	DNM1	PRY2	TMA108	HOP1	SVP26	IRC8	HXT8	RPB3	PHO84	NDI1	YRF1-5	RPL40B	SAP190	BLI1
							YPL034W													MED11	FKH2	RRN9	YML079W	NPL6	XPT1	tE(UUC)K	PTK1	FIP1	YHC3	YUR1	COX8	NHA1	FMP27	SMF3	YLR001C	SAP190	OM45	SEC6	YHR182W	MTR4	LAA1	VID28	GTR1	COQ5	ERO1	MLP1	DID2	FBA1
							SRL4													ASC1	YNL067W-B	ZDS1	CPR3	AIP1	MCM22	ELF1	SDS22	SFC1	PEP8	LCB3	AFG2	tD(GUC)L1	YLR462W	COX12	NOC3	DID2	FKH1	YIL054W	IKI1	CHM7	ACO2	TIR3	NDI1	YML108W	PHO84	PCK1	GAP1	MPE1
							PHO85													tL(CAA)M	SUN4	PRM15	RPL6A	ATP25	IML1	RPS27A	DPH2	YJR096W	IRC8	DPI8	SKI2	YLR149C	YRF1-5	TRX1	CMS1	KAE1	ASG1	GPP1	YHR202W	UBX6	CDC6	FAA3	COQ5	CAC2	GTR1	SIR1	tA(AGC)K2	TMA19
							SUV3													POM152	AQR1	ATR2	tR(UCU)M2	tD(GUC)M	HIR3	GPM1	PXA2	AIM25	MTR4	YJL132W	BLS1	ACS2	ERO1	PDC1	SSL1	tA(AGC)K2	RRT14	MMF1	SKN7	NSP1	ATG36	URM1	YML108W	UTP14	NDI1	YLL066W-B	PLN1	MDM35
							HAT1													DPI35	YDJ1	CAT8	ITT1	ILV2	IPA1	DBR1	COY1	VPS25	CHM7	URA2	YLR412C-A	ETS2-1	PHO84	YLR046C	NSE1	PLN1	RHO3	DFG10	SET5	NUP192	RBH1	YIA6	CAC2	PRE8	COQ5	MMP1	MRS4	PRI2
							PDH1													RRB1	ARP5	MRPL33	ERV41	MYO5	YJR142W	RPT1	STE3	URA8	NSP1	TRK1	RPN13	RDN5-1	NDI1	MLO50	LOT6	MRS4	PRM5	NEO1	BAT1	tV(AAC)J	SWI3	CMI7	UTP14	ALO1	YML108W	AQY2	DYN1	MMO1
							tF(GAA)P1													GID8	YNL058C	TDA1	TEM1	EUC1	YJR154W	RPC25	MRP49	ADO1	NUP192	MTC1	TDA5	ETS2-2	COQ5	SHM2	YLR012C	DYN1	HIS5	PIG2	YHR210C	MAD2	CPS1	YIL001W	PRE8	TUB1	CAC2	LDB18	GLG1	VPS24
							HAL1													FDO1	MSG5	ADE4	YML054C-A	SPC24	THI11	TGL1	TPK3	YMR1	tV(AAC)J	ASF1	CRN1	YLR154C-G	YML108W	RPL22A	POM34	GLG1	SDP1	NOT3	YHR212W-A	CCT3	TOH1	DJP1	ALO1	YML082W	UTP14	RPL8B	TFA2	NFU1
							RPA135													NDE1	YNL042W-B	PSE1	tG(GCC)M	ADE17	SOR1	RCI50	tE(UUC)K	NNF1	HCA4	GZF3	CAR2	ITS1-2	CAC2	MEF1	IZH3	TFA2	COX5B	CST6	YHR213W-B	tW(CCA)J	ASG7	IST3	TUB1	ATP18	PRE8	SDH2	PAM17	snR69
							tK(CUU)P													tV(AAC)M3	COG6	GLC8	SUF7	PKR1	MPH3	SHE2	ELF1	RSM7	BET4	SET4	YLR446W	ETS1-2	PRE8	LAM6	SED5	PAM17	YIL108W	CKA1	YHR214C-E	CCT8	SET2	RPR2	YML082W	HMG1	ALO1	VPS13	CCP1	TUL1
							CMR3													MSS11	tT(AGU)N2	DDI3	YML037C	STO1	COS5	MYO3	RPS27A	TDA4	MAD2	snR37	FMP27	APS1	ALO1	RPL10	AAT2	CCP1	MOB1	BCY1	IMD2	EMT3	QCR8	MET28	ATP18	FPR3	TUB1	FRA1	BET3	YKL033W-A
							YPR014C													CEP3	tP(UGG)N2	AAD14	RPS18B	DLT1	MCH2	tK(CUU)K	GPM1	STE24	RRN7	PHS1	YLR462W	EMG1	TUB1	SRL2	RAD5	BET3	DPH1	EMA17	YHR218W	CTK2	HSP150	YIR018C-A	HMG1	TCB3	YML082W	TPO1	DRE2	IXR1
							ATP20													EAR1	YNL035C	PFA3	GIS4	SAS2	SRY1	PRR1	DBR1	ILM1	PET130	TOK1	YRF1-5	PEX13	YML082W	EMP70	SMF3	DRE2	XBP1	TIM44	YIL177C	COX16	FAR1	YIR020C	TCB3	POB3	ATP18	HIF1	MSA2	MAE1
							SRO7													DDR48	SAM50	KRE1	PLB1	RRB1	EAP1	SLD2	RPT1	IBA57	BBC1	ARG3	ERO1	UPS1	ATP18	RAX2	COX12	ECM4	SGA1	RPB3	YIL161W	APL1	DAS1	ICR1	POB3	ERV41	HMG1	COX19	MTD1	PAN3
							GLN1													YMR175W-A	SSN8	HXT14	SEC59	JLP2	TOR2	SEG2	RPC25	YJR124C	CCT3	ALY2	PHO84	NMT1	HMG1	GEP5	TRX1	MSA2	BMT5	SNL1	BNR1	POL31	RPA34	DAL81	ERV41	CMP2	TCB3	BPT1	TGL4	SKA1
							TIF5													MMT1	NME1	EMW1	snR73	ERG29	PTK1	GFA1	TGL1	RSF2	VTC4	SCP160	NDI1	PWP1	FPR3	NYV1	PDC1	TGL4	YIL089W	TIR3	AIM20	SUI2	SFH5	INA22	CMP2	SUR7	POB3	EMC6	SRL3	ATP7
							SEC8													snR83	KSH1	SEC21	ERG5	YIM1	MST1	CWP1	RCI50	MNS1	tW(CCA)J	ICS3	COQ5	NOP56	TCB3	GIS3	YLR046C	SRL3	tE(CUC)I	FAA3	CCT2	MET3	ROQ1	DAL7	SUR7	GAL80	ERV41	YEH1	SRP40	CAP1
							YPR064W													CMC4	EFM6	POP3	PEX9	RIM13	SDS22	BUD2	SHE2	XPT1	CCT8	COA3	YML108W	QRI5	POB3	ERG27	MLO50	SRP40	CAB2	URM1	REV7	YJR011C	YAK1	DAL3	GAL80	SRC1	CMP2	COX17	MLP1	SFT1
							UBA3													CLN1	tI(AAU)N2	ERG24	STB4	AIM36	DPH2	CUE2	MYO3	MCM22	EMT3	BNA3	CAC2	SEC13	ERV41	REX3	YLR053C	MLP1	YIL082W-A	NAS2	TPM2	GPI14	YUR1	GTT1	SRC1	RCF1	SUR7	SFI1	PCK1	MET14
							TEF1													PFK2	PBI2	YNL277W-A	MSS1	INP2	PXA2	MDH1	PGM1	MET5	CTK2	YHC3	GIM5	TUB4	CMP2	YLR108C	SHM2	PCK1	AIR1	YIA6	TMA108	ILV3	LCB3	VTH2	RCF1	TSA1	GAL80	DNM1	SIR1	VPS1
							RDS3													GUA1	YNL011C	BNI1	HOF1	EAR1	SPE1	VMA5	ABF1	IML1	SYS1	PEP8	PRE8	RSA3	SUR7	CCW12	RPL22A	UBP11	SPO22	EPS1	OM45	RAD26	DPI8	REE1	TSA1	PPZ1	SRC1	YLR001C	YLL066W-B	OSH6
							FHL1													FSH2	SIS1	RTC4	YET2	MMT1	COY1	SMY1	SLD2	IPA1	AVT1	IRC8	ALO1	BNA5	GAL80	CFT2	MEF1	SIR1	HOP1	CMI7	VHS2	GEF1	URA2	HXT8	PPZ1	ERV25	RCF1	NOC3	MMP1	RSC4
							COG4													PEP5	CIT1	TEX1	ARG80	FPY1	STE3	MUD2	SEG2	HMS2	APL1	MTR4	TUB1	YEF3	CAT2	MSL5	LAM6	YLL066W-B	SEC6	INP51	FKH1	tS(AGA)J	TRK1	CBP1	ERV25	RAD33	TSA1	CMS1	AQY2	YKR011C
							tT(UGU)P													FUS2	RPC34	ATG2	tH(GUG)M	RTP1	MRP49	STB6	GFA1	DAN4	LSO1	CHM7	YML082W	SSP120	SRC1	YPS3	BUD20	MMP1	ARC15	DJP1	RRT14	CYC1	LSM1	LAA1	RAD33	MIN4	PPZ1	SSL1	LDB18	PRY2
							RPC40													TRI1	CSE2	LAP3	CSM3	MRPL24	TPK3	tW(CCA)K	CWP1	THI11	POL31	YJL047C-A	ATP18	SYM1	RCF1	DIP2	SRL2	AQY2	YIL060W	IST3	RHO3	tD(GUC)J4	ALB1	ACO2	MIN4	YML003W	ERV25	NSE1	YBT1	SAP190
							YPR114W													DFG5	PHO91	KEX2	ERB1	RPL36A	tE(UUC)K	YKL069W	BUD2	SOR1	MET3	NSP1	HMG1	tA(AGC)L	TSA1	ZRT2	EMP70	LDB18	YIL054W	RPR2	PRM5	CDC8	ASF1	CDC6	YML003W	MIX17	RAD33	LOT6	RPL8B	DID2
							MRI1													tR(UCU)M1	YNR014W	CSL4	tV(AAC)M1	snR11	ELF1	NUP100	MDH1	MPH3	YJR011C	NUP192	FPR3	YLR257W	YOX1	USB1	RAX2	YBT1	GPP1	MET28	HIS5	APS2	CCT7	ATG36	MIX17	AIM34	MIN4	IZH3	SDH2	GAP1
							CLB2													YMR242W-A	TIM23	ELA1	SEN15	INP1	RPS27A	MSN4	HOT13	COS5	GPI14	tV(AAC)J	TCB3	HSP60	UNG1	SLX4	GEP5	RNP1	MMF1	YIR018C-A	SDP1	CCT5	GZF3	GON7	AIM34	TAF4	YML003W	SED5	VPS13	tA(AGC)K2
							YPR127W													snR86	ATP23	CNM67	RNA14	DML1	GPM1	BLI1	VMA5	MCH2	ILV3	HCA4	POB3	YPT6	OST6	NHA1	NYV1	RPL8B	DFG10	YIR020C	HOS4	ARP3	UTP10	RBH1	TAF4	PLB1	MIX17	snR30	FRA1	PLN1
							SCD6													tA(AGC)M2	CPR8	snR19	SOV1	TRI1	DBR1	FBA1	SMY1	COS9	ESS1	BET4	ERV41	RPS28B	PPZ1	RRN5	ERG27	ATG10	NEO1	ICR1	COX5B	RFC2	YJL107C	SWI3	PLB1	HXT2	AIM34	RAD5	TPO1	MRS4
							TOM5													COX7	SOL1	ALG9	IRC21	RNH1	RPT1	MPE1	DHR2	EAP1	REC107	MAD2	CMP2	DCS1	ERV25	STM1	REX3	SDH2	PIG2	SEC11	YIL108W	CDC11	SET4	RFA3	HXT2	ERG5	TAF4	SMF3	HIF1	DYN1
							RRP9													YMR265C	MSO1	RAP1	tV(AAC)M2	DFG5	LTV1	TOA2	MUD2	TOR2	CPR7	RRN7	SUR7	YSH1	RAD33	ACS2	CCW12	VPS13	NOT3	DAL81	MOB1	BNA2	snR37	CPS1	ERG5	SPO20	PLB1	COX12	COX19	GLG1
							YPR137C-A													PPA2	BRE5	SSB2	YMR082C	RNT1	TGL1	NUP120	LHS1	PTK1	RAD26	PET130	GAL80	ATP14	MIN4	ETS2-1	CFT2	FRA1	CST6	INA22	DPH1	YJR084W	LSB6	ASG7	SPO20	STB4	HXT2	TRX1	BPT1	TFA2
							KAR3													RCE1	tL(UAA)N	RTT106	ADH3	CUS1	RCI50	TMA19	STB6	MIA40	HUL4	BBC1	CAT2	YHC1	MIX17	RDN5-1	MSL5	HIF1	CKA1	DAL2	XBP1	STE18	TOK1	SET2	STB4	MRPL3	ERG5	PDC1	EMC6	PAM17
							YPR147C													CAT8	HOL1	PSY2	YMR084W	RKR1	SHE2	MMO1	tW(CCA)K	MST1	GEF1	CCT3	SRC1	EXG1	AIM34	YLR154C-G	YPS3	COX19	BCY1	DAL7	SGA1	EMC2	ARG3	QCR8	MRPL3	ARP9	SPO20	YLR046C	YEH1	CCP1
							YPR148C													MRPL33	DSE4	GCR2	AIP1	tA(AGC)M2	MYO3	SPC42	YKL071W	SDS22	tS(AGA)J	VTC4	RCF1	ACO1	TAF4	ITS1-2	DIP2	DPS1	EMA17	DAL3	BMT5	GRR1	EXO70	HSP150	ARP9	MSN2	STB4	MLO50	COX17	BET3
							tA(AGC)P													ABZ2	BSC5	WHI3	tD(GUC)M	TRM732	PGM1	VPS24	YKL069W	ACP1	CYC1	tW(CCA)J	TSA1	IMH1	PLB2	ETS1-2	ZRT2	BPT1	TIM44	GTT1	LYS12	FIP1	ALY2	FAR1	MSN2	CCS1	MRPL3	SPT8	SFI1	DRE2
							RHO1													GOT1	YOL159C-A	DUG3	MUB1	PPA2	ABF1	NFU1	NUP100	PXA2	OSM1	CCT8	YOX1	CHS5	ADI1	YLR157C-C	USB1	YEH1	RPB3	VTH2	YIL092W	IME1	SCP160	DAS1	CCS1	YET2	ARP9	SHM2	DNM1	MSA2
							MET16													ATM1	ENB1	SRP1	YPK2	RRN9	SLD2	PTM1	YKL063C	YKL183C-A	tD(GUC)J4	EMT3	UNG1	RPS25B	ANY1	ASP3-3	SLX4	COX17	VID28	REE1	tE(CUC)I	IRT1	PRY1	snR190	YET2	MCM1	MSN2	RPL22A	YLR001C	MTD1
							OPT2													SCW10	YOL155W-A	SWT21	YKU80	YMR272W-B	GFA1	TUL1	BLI1	COY1	SUP4	CTK2	OST6	FKS1	HXT2	MAS1	NHA1	LMO1	SNL1	HXT8	YIL082W-A	YJR096W	ICS3	SFH5	MCM1	IOC4	CCS1	MEF1	NOC3	TGL4
							YPR195C													GAS1	FRE7	MRPL19	ILV2	RCE1	CWP1	tV(AAC)K2	FBA1	STE3	CDC8	SYS1	PPZ1	RPL26A	ERG5	UPS2	RRN5	DNM1	TIR3	LAA1	AIR1	AIM25	SMC3	ROQ1	IOC4	STB2	YET2	LAM6	CMS1	SRL3
							YPR202W													PSE1	PSF3	YNL184C	MYO5	PRM15	BUD2	IXR1	MPE1	MRP49	CBF1	AVT1	ERV25	TAL1	SPO20	APS1	tD(GUC)L1	YLR001C	FAA3	tT(AGU)J	SPO22	VPS25	COA3	YAK1	STB2	BUB2	MCM1	RPL10	SSL1	SRP40
							15S_RRNA													GLC8	CTR9	IPI3	EUC1	ATR2	CUE2	TFA1	TOA2	TPK3	CCT5	APL1	RAD33	YLR358C	STB4	YLR179C	YLR149C	NOC3	URM1	MNN5	HOP1	URA8	BNA3	YUR1	BUB2	ARG7	IOC4	SRL2	NSE1	MLP1
							tW(UCA)Q													ADH6	PPM2	RPS3	tL(CAA)M	CAT8	MDH1	GPX1	NUP120	tE(UUC)K	CDC11	LSO1	MIN4	ELO3	MRPL3	EMG1	ACS2	CMS1	NAS2	GON7	SEC6	ADO1	YHC3	LCB3	ARG7	NAT4	STB2	EMP70	LOT6	PCK1
							AI1													EGT2	YOL131W	APC1	ADE17	GPI12	VMA5	SKA1	TMA19	PIR1	BNA2	POL31	MIX17	PSY3	ARP9	MDL1	ETS2-1	SSL1	YIA6	RBH1	YIL054W	YMR1	PEP8	DPI8	NAT4	SDD2	BUB2	RAX2	POM34	SIR1
							AI5_BETA													KRE1	RPL25	SKO1	STO1	MRPL33	SMY1	ATP7	MMO1	ELF1	YJR084W	SUI2	AIM34	CCW14	MSN2	PEX13	RDN5-1	NSE1	EPS1	KRE9	GPP1	RSM7	TDH1	URA2	YMR082C	YMR082C	ARG7	GEP5	IZH3	YLL066W-B
							ATP6													SEC2	HRP1	RPL42A	DLT1	ADE4	MUD2	URB1	SPC42	RPS27A	BIR1	MET3	TAF4	COX8	CCS1	UPS1	ETS2-2	LOT6	CMI7	RFA3	MMF1	STE24	IRC8	TRK1	ADH3	ADH3	NAT4	NYV1	SED5	MMP1
							BI2													ORC5	RPS19A	YGP1	POM152	YME2	STB6	CCE1	VPS24	GPM1	GRR1	YJR011C	ADI1	AFG2	YET2	NCW2	YLR154C-G	YLR012C	INP51	CPS1	DFG10	ILM1	MTR4	ALB1	PDL32	PDL32	YMR082C	GIS3	snR30	AQY2
							OLI1													CRS1	RRI2	ASI2	DPI35	PSE1	tW(CCA)K	LAC1	NFU1	DBR1	FIP1	GPI14	ANY1	BLS1	ARG80	PWP1	ITS1-2	POM34	DJP1	ASG7	NEO1	IBA57	CHM7	YJL118W	AIP1	AIP1	ADH3	ERG27	RAD5	LDB18
							SCEI													VPS75	INO4	AAH1	JLP2	GLC8	YKL071W	CAP1	PTM1	LTV1	SFC1	ILV3	HXT2	YLR412C-A	IOC4	NOP56	ETS1-2	IZH3	IST3	SET2	PIG2	YJR124C	UBX6	ASF1	ATP25	ATP25	PDL32	REX3	SMF3	YBT1
							tL(UAA)Q													ZWF1	WSC3	TOM22	ERG29	YMR316C-A	YKL069W	SFT1	TUL1	RCI50	YJR096W	ESS1	ERG5	RPN13	STB2	QRI5	YLR157C-C	SED5	RPR2	QCR8	NOT3	RSF2	NSP1	CCT7	YMR103C	YMR103C	AIP1	YLR108C	COX12	RPL8B
							tQ(UUG)Q													JJJ1	NDJ1	CPT1	GID8	ADH6	NUP100	ECM9	tV(AAC)K2	SHE2	AIM25	REC107	SPO20	TDA5	BUB2	SEC13	ASP3-3	snR30	MET28	JJJ2	CST6	STR2	NUP192	GZF3	SPG4	SPG4	ATP25	CCW12	TRX1	SDH2
							tD(GUC)Q													snR19	PKH2	DMA2	NDE1	DDI3	YKL063C	YKR011C	IXR1	MYO3	VPS25	CPR7	STB4	CRN1	AAC1	TUB4	MAS1	RAD5	YIR018C-A	HSP150	CKA1	MCM22	tV(AAC)J	UTP10	MYO5	MYO5	YMR103C	MSL5	PDC1	VPS13
							tS(GCU)Q1													POP1	YOL097W-A	CYB5	RIM13	PFA3	BLI1	YPT52	TFA1	PGM1	URA8	RAD26	MRPL3	ECM30	SDD2	RSA3	UPS2	SMF3	YIR020C	FAR1	BCY1	MET5	HCA4	YJL107C	HFD1	HFD1	SPG4	YPS3	YLR046C	FRA1
							COX2													RAP1	COQ3	INP52	DNF3	EMW1	FBA1	HEL1	GPX1	DGR2	ADO1	GEF1	ARP9	YLR446W	YMR082C	BNA5	APS1	COX12	ICR1	DAS1	EMA17	IML1	MAD2	SET4	SPC24	SPC24	MYO5	DIP2	MLO50	TPO1
							tV(UAC)Q													IES2	YPQ1	RPS7B	INP2	YNL277W-A	MPE1	GCN3	SKA1	RAD27	YMR1	tS(AGA)J	MSN2	FMP27	ADH3	YEF3	YLR179C	TRX1	SEC11	RPA34	TIM44	IPA1	PET130	snR37	SHH3	ADE17	HFD1	ZRT2	SPT8	HIF1
							COX3													RIO2	MPD2	YNL095C	MSS11	BNI1	TOA2	tR(ACG)K	ATP7	KTI12	NNF1	CYC1	CCS1	YLR462W	PDL32	SSP120	EMG1	PDC1	DAL81	SFH5	RPB3	YJR142W	CCT3	LSB6	tL(CAA)M	NCW1	SPC24	USB1	SHM2	COX19
																				PSY2	ATG34	YNL092W	DDR48	TEX1	NUP120	SET3	URB1	HAP4	RSM7	OSM1	YET2	YRF1-5	ATP25	SYM1	MDL1	YLR046C	INA22	ROQ1	VID28	BAT2	VTC4	TOK1	ADE17	STO1	ADE17	PDC5	RPL22A	BPT1
																				GCR2	ATP19	NST1	YMR175W-A	NRD1	TMA19	SPC34	CCE1	SLD2	TDA4	tD(GUC)J4	ARG80	ERO1	YMR103C	MCP2	PEX13	MLO50	DAL2	YAK1	SNL1	DAN4	tW(CCA)J	ARG3	NCW1	ECM16	NCW1	SLX4	MEF1	EMC6
																				YNL195C	CRT10	TOP2	MMT1	ATG2	MMO1	tD(GUC)K	LAC1	GFA1	STE24	SUP4	IOC4	PHO84	SPG4	tA(AGC)L	UPS1	SHM2	DAL7	RPB4	YIL012W	THI11	CCT8	EXO70	STO1	GAT2	STO1	NHA1	LAM6	YEH1
																				DUG3	MAM3	TCB2	snR83	KEX2	SPC42	tA(AGC)K2	CAP1	CWP1	ILM1	CDC8	STB2	NDI1	MYO5	YLR257W	PWP1	RPL22A	DAL3	YUR1	FAA3	COS5	EMT3	ALY2	ECM16	RIM11	ECM16	PUT1	RPL10	COX17
																				YNL190W	tG(GCC)O1	SNN1	ADD37	YTP1	VPS24	UTH1	SFT1	CUE2	IBA57	CCT5	BUB2	COQ5	HFD1	HSP60	NOP56	MEF1	GTT1	LCB3	URM1	MCH2	CTK2	SCP160	GAT2	SIP5	GAT2	STM1	SRL2	DNM1
																				MRPL19	PEX15	RNH201	ICY1	CSL4	NFU1	HFL1	BYE1	MDH1	YJR124C	CDC11	AAC1	YML108W	SPC24	YPT6	QRI5	LAM6	VTH2	DPI8	NAS2	COS9	COX16	PRY1	RIM11	NDE1	RIM11	ACS2	EMP70	YLR001C
																				YNL184C	RPP2A	SUN4	CLN1	PDR16	PTM1	DYN1	ECM9	HOT13	ENT3	BNA2	NAT4	CAC2	SHH3	DCS1	SEC13	RPL10	HXT8	URA2	YIA6	TRP3	AVT1	ICS3	SIP5	TIF34	SIP5	tQ(UUG)L	RAX2	NOC3
																				RPS3	OPI10	AQR1	INP1	ELA1	TUL1	UTP30	YKR011C	VMA5	RSF2	YJR084W	SDD2	GIM5	tL(CAA)M	YSH1	TUB4	SRL2	LAA1	TRK1	EPS1	EAP1	APL1	COA3	NDE1	SWP1	NDE1	ETS2-1	GEP5	CMS1
																				MRPL22	MDM38	OCA2	DML1	CNM67	tV(AAC)K2	KTR2	PRY2	SMY1	MNS1	BIR1	YMR082C	PRE8	ADE17	RSO55	RSA3	EMP70	ACO2	MTC1	CMI7	TOR2	POL31	BNA3	TIF34	NUP53	TIF34	RDN5-1	NYV1	SSL1
																				MDG1	SUF17	POR1	RRP5	ATG4	IXR1	PAM17	YPT52	LHS1	XPT1	GRR1	ADH3	ALO1	NCW1	GSP1	BNA5	RAX2	tT(AGU)J	ASF1	INP51	PTK1	SUI2	YHC3	SWP1	HLJ1	SWP1	ETS2-2	GIS3	NSE1
																				RPL42A	DIS3	MSG5	FUS2	snR19	TFA1	YKR075C	HEL1	STB6	MCM22	FIP1	PDL32	TUB1	STO1	ATP14	YEF3	GEP5	GON7	CCT7	DJP1	MIA40	MET3	PEP8	NUP53	CEP3	NUP53	YLR154C-G	ERG27	LOT6
																				CBK1	YOL014W	COG5	TRI1	IES2	GPX1	DAD2	GCN3	tW(CCA)K	MET5	SFC1	ATP25	YML082W	ECM16	YHC1	SSP120	NYV1	RBH1	GZF3	IST3	MST1	YJR011C	TDH1	HLJ1	FPY1	HLJ1	ITS1-2	REX3	IZH3
																				YGP1	tP(UGG)O1	ALG11	DFG5	SSB2	SKA1	OMA1	tR(ACG)K	YKL071W	IML1	YJR096W	YMR103C	ATP18	GAT2	EXG1	SYM1	GIS3	KRE9	SET4	RPR2	SDS22	ILV3	IRC8	FPY1	RTP1	FPY1	ETS1-2	YLR108C	SED5
																				ALF1	TSR3	COG6	RNT1	PSY2	ATP7	TGL4	SPC34	YKL069W	IPA1	AIM25	SPG4	HMG1	RIM11	ACO1	MCP2	ERG27	RFA3	snR37	MET28	ACP1	RAD26	MTR4	RTP1	SPG5	RTP1	YLR157C-C	CCW12	snR30
																				FYV6	tR(ACG)O	tT(AGU)N2	tA(AGC)M2	GCR2	URB1	SRL3	tA(AGC)K2	NUP100	YJR142W	VPS25	MYO5	FPR3	SIP5	CDA2	tA(AGC)L	REX3	CPS1	MEF2	YIR018C-A	PXA2	GEF1	CHM7	SPG5	CMC4	SPG5	ASP3-3	MSL5	RAD5
																				KRE33	TIR2	tP(UGG)N2	HOR7	WHI3	CCE1	UBP11	UTH1	YNK1	HMS2	URA8	HFD1	TCB3	NDE1	IMH1	YLR257W	CCW12	ASG7	PHS1	YIR020C	YKL183C-A	tS(AGA)J	UBX6	GYL1	YMR196W	GYL1	MAS1	YPS3	SMF3
																				TOM22	HSP10	SIW14	MLO1	CHS1	LAC1	YLL066W-B	HFL1	YET1	DAN4	ADO1	SPC24	POB3	TIF34	CDC3	HSP60	CFT2	SET2	TOK1	ICR1	PRS1	CYC1	NSP1	CMC4	VTI1	CMC4	UPS2	DIP2	COX12
																				FAR11	MCO10	KSH1	COX7	DUG3	CAP1	AQY2	DYN1	MSN4	THI11	YMR1	SHH3	ERV41	SWP1	SFH1	YPT6	MSL5	QCR8	GWT1	SEC11	COY1	KCH1	NUP192	YMR196W	CLN1	YMR196W	APS1	ZRT2	TRX1
																				TOM70	SFM1	EFM6	PPA2	YNL190W	SFT1	YBT1	GLG1	BLI1	SOR1	NNF1	tL(CAA)M	CMP2	NUP53	CHS5	RPS28B	YPS3	HSP150	ARG3	DAL81	STE3	tD(GUC)J4	tV(AAC)J	VTI1	ROT1	VTI1	EMG1	USB1	PDC1
																				MLS1	DFG16	RCM1	PRP24	SRP1	ECM9	RPL8B	UTP30	FBA1	MPH3	RSM7	ADE17	SUR7	CEP3	MID2	DCS1	DIP2	FAR1	EXO70	INA22	MRP49	SUP4	HCA4	ROT1	TOM40	ROT1	MDL1	PDC5	YLR046C
																				CYB5	CRS5	tI(AAU)N2	RRN9	KAR1	YKR011C	SDH2	KTR2	TOA2	COS5	TDA4	NCW1	GAL80	FPY1	RPS25B	YSH1	ZRT2	DAS1	ALY2	DAL2	TPK3	CCT5	MAD2	TOM40	PFK2	TOM40	PEX13	SLX4	MLO50
																				LEU4	CKB2	PBI2	URA10	SWT21	PRY2	VPS13	PAM17	NUP120	MCH2	STE24	STO1	CAT2	MIN3	FKS1	RSO55	USB1	snR190	SCP160	DAL7	PIR1	RFC2	CCT3	PFK2	YMR206W	PFK2	UPS1	NHA1	SPT8
																				MIC27	STD1	ASI3	SUP8	IPI3	YPT52	IRC19	YKR075C	TMA19	COS9	ILM1	ECM16	SRC1	RTP1	TAL1	GSP1	PDC5	SFH5	PRY1	DAL3	RPS27A	CDC11	VTC4	YMR206W	ERG12	YMR206W	NCW2	PUT1	SHM2
																				OCA1	ETT1	PRP2	MRPL33	RPS3	HEL1	YLL032C	DAD2	MDM35	EAP1	IBA57	GAT2	RCF1	SPG5	RSC2	ATP14	SLX4	ROQ1	ICS3	GTT1	GPM1	BNA2	tW(CCA)J	ERG12	SCJ1	ERG12	PWP1	STM1	RPL22A
																				RPS7B	tK(UUU)O	ATP23	TDA1	MRPL22	GCN3	FRA1	OMA1	ASK1	TOR2	YJR124C	RIM11	TSA1	GYL1	YLR358C	YHC1	NHA1	YAK1	COA3	VTH2	DBR1	YJR084W	CCT8	SCJ1	GAS3	SCJ1	NOP56	ACS2	MEF1
																				YPT53	RPL3	MRX15	LIP1	TDA7	tR(ACG)K	ISA1	PXL1	MMO1	PTK1	RSF2	SIP5	YOX1	CMC4	YLR363W-A	EXG1	RRN5	RPB4	BNA3	LAA1	RPT1	STE18	EMT3	GAS3	ERG8	GAS3	QRI5	tQ(UUG)L	LAM6
																				TOP2	YNG1	COQ2	ADE4	NOP13	SET3	HSP104	UBP11	SPC42	MIA40	STR2	NDE1	UNG1	VTI1	ELO3	ACO1	STM1	YUR1	YHC3	tT(AGU)J	LTV1	EMC2	CTK2	ERG8	RNA1	ERG8	HMX1	ETS2-1	SRL2
																				MKT1	SGO1	TRM112	GAS1	APC1	SPC34	HIF1	YLL066W-B	VPS24	MST1	XPT1	TIF34	OST6	CLN1	PSY3	CDA2	ACS2	LCB3	PEP8	MNN5	RCI50	GRR1	COX16	RNA1	BCH1	RNA1	SEC13	RDN5-1	EMP70
																				PMS1	BUD21	snR49	PSE1	SKO1	tD(GUC)K	KNS1	AQY2	NFU1	SDS22	MCM22	SWP1	PPZ1	ROT1	COX8	IMH1	ETS2-1	DPI8	YJL052C-A	GON7	MYO3	FIP1	APL1	BCH1	DFG5	BCH1	TUB4	ETS2-2	RAX2
																				TPM1	ECM3	BRE5	GLC8	YNL162W-A	tA(AGC)K2	DPS1	YBT1	PTM1	ACP1	MET5	NUP53	ERV25	TOM40	SKI2	CDC3	RDN5-1	URA2	IRC8	RBH1	PGM1	IME1	POL31	DFG5	snR86	snR86	RSA3	YLR154C-G	GEP5
																				NIS1	RKI1	NOG2	DIA1	YNL146C-A	UTH1	BPT1	RPL8B	TUL1	PXA2	IML1	HLJ1	RAD33	PFK2	BLS1	BUD6	YLR154C-G	TRK1	MTR4	KRE9	RAD27	IRT1	SUI2	snR86	HOR7	HOR7	ECM22	ITS1-2	NYV1
																				FKH2	RAS1	ESF2	DDI3	AAH1	PLN1	PUF3	SDH2	tV(AAC)K2	YKL183C-A	IPA1	CEP3	MIN4	YMR206W	YLR412C-A	SFH1	ITS1-2	LSM1	CHM7	RFA3	KTI12	YJR096W	MET3	HOR7	COX7	COX7	BNA5	ETS1-2	ERG27
																				SUN4	RGS2	tL(UAA)N	AAD14	CPT1	HFL1	LMO1	VPS13	IXR1	COY1	RPS4A	FPY1	MIX17	ERG12	CDC73	CHS5	ETS1-2	ALB1	UBX6	CPS1	HAP4	AIM25	YJR011C	COX7	RSN1	YMR265C	YEF3	YLR157C-C	REX3
																				AQR1	RTC5	HOL1	MDJ2	NAF1	DYN1	MMM1	IRC19	MAE1	STE3	DAN4	MIN3	AIM34	SCJ1	DCK1	RPS25B	YLR157C-C	ASF1	NSP1	ASG7	SLD2	tL(UAG)J	GPI14	RSN1	YMR272W-B	YMR272W-B	SSP120	ASP3-3	YLR108C
																				POR1	ADE2	FRE4	PFA3	YNL122C	GLG1	SFI1	YLL032C	PAN3	MRP49	THI11	RTP1	TAF4	GAS3	TDA5	FKS1	ASP3-3	CCT7	NUP192	SET2	GFA1	VPS25	ILV3	YMR272W-B	ZDS1	ZDS1	SYM1	MAS1	CCW12
																				VAC7	ORT1	YNR061C	KRE1	TOM70	UTP30	YLR001C	FRA1	SKA1	TPK3	SOR1	SPG5	PLB2	ERG8	CRN1	KAP95	MAS1	GZF3	tV(AAC)J	QCR8	CWP1	URA8	RAD26	ZDS1	FCP1	FCP1	YLR255C	UPS2	CFT2
																				MSG5	tD(GUC)O	BSC5	PHA2	CYB5	KTR2	NOC3	ISA1	CDC16	tE(UUC)K	MPH3	GYL1	ADI1	BCH1	CAR2	TAL1	UPS2	YJL107C	HCA4	PIR5	CUE2	ADO1	GEF1	FCP1	AEP2	AEP2	YLR257W	APS1	MSL5
																				tT(AGU)N2	YOR131C	MAN2	tN(GUU)N1	OCA1	PAM17	CMS1	HIF1	ATP7	PIR1	COS5	CMC4	ANY1	COX7	YLR446W	YLR358C	APS1	SET4	BET4	FAR1	MDH1	YMR1	tS(AGA)J	AEP2	TDA1	TDA1	HSP60	EMG1	YPS1
																				tP(UGG)N2	BAG7	YOL153C	MRPL10	TCB2	BET3	THI73	KNS1	ARC19	ELF1	MCH2	VTI1	HXT2	SAP30	VMA6	YLR363W-A	EMG1	snR37	MAD2	DAS1	VMA5	RSM7	CYC1	TDA1	YMR295C	YMR295C	YPT6	MDL1	YPS3
																				SAM50	SUF5	FRE7	CAF120	SNN1	YKR075C	NSE1	DPS1	CAP1	RPS27A	COS9	ROT1	ERG5	YMR265C	FPR4	ELO3	MDL1	MEF2	RRN7	RPA34	SMY1	STE24	KCH1	YMR295C	ADE4	PRC1	DCS1	PEX13	DIP2
																				SSN8	PNO1	CTR9	YNL277W-A	PMS1	MTD1	TEN1	BPT1	RPL14A	GPM1	EAP1	TOM40	SPO20	CDC65	HMG2	PSY3	PEX13	PHS1	BBC1	SFH5	LHS1	ILM1	tD(GUC)J4	PRC1	UBP15	ADE4	YSH1	UPS1	ZRT2
																				snR66	MRPL23	ARG8	SEC2	IMP4	DAD2	tS(AGA)L	PUF3	YKR011C	DBR1	TOR2	PFK2	STB4	YMR272W-B	FMP27	COX8	UPS1	TOK1	CCT3	ROQ1	STB6	IBA57	CDC8	ADE4	NIP1	UBP15	RSO55	NCW2	USB1
																				KSH1	SLP1	PFK27	DSL1	FKH2	OMA1	LOT6	YEH1	PRY2	LTV1	PTK1	YMR206W	MRPL3	ZDS1	YLR462W	SKI2	NCW2	GWT1	tW(CCA)J	RPB4	YKL071W	YJR124C	APS2	UBP15	FET4	FET4	ATP14	PWP1	PDC5
																				ARK1	RPS28A	ALR1	GIS2	AQR1	TGL4	YLR012C	COX17	MIC60	TGL1	MIA40	ERG12	ARP9	RCE1	YRF1-5	BLS1	PWP1	ARG3	CCT8	YUR1	YKL069W	RSF2	NTA1	NIP1	YMR320W	YMR320W	YHC1	NOP56	SLX4
																				tI(AAU)N2	tV(AAC)O	TRM13	TEX1	YDJ1	SRL3	GAT3	LMO1	GCN3	RCI50	MST1	SCJ1	MSN2	FCP1	YML133C	YLR410W-A	NOP56	EXO70	EMT3	LCB3	NUP100	MNS1	ARP3	FET4	THI12	THI12	EXG1	QRI5	NHA1
																				YNL011C	DCI1	tT(AGU)O1	SUI1	POR1	UBP11	MEU1	MMM1	tR(ACG)K	RMA1	ACP1	GAS3	CCS1	AEP2	YML131W	YLR412C-A	QRI5	ALY2	CTK2	DPI8	YET1	MCM22	RFC2	YMR320W	RPD3	RPD3	ACO1	HMX1	PUT1
																				ASI3	IES4	WSC3	ZWF1	VAC7	YLL066W-B	POM34	SFI1	SET3	MYO3	PXA2	ERG8	YET2	TDA1	MSC1	DCK1	HMX1	SCP160	SUP51	YJL132W	YKL063C	MET5	CDC11	THI12	KRE1	KRE1	IMH1	SEC13	STM1
																				SUF10	ULS1	NDJ1	CSL4	MSG5	YBT1	PSR2	YLR001C	SPC34	tK(CUU)K	YKL183C-A	BCH1	ARG80	YMR295C	GTR1	TDA5	SEC13	ICS3	SYS1	URA2	FBA1	IML1	BNA2	RPD3	YNL320W	YNL320W	tX(XXX)L	TUB4	ACS2
																				RPC34	YOR192C-A	ITR2	ELA1	YIP3	RPL8B	SDO1	NOC3	tD(GUC)K	RAD27	COY1	DFG5	IOC4	PRC1	NDI1	CRN1	TUB4	COA3	AVT1	TRK1	TOA2	IPA1	YJR084W	KRE1	EMW1	EMW1	CHS5	CRR1	tQ(UUG)L
																				CSE2	YOR192C-B	IZH4	snR19	tP(UGG)N1	SDH2	IZH3	CMS1	GAP1	KTI12	STE3	snR86	STB2	ADE4	COQ5	CAR2	RSA3	BNA3	POL31	ALB1	TMA19	YJR142W	STE18	YNL320W	KRI1	KRI1	MID2	CCC1	ETS2-1
																				YNR014W	IMT1	COQ3	POP1	BOP3	IRC19	SNF7	THI73	tA(AGC)K2	HAP4	MRP49	COX7	BUB2	UBP15	YML108W	YLR446W	BNA5	YHC3	SUI2	ASF1	MMO1	DAN1	EMC2	EMW1	CLA4	CLA4	snR57	RSA3	RDN5-1
																				ARE2	MRM1	HAL9	RTT106	COG6	YLL032C	SED5	NSE1	PLN1	SLD2	TPK3	SAP30	AAC1	FET4	CAC2	FPR4	YEF3	PEP8	TDH2	CCT7	SPC42	DAN4	GRR1	KRI1	SEC21	snR40	FKS1	ECM22	ETS2-2
																				ATP23	GEP3	MPD2	PSY2	YNL040W	FRA1	RAD5	RLP24	HFL1	GFA1	tE(UUC)K	RSN1	ARG7	YMR320W	PRE8	HMG2	SSP120	YJL052C-A	MET3	GZF3	VPS24	YJR154W	FIP1	CLA4	ERG24	SEC21	RPL26A	BNA5	YLR154C-G
																				MRPL50	STE4	ATG19	NNR1	tT(AGU)N2	ISA1	RSC58	TEN1	MRS4	CWP1	PIR1	CDC65	SDD2	THI12	ALO1	FMP27	SYM1	IRC8	YJR011C	YJL107C	NFU1	THI11	RPL43B	SEC21	YNL277W-A	ERG24	CIS1	YEF3	ITS1-2
																				CPR8	RPB8	ATP19	GCR2	tP(UGG)N2	HIF1	MLH2	tS(AGA)L	DYN1	CUE2	ELF1	SCS7	YMR082C	RPD3	TUB1	YLR462W	MCP2	MTR4	GPI14	SET4	TUL1	COS5	YJR096W	MRPL10	PIK1	YNL277W-A	TAL1	SSP120	ETS1-2
																				SOL1	KIN4	CRT10	WHI3	YNL035C	KNS1	YLR036C	LOT6	GLG1	MDH1	RPS27A	ZDS1	ADH3	KRE1	YML082W	YRF1-5	tA(AGC)L	CHM7	ILV3	snR37	tV(AAC)K2	MCH2	AIM25	ERG24	IST1	PIK1	RSC2	SYM1	YLR157C-C
																				AGA1	IRC13	APM4	YNL195C	SAM50	DPS1	PAU23	YLR012C	UTP30	HOT13	GPM1	RCE1	PDL32	EMW1	ATP18	YML133C	YLR257W	UBX6	ESS1	MEF2	IXR1	COS9	VPS25	YNL277W-A	GIS2	IST1	YLR358C	NDL1	ASP3-3
																				PET494	YOR238W	MAM3	YNL193W	SSN8	BPT1	STU2	GAT3	KTR2	VMA5	DBR1	FCP1	AIP1	KRI1	WAR1	YML131W	HSP60	NSP1	CPR7	TOK1	TFA1	EAP1	URA8	PIK1	TEX1	GIS2	ELO3	tA(AGC)L	MAS1
																				POP2	MOD5	snR81	CHS1	ARK1	PUF3	YLR046C	MEU1	TFA2	SMY1	LTV1	AEP2	ATP25	TOS6	HMG1	ERO1	YPT6	NUP192	RAD26	ARG3	PAN3	TOR2	ADO1	IST1	CRS1	TEX1	PSY3	YLR257W	UPS2
																				tL(UAA)N	RDL2	YOL036W	YNL190W	HEF3	COX17	YLR053C	POM34	PAM17	LHS1	SDH3	TDA1	YMR103C	CLA4	FPR3	GTR1	DCS1	tV(AAC)J	HUL4	EXO70	SKA1	PTK1	YMR1	GIS2	VPS75	CRS1	SEC61	HSP60	APS1
																				HOL1	tA(UGC)O	SMC5	SRP1	IDP3	LMO1	OSW2	PSR2	BET3	STB6	2001-10-01	YMR295C	YPK2	snR40	TCB3	NDI1	YSH1	HCA4	GEF1	ALY2	ATP7	MIA40	RSM7	TEX1	CWC25	VPS75	COX8	YPT6	YLR179C
																				DSE4	YOR302W	MSE1	KAR1	ASI3	MMM1	MNL2	SDO1	DRE2	tW(CCA)K	RCI50	PRC1	SPG4	SEC21	POB3	COQ5	RSO55	BET4	VPS55	SCP160	ARC19	MST1	STE24	CRS1	SLA2	CWC25	SKI2	RPS28B	EMG1
																				AAD15	SNU66	OPI10	MRPL19	MRP7	SFI1	RPL22A	SNF7	YKR075C	YKL071W	RMA1	ADE4	MYO5	ERG24	ERV41	YML108W	GSP1	MAD2	tS(AGA)J	ICS3	CAP1	SDS22	ILM1	VPS75	ATG2	ATG2	BLS1	DCS1	MDL1
																				PAU20	RPL20B	TSR4	RHO5	HRB1	YLR001C	PER33	SED5	MTD1	YKL069W	MYO3	UBP15	HFD1	YNL277W-A	CMP2	CAC2	ATP14	RRN7	CYC1	COA3	SFT1	ACP1	IBA57	CWC25	ZWF1	ZWF1	CDC73	YSH1	PEX13
																				ENB1	SFG1	TLG2	RPS3	PET8	NOC3	FYV7	RAD5	OMA1	NUP100	tK(CUU)K	NIP1	SPC24	LYP1	SUR7	UTP14	YHC1	BBC1	tD(GUC)J4	BNA3	ECM9	PXA2	YJR124C	ATG2	YNL234W	YNL234W	DCK1	RSO55	UPS1
																				YOL155W-A	FAA1	HRD1	TDA7	RLP7	CMS1	MEF1	RSC58	TGL4	YNK1	DGR2	FET4	SHH3	PIK1	GAL80	PRE8	EXG1	CCT3	CDC8	YHC3	YKR011C	COY1	RSF2	ZWF1	PDR16	PDR16	TDA5	ATP14	NCW2
																				FRE7	GNT1	TOP1	SKO1	RPC34	THI73	SRL2	YLR036C	SRL3	MSN4	RAD27	YMR320W	tL(CAA)M	IST1	CAT2	AIM33	ACO1	VTC4	CCT5	LOG1	PRY2	STE3	MNS1	YNL234W	ELA1	ELA1	CRN1	YHC1	PWP1
																				DCP1	SCD5	RPB11	RPL42A	NRM1	NSE1	EMP70	PAU23	SRP40	BLI1	KTI12	THI12	ADE17	TEX1	SRC1	ALO1	CDA2	tW(CCA)J	RFC2	PEP8	GCN3	MRP49	MCM22	PDR16	CNM67	URE2	ECM30	EXG1	NOP56
																				CTR9	RPA43	UTP23	MFA2	PRP2	RLP24	CSF1	STU2	UBP11	FBA1	HAP4	RPD3	NCW1	CRS1	RCF1	TUB1	IMH1	CCT8	LIA1	TDH1	tR(ACG)K	TPK3	MET5	ELA1	ATG4	CNM67	YLR446W	HRI1	QRI5
																				PPM2	YOR343W-A	YOR008C-A	YNL144C	YNR014W	TEN1	CDC45	YLR046C	YLL066W-B	TOA2	SLD2	KRE1	PKR1	VPS75	OST6	YML082W	CDC3	EMT3	CDC11	IRC8	tD(GUC)K	PIR1	IML1	CNM67	snR19	ATG4	FPR4	ACO1	SEC13
																				VPS68	EMT2	tT(AGU)O2	AAH1	SNF12	tS(AGA)L	snR6	MLO50	AQY2	NUP120	GFA1	EMW1	STO1	CWC25	ERV25	ATP18	BUD6	CTK2	YJR084W	MTR4	GAP1	RPS27A	HOM6	ATG4	RTT106	snR19	HMG2	IMH1	TUB4
																				RPL25	TYE7	RTS1	TOM22	MSO1	LOT6	CFT2	YLR053C	COF1	TMA19	CWP1	KRI1	ECM16	SLA2	RAD33	HMG1	SFH1	SUP51	STE18	CHM7	tA(AGC)K2	GPM1	IPA1	snR19	CHS1	RTT106	FMP27	MRPL15	CRR1
																				HRP1	tP(UGG)O3	ROD1	CPT1	BRE5	YLR012C	APC2	OSW2	YBT1	ASK1	CUE2	TOS6	GAT2	ATG2	MIN4	FPR3	CHS5	CYR1	BIR1	UBX6	PLN1	DBR1	YJR142W	RTT106	DUG3	CHS1	YLR462W	CDC3	CCC1
																				RPS19A	PYK2	HSP10	FAR11	ESF2	GAT3	DCN1	MNL2	RPL8B	MMO1	MDH1	CLA4	RIM11	YNL234W	YPT7	TCB3	RPS25B	SYS1	GRR1	NSP1	HFL1	RPT1	BAT2	CHS1	YNL190W	DUG3	YRF1-5	tX(XXX)L	RSA3
																				RRI2	MSC6	SFM1	NAF1	tL(UAA)N	MEU1	DIP2	RPL22A	SDH2	SPC42	HOT13	snR40	SIP5	PDR16	MIX17	POB3	FKS1	AVT1	FIP1	NUP192	MRS4	LTV1	DAN4	DUG3	SRP1	YNL190W	YML133C	CHS5	ECM22
																				ZEO1	GPB1	AHC1	DCP2	HOL1	POM34	SLX4	PER33	VPS13	VPS24	VMA5	SEC21	NDE1	ELA1	AIM34	ERV41	TAL1	POL31	SFC1	tV(AAC)J	DYN1	TGL1	YJR154W	YNL190W	RHO5	SRP1	GTR1	MID2	BNA5
																				INO4	YOR381W-A	DFG16	DMA2	FRE4	PSR2	PUT1	MEF1	YLL032C	NFU1	SMY1	ERG24	SWP1	CNM67	TAF4	CMP2	RSC2	SUI2	YJR096W	HCA4	GLG1	RCI50	THI11	SRP1	RPS3	NPR1	NDI1	snR57	YEF3
																				NDJ1	FIT2	CRS5	YNL115C	YNR061C	IZH3	tD(GUC)L1	RPL10	FRA1	TUL1	LHS1	YNL277W-A	NUP53	ATG4	PLB1	SUR7	YLR358C	MET3	AIM25	BET4	UTP30	MYO3	COS5	RHO5	TDA7	RHO5	COQ5	FKS1	SSP120
																				YOL103W-A	YPL277C	HMS1	CYB5	YNR066C	SNF7	DPH6	SRL2	HIF1	tV(AAC)K2	STB6	LYP1	HLJ1	snR19	ANY1	GAL80	YLR363W-A	YJR011C	VPS25	MAD2	KTR2	PGM1	MCH2	RPS3	PSD1	RPS3	YML108W	RPL26A	SYM1
																				PKH2	YPL261C	EXO1	YNL097C-B	DSE4	SED5	ETS2-1	EMP70	KNS1	IXR1	tW(CCA)K	PIK1	CEP3	RTT106	HXT2	CAT2	ELO3	GPI14	URA8	RRN7	TFA2	RAD27	COS9	TDA7	CBK1	TDA7	CAC2	TAL1	NDL1
																				COQ3	tW(CCA)P	HIR2	RHO2	BSC5	RPL15A	RDN5-1	CSF1	BPT1	MAE1	YKL071W	IST1	FPY1	CHS1	ERG5	AMD1	PSY3	ILV3	ADO1	BBC1	PAM17	KTI12	TRP3	PSD1	YGP1	PSD1	PRE8	RSC2	tA(AGC)L
																				RFC4	ATG41	snR62	TOP2	MAN2	RAD5	ETS2-2	CDC45	PUF3	PAN3	YKL069W	TEX1	ADD37	DUG3	SPO20	RCF1	COX8	ESS1	YMR1	CCT3	BET3	HAP4	EAP1	CBK1	CUZ1	YGP1	ALO1	YLR358C	YLR257W
																				SPO21	RPL36B	IRC23	TCB2	CSS3	MLH2	YLR154C-G	snR79	COX17	SKA1	NUP100	CRS1	RTP1	YNL190W	PEX9	OST6	AFG2	REC107	NNF1	tW(CCA)J	DRE2	SLD2	TOR2	YGP1	SRV2	CUZ1	TUB1	ELO3	HSP60
																				HAL9	IQG1	TOM6	SNN1	PEX11	YLR036C	ITS1-2	snR6	LMO1	CDC16	tH(GUG)K	VPS75	SPG5	RHO5	STB4	PPZ1	SKI2	CPR7	RSM7	CCT8	TRZ1	GFA1	PTK1	CUZ1	EAF7	GIM3	YML082W	PSY3	YPT6
																				MPD2	HSP82	DBP5	MKS1	CTR9	STU2	ETS1-2	CFT2	SFI1	ATP7	YNK1	CWC25	GYL1	RPS3	MRPL3	ERV25	BLS1	RAD26	TDA4	EMT3	MTD1	CWP1	MIA40	SRV2	FPR1	EAF7	TDA9	COX8	RPS28B
																				MHF1	YPL229W	STD1	FKH2	ALR1	YLR046C	YLR157C-C	APC2	RTT109	CAP1	MSN4	SLA2	snR11	TDA7	ARP9	RAD33	YLR410W-A	HUL4	STE24	CTK2	OMA1	CUE2	MST1	EAF7	CPT1	FPR1	HMG1	SKI2	DCS1
																				YOL085C	YPL225W	RAT1	YNL067W-B	YGK3	YLR053C	ASP3-3	DCN1	YLR001C	RPL14A	BLI1	ATG2	CMC4	PSD1	MSN2	ERG6	YLR412C-A	GEF1	ILM1	SUP51	TGL4	MDH1	SDS22	FPR1	NAF1	CPT1	FPR3	BLS1	YSH1
																				ATG34	THI6	ETT1	SUN4	TRM11	OSW2	PUS5	DIP2	NOC3	YKR011C	FBA1	KEX2	VTI1	YNL165W	CCS1	YPT7	CDC73	VPS55	IBA57	COX16	SRL3	HOT13	ACP1	CPT1	YNL122C	NAF1	TCB3	YLR412C-A	RSO55
																				ATG19	YPL199C	NOB1	AQR1	SMF1	MNL2	YLR179C	SLX4	CMS1	MIC60	TOA2	YNL234W	CLN1	YGP1	YET2	MIX17	DCK1	tS(AGA)J	YJR124C	AVT1	SRP40	VMA5	PXA2	NAF1	DCP2	YNL122C	POB3	CDC73	ATP14
																				ATP19	RSA1	LPL1	YDJ1	MDY2	RPL22A	SKG3	PUT1	SSL1	GCN3	NUP120	PDR16	ROT1	CUZ1	IOC4	AIM34	TDA5	CYC1	ENT3	APL1	UBP11	SMY1	MTR2	YNL122C	RPC19	DCP2	ERV41	DCK1	YHC1
																				MDM20	RTC6	YNG1	ARP5	INO4	PER33	NMT1	tD(GUC)L1	NSE1	tR(ACG)K	TMA19	ELA1	TOM40	EAF7	YMR045C	TAF4	CRN1	tD(GUC)J4	RSF2	POL31	YLL066W-B	LHS1	PRS1	DCP2	CYB5	RPC19	CMP2	TDA5	EXG1
																				CRT10	PPQ1	MSA1	OCA2	WSC3	FYV7	PWP1	DPH6	RLP24	BCH2	ASK1	CNM67	PFK2	FPR1	CSM3	ADI1	CAR2	CDC8	MNS1	SUI2	AQY2	STB6	COY1	RPC19	MET4	DBP2	SUR7	CRN1	HRI1
																				GPD2	tE(UUC)P	BUD21	POR1	NDJ1	MEF1	NOP56	ACS2	TEN1	SET3	MMO1	ATG4	YMR206W	CPT1	STB2	ANY1	YLR446W	APS2	XPT1	MET3	COF1	YKL071W	STE3	CYB5	MIC27	CYB5	GAL80	CAR2	ACO1
																				ARG1	TRE1	ATX2	MSG5	ITR2	RPL10	ATG38	ETS2-1	LOT6	SPC34	SPC42	snR19	SCJ1	NAF1	BUB2	HXT2	VMA6	CCT5	MCM22	YJR011C	YBT1	YKL069W	MRP49	INP52	RAS2	INP52	CAT2	YLR446W	IMH1
																				tG(GCC)O1	PEP4	TCB1	COG6	IZH4	SRL2	MSC3	RDN5-1	YLR012C	tD(GUC)K	VPS24	RTT106	GAS3	YNL122C	AAC1	ERG5	FPR4	RFC2	IML1	GPI14	RPL8B	NUP100	TPK3	MET4	NST1	MET4	SRC1	FPR4	MRPL15
																				tN(GUU)O1	RPL33A	CMR2	tT(AGU)N2	PKH2	EMP70	RSA3	ETS2-2	MEU1	GAP1	NFU1	CHS1	ERG8	DCP2	ARG7	SPO20	HMG2	LIA1	IPA1	ILV3	SDH2	YNK1	PIR1	MIC27	TOP2	MIC27	RCF1	FMP27	tX(XXX)L
																				SPE2	MKK2	OST2	tP(UGG)N2	SPO21	CSF1	IFH1	YLR154C-G	POM34	tA(AGC)K2	TUL1	DUG3	BCH1	RPC19	NAT4	PEX9	FMP27	CDC11	YJR142W	ESS1	VPS13	YET1	RPS27A	RAS2	TCB2	RAS2	ERV25	YLR462W	CHS5
																				LDS2	RPL5	LEU9	SIW14	MPD2	CDC45	BUR2	ITS1-2	PSR2	PLN1	tV(AAC)K2	YNL190W	DFG5	CYB5	SDD2	STB4	YLR462W	YJR084W	BAT2	RBH2	IRC19	MSN4	GPM1	NST1	NIS1	NST1	RAD33	YRF1-5	MID2
																				PEX15	TBF1	INP53	SAM50	ATG34	snR6	RCK2	ETS1-2	IZH3	HFL1	IXR1	SRP1	snR86	NOP15	NAM7	MRPL3	YRF1-5	STE18	DAN1	CPR7	YLL032C	FBA1	DBR1	TOP2	IMP4	TOP2	MIN4	GTR1	snR57
																				RPP2A	VPS30	TRS33	KSH1	ATG19	CFT2	YEF3	YLR157C-C	UBR2	MRS4	MAE1	RHO5	COX7	INP52	YMR082C	ARP9	YML133C	BIR1	DAN4	RAD26	FRA1	TOA2	RPT1	TCB2	MLF3	TCB2	GLO1	NDI1	FKS1
																				OPI10	IMT2	RPO31	EFM6	ATP19	MSL5	SYM1	ASP3-3	SNF7	DYN1	PAN3	RPS3	SAP30	MET4	ADH3	MSN2	MSC1	FIP1	YJR154W	HUL4	TPO1	NUP120	LTV1	NIS1	TOM7	SNN1	YPT7	VAN1	RPL26A
																				MDM38	SSE1	IAH1	tI(AAU)N2	MET22	APC2	tA(AGC)L	PUS5	SED5	GLG1	SKA1	PSD1	RSN1	MIC27	PDL32	CCS1	GTR1	SFC1	THI11	GEF1	ISA1	TMA19	RCI50	IMP4	FKH2	NIS1	AIM34	COQ5	TAL1
																				SUF17	FMP30	ADE2	ASI3	CRT10	DCN1	HSP60	YLR179C	RAD5	UTP30	CDC16	YGP1	CDC65	RAS2	YMR102C	IOC4	NDI1	YJR096W	MPH3	VPS55	HIF1	ASK1	MYO3	MLF3	AQR1	APJ1	TAF4	YML108W	RSC2
																				DIS3	RPS6A	tD(GUC)O	HRB1	ARG1	DIP2	YPT6	SKG3	SMF3	KTR2	ATP7	CUZ1	SCS7	NST1	YPK2	YMR045C	COQ5	AIM25	COS5	tS(AGA)J	KNS1	MMO1	PGM1	TOM7	VAC7	IMP4	PLB1	CAC2	YLR358C
																				YOL014W	YDC1	PNO1	PET8	GPM3	ZRT2	CMG1	NMT1	YLR036C	TFA2	ARC19	GIM3	ZDS1	TOP2	SPG4	CSM3	YML108W	tL(UAG)J	MCH2	CYC1	COX19	SPC42	RAD27	FKH2	COG6	MLF3	ANY1	PRE8	ELO3
																				tP(UGG)O1	SEN54	SPP2	PRP2	PSH1	SLX4	SMD2	PWP1	TRX1	PAM17	CAP1	EAF7	RCE1	TCB2	MYO5	STB2	CAC2	URA8	COS9	HSX1	BPT1	VPS24	KTI12	AQR1	GPI15	TOM7	HXT2	ALO1	PSY3
																				RCL1	MOT1	MRPL23	PHO91	MSE1	PUT1	DBP9	ATG38	PDC1	BET3	SFT1	FPR1	FCP1	NIS1	HFD1	BUB2	PRE8	ADO1	EAP1	tD(GUC)J4	PUF3	NFU1	HAP4	VAC7	IDH1	FKH2	ERG5	TUB1	COX8
																				CSI2	RPL21B	RPB2	TIM23	YOL024W	tD(GUC)L1	YSH1	MSC3	STU2	DRE2	YKR011C	CPT1	AEP2	IMP4	SPC24	AAC1	AIM33	YMR1	TOR2	CDC8	COX17	TUL1	SLD2	COG6	HHT2	AQR1	SPO20	YML082W	SKI2
																				PFA4	GCR1	ISN1	RCF2	TSR4	DPH6	MEC3	RSA3	YLR046C	YKR075C	MIC60	NAF1	TDA1	MLF3	ADE17	ARG7	ALO1	NNF1	PTK1	CCT5	LMO1	tV(AAC)K2	GFA1	GPI15	PBI2	VAC7	STB4	ATP18	BLS1
																				TSR3	UBP16	RPS28A	ATP23	SUF17	ETS2-1	GUF1	IFH1	YLR053C	MTD1	GCN3	YNL122C	YMR295C	TOM7	NCW1	NAT4	TUB1	RSM7	MIA40	RFC2	SFI1	IXR1	CWP1	IDH1	HEF3	COG6	MRPL3	WAR1	YLR412C-A
																				tR(ACG)O	HTC1	ALE1	CPR8	DIS3	RDN5-1	MET17	YLR225C	OSW2	OMA1	tR(ACG)K	DCP2	LCB1	FKH2	EPO1	NAM7	YML082W	TDA4	MST1	LIA1	YLR001C	MAE1	CUE2	HHT2	IDP3	GPI15	ARP9	HMG1	CDC73
																				SLG1	tC(GCA)P1	tV(AAC)O	snR49	HRD1	ETS2-2	YLR302C	BUR2	RPL22A	PXL1	SET3	RPC19	ADE4	RPL9B	STO1	YMR082C	ATP18	STE24	SDS22	CDC11	NOC3	PAN3	MDH1	PBI2	LST8	IDH1	MSN2	FPR3	DCK1
																				TIR2	PDR12	GAC1	ESF2	RCL1	YLR154C-G	tI(AAU)L1	RCK2	MEF1	SRL3	SPC34	CYB5	UBP15	SUN4	ECM16	ADH3	WAR1	ILM1	ACP1	BNA2	CMS1	ATP7	HOT13	HEF3	RLP7	HHT2	CCS1	TCB3	TDA5
																				CRS5	LCL1	LAS17	tL(UAA)N	CSI2	ITS1-2	ACO1	YEF3	SRL2	SRP40	tD(GUC)K	NOP15	ADH6	AQR1	RIM11	PDL32	HMG1	IBA57	PXA2	YJR084W	SSL1	PRP40	VMA5	IDP3	VPS27	PBI2	YET2	POB3	CRN1
																				AKR2	LGE1	snR36	HOL1	IZH2	ETS1-2	STT4	SYM1	EMP70	UBP11	GAP1	INP52	FET4	NOP2	SIP5	ATP25	FPR3	YJR124C	YKL183C-A	STE18	NSE1	CCE1	SMY1	LST8	PHO91	HEF3	IOC4	ERV41	CAR2
																				TOM6	SSN3	YOR186W	YNR066C	UTP23	YLR157C-C	CDA2	NDL1	RAX2	YLL066W-B	tA(AGC)K2	LEU4	YMR320W	VAC7	NDE1	YMR103C	TCB3	ENT3	COY1	BIR1	LOT6	CAP1	LHS1	RLP7	ACC1	IDP3	CSM3	CMP2	YLR446W
																				STD1	YPL038W-A	TUF1	BSC5	DNL4	ASP3-3	IMH1	tA(AGC)L	NYV1	AQY2	UTH1	MIC27	THI12	COG6	TIF34	YPK2	POB3	RSF2	STE3	GRR1	YLR012C	SFT1	STB6	VPS27	RCF2	LST8	STB2	SUR7	FPR4
																				RAT1	SRL4	IES4	MAN2	SGT2	MAS1	CDC25	HSP60	REX3	COF1	PLN1	RAS2	RPD3	GPI15	SWP1	SPG4	ERV41	MNS1	MRP49	FIP1	MEU1	ECM9	tW(CCA)K	PHO91	ARE2	RLP7	BUB2	GAL80	FMP27
																				ETT1	PHO85	HIS3	AAD15	TIR2	PUS5	ATG39	YPT6	MSL5	YBT1	HFL1	NST1	KRE1	IDH1	NUP53	MYO5	CMP2	XPT1	TPK3	SFC1	POM34	YKR011C	YKL071W	ACC1	ATP23	SUF10	ARG7	CAT2	YLR462W
																				YNG1	SUV3	RPB10	CSS3	RTS1	YLR179C	TAD3	RPS28B	YPS3	RPL8B	MRS4	TOP2	EMW1	HHT2	HLJ1	HFD1	SUR7	MCM22	tE(UUC)K	YJR096W	PSR2	GCN3	YKL069W	ARE2	YNR029C	VPS27	NAT4	SRC1	YRF1-5
																				MSA1	SKS1	MGM1	HXT11	ROD1	NMT1	MMS22	CMG1	APC2	SDH2	DYN1	TCB2	KRI1	PBI2	DNF3	SPC24	GAL80	IML1	PIR1	AIM25	IZH3	tR(ACG)K	NUP100	ATP23	ALG12	PHO91	SDD2	RCF1	YML133C
																				NRT1	HST2	STE4	YOL155W-A	MCO10	PWP1	RPL38	SMD2	DCN1	VPS13	GLG1	SWS2	CLA4	HEF3	CEP3	ADE17	YML045W	IPA1	RPS27A	URA8	SNF7	SAP190	YET1	YNR029C	SOL1	ACC1	NAM7	ERV25	YML131W
																				SGO1	MRPS16	RCN2	ZPS1	SFM1	ATG38	MID2	DBP9	DIP2	YLL032C	UTP30	NIS1	snR40	IDP3	FPY1	NCW1	CAT2	YJR142W	tR(UCU)K	ADO1	SED5	SET3	YKL063C	ALG12	ARC35	RCF2	YMR082C	RAD33	ERO1
																				RAS1	PDH1	RPB8	FRE7	DFG16	MSC3	tD(GUC)L2	YSH1	ZRT2	FRA1	KTR2	IMP4	SEC21	ASI3	RTP1	PKR1	SRC1	DAN1	GPM1	CPA2	RAD5	tD(GUC)K	FBA1	SOL1	MRPS12	ARE2	ADH3	ERG6	GTR1
																				RGS2	HAL1	ABP140	DCP1	EXO1	RSA3	RPL26A	MEC3	SLX4	ISA1	TFA2	MLF3	ERG24	LST8	SPG5	STO1	RCF1	DAN4	DBR1	NNF1	SMF3	GAP1	MPE1	ARC35	DBP6	ATP23	PDL32	GLO1	NDI1
																				RPO31	tG(GCC)P1	APC5	CTR9	HIR2	BUR2	YLR345W	GUF1	RRN5	HIF1	PAM17	TOM7	YNL277W-A	RLP7	GYL1	ECM16	OST6	YJR154W	RPT1	RSM7	YLR036C	tA(AGC)K2	TOA2	MRPS12	MRX15	YNR029C	UTP15	YPT7	VAN1
																				RTC5	RPA135	HNT3	ARG8	snR62	BNA5	KAP95	MET17	tD(GUC)L1	KNS1	BET3	FKH2	LYP1	VPS27	snR11	GAT2	ERV25	THI11	LTV1	TDA4	PDC1	PLN1	NUP120	DBP6	COQ2	ALG12	YMR102C	AIM34	COQ5
																				LEO1	tK(CUU)P	RPN8	ALR1	IRC23	RCK2	BUD8	YLR302C	YLR149C	BPT1	DRE2	RPL9B	PIK1	PHO91	VTI1	RIM11	RAD33	MPH3	TGL1	STE24	STU2	HFL1	TMA19	MRX15	POP2	SOL1	YPK2	TAF4	YML108W
																				ADE2	YPR011C	VPH1	TRM13	DBP5	YEF3	ATG33	tI(AAU)L1	ACS2	PUF3	YKR075C	SUN4	IST1	TIM23	CLN1	SIP5	MIN4	COS5	RCI50	ILM1	YLR046C	MRS4	ASK1	COQ2	NOG2	ARC35	SPG4	ADI1	CAC2
																				ORT1	YPR014C	TIM18	RPS19A	STD1	SYM1	MDM30	ACO1	ETS2-1	COX17	ECM4	AQR1	GIS2	RCF2	ROT1	NDE1	GLO1	MCH2	RMA1	IBA57	YLR053C	DYN1	MMO1	POP2	BSC5	MRPS12	MYO5	ANY1	PRE8
																				tD(GUC)O	TIF6	ISW2	RPL18A	RAT1	NDL1	ELO3	CDA2	RDN5-1	LMO1	TRZ1	NOP2	CRS1	ARE2	TOM40	TIF34	YPT7	COS9	MYO3	YJR124C	OSW2	RPS21A	SPC42	NOG2	CSS3	DBP6	HFD1	HXT2	ALO1
																				SUF5	CCL1	SNU66	RRI2	NOB1	tA(AGC)L	PSY3	CDC25	ETS2-2	SFI1	MTD1	VAC7	VPS75	ATP23	YMR206W	SWP1	MIX17	EAP1	PGM1	ENT3	MNL2	GLG1	VPS24	BSC5	ENB1	MRX15	SPC24	ERG5	TUB1
																				PNO1	YOP1	NOP58	PTH4	ASE1	HSP60	snR34	TAD3	YLR154C-G	RTT109	OMA1	COG6	CWC25	YNR029C	SCJ1	NUP53	AIM34	TOR2	PRR1	RSF2	SHM2	UTP30	NFU1	CSS3	GRE2	COQ2	ADE17	SPO20	YML082W
																				MRPL23	SRO7	DGK1	MDY2	LPL1	YPT6	AFG2	RPL38	ITS1-2	YLR001C	TGL4	GPI15	ATG2	ALG12	GAS3	HLJ1	TAF4	PTK1	RAD27	MNS1	RPL22A	KTR2	TUL1	ENB1	PEX11	POP2	NCW1	PEX9	ATP18
																				SLP1	GLN1	SFG1	NDJ1	YOR062C	CMG1	SKI2	MID2	ETS1-2	NOC3	SRL3	IDH1	ZWF1	SOL1	ERG8	DNF3	PLB1	MIA40	KTI12	XPT1	MEF1	TFA2	tV(AAC)K2	GRE2	RIB4	NOG2	EPO1	STB4	WAR1
																				SME1	VMA13	HSH49	ITR2	MSA1	SMD2	INA1	tD(GUC)L2	PUS5	CMS1	SRP40	HHT2	YNL234W	ARC35	TRI1	CEP3	ANY1	MST1	HAP4	MCM22	RPL10	PAM17	IXR1	PEX11	CDC33	DSE4	STO1	MRPL3	HMG1
																				tV(AAC)O	MCM16	FRT1	SPO21	SGO1	DBP9	CDC73	RPL26A	IDP2	SSL1	UBP11	PBI2	PDR16	MRPS12	RNA1	FPY1	HXT2	SDS22	SLD2	IML1	SRL2	BET3	MAE1	RIB4	PFK27	BSC5	ECM16	ARP9	FPR3
																				IES4	SEC8	SNC2	MPD2	TCB1	YSH1	URA4	YLR345W	EMG1	NSE1	YLL066W-B	HEF3	ELA1	DBP6	BCH1	RTP1	ERG5	ACP1	GFA1	IPA1	EMP70	DRE2	PAN3	CDC33	VPS68	ENB1	GAT2	MSN2	TCB3
																				IMT1	TFB4	ALA1	ATG34	TMA46	MEC3	ATG17	KAP95	UPS1	TEN1	AQY2	IDP3	CNM67	MRX15	DFG5	SPG5	SPO20	PXA2	CWP1	DAN1	RAX2	YKR075C	SKA1	PFK27	TRM13	GRE2	RIM11	CCS1	POB3
																				MRM1	YPR064W	RPA43	ATG19	ARF3	GUF1	SPP382	BUD8	NMT1	YLR012C	COF1	ASI3	ATG4	COQ2	snR86	GYL1	PEX9	YKL183C-A	YJU2	DAN4	NYV1	TRZ1	ATP7	VPS68	TRM11	PEX11	SIP5	YET2	ERV41
																				GEP3	UBA3	YOR343C	CRT10	RAS1	MET17	TUS1	ATG33	PWP1	MEU1	YBT1	LST8	snR19	POP2	COX7	snR11	STB4	COY1	CUE2	THI11	ERG27	MTD1	ARC19	TRM13	MCH4	RIB4	NDE1	ARG80	SML1
																				RPB8	HOS1	YOR343W-A	ARG1	OST2	YLR302C	SEN1	YLR363W-A	QRI5	POM34	RPL8B	DOM34	PPN2	NOG2	PET111	CMC4	MRPL3	STE3	CYT2	SOR1	snR79	OMA1	CCE1	TRM11	PAP2	CDC33	SWP1	IOC4	CMP2
																				MGE1	SPE3	EMT2	THI20	LEU9	tI(AAU)L1	ATG23	MDM30	ATG38	PSR2	SDH2	PHO91	RTT106	BSC5	SAP30	VTI1	ARP9	MRP49	MDH1	MPH3	REX3	TGL4	CAP1	MCH4	MDY2	PFK27	NUP53	CSM3	SUR7
																				KIN4	SUP16	tP(UGG)O3	SPE2	TRS33	ACO1	IMD3	ELO3	TUB4	IZH3	VPS13	TIM23	CHS1	ENB1	RSN1	CLN1	MSN2	TPK3	HOT13	COS5	YLR108C	SRL3	SFT1	PAP2	ZEO1	VPS68	HLJ1	STB2	GAL80
																				IRC13	TEF1	GDS1	PSK2	PFY1	STT4	YLR446W	PSY3	RSA3	UBR2	YLL032C	RCF2	DUG3	GRE2	CDC65	ROT1	CCS1	tE(UUC)K	VMA5	MCH2	CCW12	SRP40	YKR011C	MDY2	WSC3	TRM13	CEP3	ARG7	CAT2
																				YOR238W	NVJ2	CIR2	YOL036W	IAH1	DPA10	VMA6	snR34	YLR225C	SNF7	FRA1	ARE2	YNL190W	PEX11	ZDS1	TOM40	YET2	PIR1	SMY1	COS9	YLR112W	UBP11	PRY2	ZEO1	YOL103W-A	TRM11	FPY1	NAT4	SRC1
																				GPN2	TMH18	HAP5	SMC5	ADE2	CDA2	SST2	INA1	BUR2	SED5	ISA1	ATP23	NPR1	RIB4	RCE1	PFK2	IOC4	RPS27A	PSG1	EAP1	MSL5	YLL066W-B	MIC60	WSC3	IZH4	MCH4	RTP1	SDD2	RCF1
																				RBL2	tT(UGU)P	VTS1	SIL1	tD(GUC)O	IMH1	FMP27	CDC73	FAR10	RAD5	HIF1	YNR029C	RHO5	CDC33	FCP1	YMR206W	CSM3	tR(UCU)K	LHS1	TOR2	YPS3	AQY2	GCN3	YOL103W-A	MHF1	PAP2	SGS1	NAM7	OST6
																				VPH1	RPC40	PDE2	SUF17	EFT1	CDC25	PDP3	URA4	RCK2	SMF3	KNS1	ALG12	RPS3	PFK27	AEP2	SCJ1	STB2	GPM1	STB6	PTK1	DCN1	COF1	tR(ACG)K	IZH4	ADH1	MDY2	GYL1	YMR082C	ERV25
																				MOD5	YPR117W	PRE10	DIS3	SUF5	TAD3	YLR462W	ATG17	YEF3	YLR036C	BPT1	SOL1	TDA7	VPS68	TDA1	GAS3	AAC1	DBR1	tW(CCA)K	MIA40	DIP2	YBT1	SET3	MHF1	ATG34	ZEO1	CMC4	ADH3	RAD33
																				MPD1	tK(UUU)P	RPS12	HRD1	MRPL23	MMS22	YRF1-5	SPP382	SSP120	TRX1	PUF3	ARC35	PSD1	MDH2	YMR295C	ERG8	RIM9	RPT1	YKL071W	MST1	ZRT2	RPL8B	tD(GUC)K	ADH1	ATG19	WSC3	YMR196W	PDL32	ERG6
																				UAF30	CLB2	GPB1	DNL4	RPB2	RPL38	COS3	TUS1	SYM1	PDC1	COX17	MRPS12	CBK1	TRM11	LCB1	RNA1	NAT4	LTV1	YKL069W	SDS22	SLX4	SDH2	GAP1	ATG34	ATP19	YOL103W-A	VTI1	AIP1	GLO1
																				RPL20B	tC(GCA)P2	YOR376W	TSR3	ISN1	YLR326W	YML131W	SEN1	tA(AGC)L	STU2	LMO1	DBP6	YGP1	SMF1	ADE4	BCH1	SDD2	SDH3	NUP100	ACP1	RRN5	VPS13	tA(AGC)K2	ATG19	MDM20	IZH4	CLN1	YMR102C	YPT7
																				SFG1	YPR127W	YOR376W-A	SGT2	RPS28A	MID2	ERO1	ATG23	YLR257W	YLR046C	SFI1	MRX15	CUZ1	MCH4	UBP15	DFG5	NAM7	TGL1	YNK1	PXA2	tD(GUC)L1	IRC19	PLN1	ATP19	MAM3	MHF1	ROT1	YPK2	AIM34
																				FAA1	NAT3	YOR381W-A	tR(ACG)O	MPC54	tD(GUC)L2	VAN1	IMD3	HSP60	MLO50	RTT109	COQ2	GIM3	PAP2	NIP1	COA6	YMR082C	RCI50	YET1	YKL183C-A	DPH6	YLL032C	HFL1	MDM20	ARG1	ADH1	TOM40	SPG4	TAF4
																				GNT1	TOM5	PHR1	YOR008C-A	DCI1	snR57	TAF8	YLR446W	YPT6	YLR053C	YLR001C	POP2	SRV2	MDY2	FET4	snR86	ADH3	RMA1	YKL063C	COY1	YLR149C	FRA1	MRS4	ARG1	DDR2	ATG34	PFK2	MYO5	YMR007W
																				UBC11	RRP9	YPL276W	ROD1	snR36	RPL26A	YML108W	VMA6	RPS28B	OSW2	NOC3	NOG2	EAF7	WSC3	YMR320W	PET111	PDL32	MYO3	BLI1	STE3	ACS2	ISA1	DYN1	DDR2	SPE2	ATG19	SCJ1	HFD1	ADI1
																				YOR343C	YPR137C-A	ATP15	HSP10	IMT1	YLR345W	PML39	FMP27	CMG1	RPL22A	CMS1	PDR18	FPR1	YOL103W-A	DDI3	SAP30	YMR102C	PGM1	FBA1	MRP49	ETS2-1	HIF1	RPS21A	SPE2	GSH2	ATP19	GAS3	SPC24	ANY1
																				YOR343W-A	tI(AAU)P1	PLC1	YOR032W-A	DED1	KAP95	snR85	PDP3	SMD2	FYV7	SSL1	CSS3	CPT1	IZH4	THI12	RSN1	YPK2	DGR2	MPE1	TPK3	RDN5-1	COX19	GLG1	GSH2	RRT8	MDM20	ERG8	ADE17	HXT2
																				EMT2	YPR148C	DIM1	EXO1	RET1	BUD8	PRE8	YLR462W	DBP9	MEF1	NSE1	ENB1	NAF1	MSH2	RPD3	CDC65	SPG4	PRR1	TOA2	tE(UUC)K	ETS2-2	BPT1	UTP30	RRT8	LDS2	MAM3	FMP42	NCW1	ERG5
																				TYE7	PIN3	tW(CCA)P	AKR2	NPT1	ATG33	ZOD1	YRF1-5	YSH1	SRL2	RLP24	GRE2	YNL122C	MPD2	YNL320W	ZDS1	MYO5	RAD27	TMA19	PIR1	YLR154C-G	PUF3	KTR2	LDS2	NOP12	ARG1	YMR226C	EPO1	SPO20
																				tP(UGG)O3	TDA6	YPL257W	HIR2	RPB10	MDM30	ALO1	COS3	GUF1	EMP70	TEN1	PEX11	DCP2	MHF1	EMW1	RCE1	HFD1	KTI12	MDM35	RPS27A	ITS1-2	COX17	TFA2	NOP12	PRE6	DDR2	RNA1	STO1	PEX9
																				PYK2	tA(AGC)P	HFI1	TOM6	MGM1	ELO3	TUB1	YML131W	ECM38	RAX2	LOT6	RIB4	CYB5	ADH1	KRI1	FCP1	SPC24	HAP4	MMO1	tR(UCU)K	ETS1-2	LMO1	PAM17	PRE6	YOL036W	SPE2	BCH1	ECM16	STB4
																				MSC6	YPR159C-A	YAH1	DBP5	STE4	PSY3	ATP18	ERO1	MET17	NYV1	YLR012C	CDC33	NOP15	ATG34	RPL18B	AEP2	ADE17	SLD2	SPC42	GPM1	YLR157C-C	SFI1	BET3	YOL036W	YAP7	GSH2	DFG5	GAT2	MRPL3
																				PRE10	RHO1	ATG41	STD1	SPR2	snR34	BET5	GTR1	YLR302C	REX3	MEU1	PFK27	INP52	ATG19	TRF5	TDA1	NCW1	GFA1	VPS24	DBR1	ASP3-3	YLR001C	DRE2	YAP7	IFM1	RRT8	snR86	RIM11	ARP9
																				PIP2	tI(AAU)P2	RPL36B	RSB1	RPB8	AFG2	FPR3	NGL3	tI(AAU)L1	MSL5	POM34	VPS68	LEU4	ATP19	CLA4	YMR295C	EPO1	CWP1	NFU1	RPT1	MAS1	NOC3	TRZ1	IFM1	DIS3	LDS2	HOR7	SIP5	MSN2
																				MRS6	SEC23	GYP5	ETT1	WTM1	INA1	TCB3	VAN1	CDA2	YPS3	IZH3	MDH2	MIC27	BRX1	MON2	LCB1	STO1	YJU2	PTM1	LTV1	PUS5	CMS1	MTD1	DIS3	TLG2	NOP12	COX7	NDE1	CCS1
																				GPB1	OPT2	YPL247C	ASE1	MGE1	URA4	DAK1	TAF8	IMH1	APC2	SNF7	TRM11	RAS2	MET22	snR40	ADE4	ECM16	CUE2	snR69	TGL1	UPS2	SSL1	OMA1	TLG2	PLB3	PRE6	PET111	TIF34	YET2
																				FIT2	YPR195C	HUT1	tK(UUU)O	ESA1	ATG17	POB3	YML108W	CDC25	DCN1	SED5	SMF1	NST1	ARG1	SEC21	UBP15	RIM11	MIF2	TUL1	RCI50	IDP2	NSE1	TGL4	PLB3	RPB11	YOL036W	SAP30	SWP1	ARG80
																				PHR1	YPR202W	SSO1	YOR062C	APC5	SPP382	ITT1	PML39	TAD3	DIP2	RAD5	MCH4	TOP2	DDR2	MRPL10	NIP1	SIP5	CYT2	YKL033W-A	RMA1	YLR179C	RLP24	SRL3	RCL1	ALG6	YAP7	YMR265C	NUP53	IOC4
																				YOR387C	15S_RRNA	ALG5	YNG1	RPN8	TDA5	ERV41	snR85	EST2	ZRT2	SMF3	PAP2	TCB2	SPE2	ERG24	FET4	NDE1	MDH1	tV(AAC)K2	MYO3	EMG1	LOT6	SRP40	RPB11	YSP3	IFM1	YMR272W-B	HLJ1	CSM3
																				FDH1	AI1	FMP40	ALG8	RBL2	SEN1	SMA2	CUE4	MMS22	SLX4	YLR036C	MDY2	SWS2	GSH2	YNL277W-A	YMR320W	TIF34	HOT13	IXR1	PGM1	UPS1	YLR012C	UBP11	ALG6	RTS1	DIS3	ZDS1	CEP3	STB2
																				YRF1-8	ATP6	FLC1	SUF11	HRK1	ATG23	ORC1	PRE8	MID2	RRN5	TRX1	WSC3	EOS1	LDS2	LYP1	THI12	SWP1	VMA5	TFA1	DGR2	NMT1	MEU1	YLL066W-B	RTS1	PET127	TLG2	RCE1	FPY1	BUB2
																				YRF1-7	tE(UUC)Q	RPL1A	UFE1	VPH1	IMD3	CMP2	ZOD1	tD(GUC)L2	tD(GUC)L1	PDC1	YOL103W-A	NIS1	NOP12	PIK1	RPD3	NUP53	SMY1	PAN3	PRR1	PWP1	POM34	AQY2	PET127	ROD1	PLB3	FCP1	RTP1	ARG7
																				YPL277C	21S_RRNA	IPL1	BUD21	HUA2	YLR446W	SPC2	ALO1	FKS1	YLR149C	STU2	IZH4	IMP4	PRE6	IST1	EMW1	HLJ1	LHS1	ATP7	RAD27	NOP56	PSR2	COF1	ROD1	MCO10	RPB11	GPI12	GCV2	NAT4
																				CUB1	SCEI	AFT2	ATX2	RRP36	VMA6	SUR7	TUB1	RPL26A	PCD1	YLR046C	MSH2	MLF3	YOL036W	POL2	KRI1	DNF3	STB6	PRP40	KTI12	QRI5	IZH3	YBT1	MCO10	SFM1	ALG6	AEP2	SGS1	MOT3
																				APM1	tM(CAU)Q1	YPL199C	VPS21	YPK9	FMP27	PRM6	ATP18	KAP95	ACS2	MLO50	MPD2	TOM7	YAP7	DSL1	RPL18B	CEP3	tW(CCA)K	CAP1	HAP4	SEC13	SNF7	RPL8B	SFM1	HST3	YSP3	TDA1	GYL1	SDD2
																				tW(CCA)P	tT(UAG)Q2	DDC1	NUP1	YOR293C-A	PDP3	PRP39	BET5	BUD8	ETS2-1	YLR053C	MHF1	FKH2	IFM1	CRS1	TRF5	FPY1	YKL071W	SFT1	SLD2	ATG38	SED5	SDH2	HST3	YOR029W	RTS1	YMR295C	CMC4	tV(AAC)M2
																				CLN2	tM(CAU)Q2	RSA1	CRC1	UAF30	YLR462W	RRN11	DAK1	TAL1	RDN5-1	OSW2	ADH1	RPL9B	DIS3	VPS75	CLA4	RTP1	YKL069W	BYE1	GFA1	TUB4	RAD5	VPS13	YOR029W	DFG16	PET127	PRC1	YMR196W	NAM7
																				RPL36B		NAB3	OST2	MUM3	YRF1-5	CAT2	POB3	YLR363W-A	ETS2-2	MNL2	ATG34	SUN4	TLG2	CWC25	snR40	SPG5	NUP100	ECM9	CWP1	RSA3	SMF3	IRC19	DFG16	PEP12	ROD1	ADE4	VTI1	YMR082C
																				HUT1		RTT10	RGS2	ISW2	YML133C	CGI121	ITT1	MDM30	YLR154C-G	RPL22A	ATG19	AQR1	HTZ1	ATG2	SEC21	GYL1	YNK1	YKR011C	YJU2	UCC1	YLR036C	YLL032C	PEP12	GLO4	MCO10	UBP15	CLN1	ADH3
																				IQG1		CUP9	LEU9	NOP58	COS3	SRC1	ERV41	ELO3	ITS1-2	MEF1	ATP19	GCD10	RPB11	ZWF1	MRPL10	snR11	YET1	YPT52	CUE2	BNA5	PDC1	FRA1	GLO4	CUE5	SFM1	GAS1	ROT1	PDL32
																				HSP82		DAP1	TRS33	DGK1	YML131W	RCF1	SMA2	PSY3	ETS1-2	SRL2	BRX1	VAC7	ALG6	PDR16	ERG24	VTI1	MSN4	GCN3	CYT2	YEF3	STU2	TPO1	CUE5	snR62	HST3	NIP1	TOM40	AIP1
																				ALG5		REV3	RPT5	HSH49	ERO1	RPS18B	ORC1	COX8	PUS5	EMP70	MET22	COG6	UTP23	ELA1	YNL277W-A	CLN1	BLI1	tR(ACG)K	MDH1	SSP120	YLR046C	ISA1	snR62	IRC23	YOR029W	ADH6	PFK2	YMR102C
																				YPL225W		ATG29	IAH1	YOR343C	TAF8	YML6	CMP2	AFG2	IDP2	RAX2	ARG1	GPI15	DNL4	URE2	LYP1	ROT1	FBA1	SET3	HOT13	SYM1	YLR053C	HIF1	IRC23	TOM6	DFG16	FET4	SCJ1	YPK2
																				FLC1		BEM4	tD(GUC)O	YOR343W-A	YML108W	YML020W	SPC2	SEI1	EMG1	NYV1	DDR2	IDH1	RTS1	CNM67	PIK1	TOM40	TOA2	GMH1	VMA5	NDL1	OSW2	KNS1	TOM6	STD1	PEP12	YMR320W	GAS3	SPG4
																				BMS1		PET20	SUF5	EMT2	PML39	OST6	SUR7	INA1	HCR1	REX3	SPE2	HHT2	PET127	ATG4	IST1	YMR206W	NUP120	SPC34	SMY1	tA(AGC)L	MNL2	COX19	STD1	RAT1	GLO4	THI12	ERG8	MYO5
																				SRP72		PRM4	PNO1	tP(UGG)O3	snR85	PSP2	PRM6	ATG17	UPS1	MSL5	GSH2	PBI2	ROD1	snR19	POL2	SCJ1	TMA19	tD(GUC)K	PSG1	YLR257W	SHM2	BPT1	RAT1	RSB1	CUE5	RPD3	FMP42	HFD1
																				YPL199C		RRD2	MDM32	REV1	PRE8	PPZ1	PRP39	SPP382	NMT1	YPS3	LDS2	HEF3	MCO10	RIO2	DSL1	GAS3	CSE4	GAP1	LHS1	HSP60	RPL22A	PUF3	ETT1	ETT1	snR62	YNL320W	RNA1	SPC24
																				RSA1		NOP53	SMP3	MNE1	ZOD1	ERV25	RRN11	tN(GUU)L	PWP1	APC2	NOP12	IDP3	SFM1	RTT106	TEX1	ERG8	MMO1	tA(AGC)K2	STB6	YPT6	FYV7	COX17	NOB1	NOB1	IRC23	EMW1	DFG5	ADE17
																				tE(UUC)P		FRK1	MRPL23	CIR2	ALO1	RAD33	CAT2	TDA5	QRI5	DCN1	PRE6	ASI3	AHC1	GCR2	CRS1	FMP42	SPC42	PLN1	tW(CCA)K	RPS28B	MEF1	SFI1	RPL3	RPL3	TOM6	KRI1	snR86	NCW1
																				NIP100		TAF14	ISN1	PDE2	TUB1	MRPL39	SUF7	SEN1	ATG38	DIP2	YOL036W	LST8	DFG16	WHI3	VPS75	TRI1	VPS24	HFL1	YKL071W	SEC22	RPL10	YLR001C	MSA1	MSA1	STD1	TRF5	HOR7	EPO1
																				DAP1		SPC29	SME1	RPS12	ATP18	TRM12	SRC1	ATG23	TUB4	ZRT2	YAP7	RLP7	PEP12	CHS1	ATG2	RNA1	NFU1	MRS4	YKL069W	CMG1	SRL2	NOC3	YOR072W	YOR072W	RAT1	CLA4	COX7	STO1
																				MEX67		IDI1	SWT1	GPB1	BET5	GLO1	RCF1	CAR2	RSA3	SLX4	IFM1	VPS27	GLO4	DUG3	YNL234W	BCH1	PTM1	DYN1	NUP100	SMD2	EMP70	CMS1	RTS2	RTS2	RSB1	snR40	PET111	ECM16
																				MLH3		BEM3	ALE1	GDH1	FPR3	YML003W	RPS18B	SIR3	YLR225C	RRN5	DIS3	PHO91	CUE5	YNL190W	PDR16	DFG5	snR69	GLG1	YNK1	DBP9	RAX2	SSL1	WHI5	TGL5	ETT1	SEC21	RSN1	GAT2
																				PEP4		GDE1	snR36	ATF1	TCB3	AIM34	YML6	ECM7	BUR2	tD(GUC)L1	TLG2	TIM23	IRC23	MRPL19	ELA1	snR86	TUL1	UTP30	YET1	YSH1	CSF1	NSE1	VPS21	OST3	NOB1	MRPL10	YMR272W-B	RIM11
																				ATG5		SSE1	ULS1	YOR381W-A	DAK1	PLB2	YML020W	YLR446W	BNA5	YLR149C	HTZ1	RCF2	TOM6	NPR1	CNM67	COX7	YKL033W-A	KTR2	YKL063C	GUF1	NYV1	RLP24	ECM3	VPS21	YOR062C	ERG24	ZDS1	SIP5
																				RPL33A		ATG21	IMT1	YOR385W	POB3	HXT2	OST6	VMA6	FAR10	ACS2	RPB11	ARE2	STD1	TDA7	ATG4	PET111	tV(AAC)K2	PAM17	BLI1	ATP14	snR79	LOT6	CMR2	ECM3	MSA1	YNL277W-A	RCE1	NDE1
																				MKK2		NOG1	HIS3	PHR1	ITT1	tE(UUC)M	PSP2	FMP27	RCK2	ETS2-1	ALG6	ATP23	ETT1	PSD1	snR19	SAP30	IXR1	BET3	FBA1	ECM38	REX3	YLR012C	NUP1	CMR2	YOR072W	PIK1	FCP1	TIF34
																				SPP1		YDC1	DED1	YRF1-8	ERV41	BUD22	PPZ1	PDP3	YEF3	RDN5-1	DNL4	YNR029C	NOB1	YNL165W	RIO2	CUE1	TFA1	DRE2	TOA2	EXG1	YLR108C	MEU1	CRC1	NUP1	RTS2	IST1	GPI12	SWP1
																				RPL5		ELP3	NPT1	PAU22	SMA2	PEX9	ERV25	YLR456W	SSP120	ETS2-2	RTS1	ALG12	RPL3	YGP1	RTT106	RSN1	PAN3	YKR075C	NUP120	MET17	CCW12	POM34	TFC7	CRC1	WHI5	POL2	AEP2	NUP53
																				SPO19		ATP4	STE4	PLC1	ORC1	STB4	RAD33	YLR462W	SYM1	YLR154C-G	PET127	SOL1	MSA1	CUZ1	GCR2	CDC65	SKA1	ECM4	TMA19	YLR302C	tR(ACG)L	IZH3	CEX1	TFC7	OST3	DSL1	TDA1	HLJ1
																				TBF1		YPL077C	MCT1	YPL261C	CMP2	PEX12	MRPL39	YRF1-5	tA(AGC)L	ITS1-2	ROD1	ARC35	YOR072W	GIM3	WHI3	ZDS1	CDC16	TRZ1	MDM35	tI(AAU)L1	MSL5	SNF7	DPI34	CEX1	VPS21	CRS1	YMR295C	CEP3
																				VPS30		YTA6	RPB8	APM1	SPC2	RSF1	TRM12	YML131W	YLR257W	ETS1-2	MCO10	MRPS12	RTS2	ALF1	CHS1	RCE1	ATP7	MTD1	ASK1	ACO1	YPS3	SED5	RPT5	DPI34	ECM3	VPS75	PRC1	FPY1
																				YPL113C		UBP16	WTM1	YPL257W	SUR7	ARP9	YML003W	ERO1	HSP60	PUS5	SFM1	DBP6	WHI5	SRV2	DUG3	FCP1	PRP40	DAD2	MMO1	CDA2	DCN1	RAD5	PFY1	RPT5	CMR2	CWC25	ADE4	RTP1
																				IMT2		YPL071C	MKK1	VIK1	AIM32	RCH1	AIM34	GTR1	YPT6	IDP2	AHC1	MRX15	OST3	EAF7	YNL190W	AEP2	CAP1	HBS1	SPC42	IMH1	DIP2	SMF3	ADE2	PFY1	NUP1	ATG2	UBP15	SGS1
																				FMP30		BTS1	MGE1	GYP5	PRM6	IMP2	PLB2	NDI1	RPS28B	EMG1	DFG16	COQ2	VPS21	FPR1	MRPL19	TDA1	SFT1	OMA1	VPS24	NKP2	ZRT2	YLR036C	VPS17	ADE2	CRC1	ZWF1	GAS1	GYL1
																				INA17		YPL062W	DSE3	YAR1	PRP39	MIH1	HXT2	NGL3	CMG1	MDL1	PEP12	POP2	ECM3	TOM22	NPR1	YMR295C	BYE1	TGL4	NFU1	BUD6	SLX4	PDC1	BAG7	VPS17	TFC7	YNL234W	NIP1	CMC4
																				SSU1		YPL060C-A	VPH1	SUI3	RRN11	SUB1	tE(UUC)M	TAF8	SMD2	UPS1	GLO4	NOG2	CMR2	CPT1	RHO5	LCB1	YKR011C	SRL3	PTM1	YLR326W	RRN5	STU2	SIA1	BAG7	CEX1	PDR16	FET4	YMR196W
																				RPS6A		GRX5	MOD5	ENV7	CAT2	MCM1	BUD22	YML108W	DBP9	NMT1	CUE5	BSC5	NUP1	YNL122C	RPS3	ADE4	MIC60	SRP40	TUL1	TMA10	tD(GUC)L1	YLR046C	MDM32	SIA1	DPI34	ELA1	YMR320W	VTI1
																				ELP3		ARL3	YPK9	YPL229W	SUF7	STB2	PEX9	CAC2	YSH1	PWP1	snR62	ENB1	TFC7	DCP2	PSD1	UBP15	GCN3	PCK1	YKL033W-A	MID2	DPH6	YLR053C	SPP2	MDM32	RPT5	URE2	DDI3	CLN1
																				BRO1		YPL034W	TIM18	CET1	SRC1	STV1	STB4	UTP14	MEC3	COQ9	IRC23	GRE2	CEX1	DMA2	BNI5	GAS1	tR(ACG)K	UBP11	tV(AAC)K2	snR57	YLR149C	OSW2	MRPL23	MRPL23	ADE2	CNM67	THI12	ROT1
																				SEN54		SRL4	ISW2	YPL216W	RCF1	BUB2	PEX12	PRE8	GUF1	QRI5	TOM6	PEX11	DPI34	DBP2	CUZ1	NIP1	SET3	BAS1	IXR1	FKS1	YLR152C	ERG3	ATG40	ATG40	YOR131C	ATG4	RPD3	TOM40
																				RPL21B		ERG10	SLY41	CBP3	USA1	ARG7	TAP42	ALO1	ECM38	ATG38	STD1	RIB4	RPT5	CYB5	GIM3	FET4	GMH1	YLL066W-B	MAE1	RPL26A	ACS2	MNL2	PDR5	PDR5	BAG7	snR19	YNL320W	PFK2
																				GCR1		ULP1	SNU66	LEA1	RPS18B	KAR5	RSF1	TUB1	MET17	TUB4	ETT1	CDC33	ADE2	INP52	ALF1	YMR320W	SPC34	AQY2	PAN3	YLR345W	ETS2-1	SHM2	PNS1	PNS1	IDH2	RTT106	EMW1	ERG12
																				UBP16		RQC2	DGK1	HRR25	YML6	TVP18	ARP9	YML082W	YLR302C	MSC3	NOB1	PFK27	VPS17	LEU4	SRV2	DDI3	tD(GUC)K	COF1	ATP7	KAP95	RDN5-1	RPL22A	YRR1	YRR1	SIA1	GCR2	KRI1	SCJ1
																				tC(GCA)P1		PDH1	RPL20B	AFT2	YML020W	ABF2	MIH1	ATP18	tI(AAU)L1	RSA3	YOR062C	ALR1	EFT1	MIC27	EAF7	THI12	GAP1	YBT1	PRP40	BUD8	ETS2-2	FYV7	RPS28A	RPS28A	ELG1	WHI3	CLA4	GAS3
																				PDR12		tF(GAA)P1	FAA1	snR59	OST6	tV(AAC)M2	SUB1	HMG1	CDA2	YLR225C	MSA1	VPS68	BAG7	RAS2	FPR1	RPD3	tA(AGC)K2	RPL8B	CAP1	TAL1	YLR154C-G	MEF1	YRM1	YRM1	MDM32	CHS1	SEC21	ERG8
																				LCL1		AIM45	HSH49	DDC1	PSP2	NAM7	MCM1	TCB3	IMH1	BUR2	YOR072W	MDH2	SIA1	NST1	TOM22	YNL320W	PLN1	FPS1	SFT1	ATG33	ITS1-2	RPL10	GAC1	GAC1	SPP2	DUG3	MRPL10	FMP42
																				KTR6		tK(CUU)P	YOR338W	RSA1	PPZ1	YMR082C	IOC4	POB3	CDC25	BNA5	RTS2	TRM11	MDM32	TOP2	YNL122C	EMW1	HFL1	SDH2	BYE1	YLR363W-A	ETS1-2	SRL2	LAS17	LAS17	ATG40	YNL190W	ERG24	TRI1
																				MNN9		YPR011C	EMT2	YPL191C	ERV25	ADH3	STB2	ITT1	TAD3	FAR10	WHI5	SMF1	ATG40	TCB2	DCP2	KRI1	MRS4	VPS13	YKR011C	MDM30	YLR157C-C	EMP70	GSP2	GSP2	PDR5	SRP1	YNL277W-A	RNA1
																				SGF11		CMR3	TYE7	NAB3	RAD33	PDL32	STV1	ERV41	MMS22	YEF3	OST3	MCH4	PDR5	SNN1	DBP2	RPL18B	DYN1	YLL032C	YPT52	ELO3	ASP3-3	RAX2	TUF1	TUF1	PNS1	MRPL19	LYP1	BCH1
																				SSN3		YPR014C	tP(UGG)O3	COA2	MRPL39	YTA12	BUB2	ORC1	YLR326W	SSP120	VPS21	PAP2	PNS1	SWS2	CYB5	TRF5	RPS21A	FRA1	MIC60	PSY3	MAS1	NYV1	IES4	IES4	YRR1	NPR1	PIK1	DFG5
																				YPL038W-A		MCM4	PYK2	POS5	TRM12	NPL6	ARG7	CMP2	MID2	SYM1	ECM3	MDY2	YRR1	NIS1	INP52	CLA4	GLG1	ISA1	GCN3	CSR1	PUS5	ERG27	TOA1	TOA1	RPS28A	RHO5	IST1	snR86
																				PHO85		ATP20	CIN1	tE(UUC)P	GLO1	UTP15	KAR5	SPC2	tD(GUC)L2	NDL1	NUP1	ZEO1	RPS28A	IMP4	LEU4	MON2	TIF1	tP(UGG)L	tR(ACG)K	CCW14	UPS2	snR79	LIP5	LIP5	YRM1	RPS3	POL2	HOR7
																				SUV3		AGC1	MSC6	MRPL40	YML003W	MTG1	TVP18	SUR7	FKS1	tA(AGC)L	TFC7	WSC3	YRM1	MLF3	POL1	snR40	UTP30	HIF1	SET3	COX8	IDP2	REX3	BFR1	BFR1	GAC1	TDA7	DSL1	COX7
																				SKS1		YOP1	PRE10	COX10	AIM34	ATP25	ABF2	PRM6	RPL26A	YLR257W	CEX1	YOL103W-A	MPC54	TOM7	MIC27	SEC21	KTR2	KNS1	GMH1	AFG2	YLR179C	AHP1	HIS3	HIS3	LAS17	PSD1	CRS1	PET111
																				HST2		HTS1	PIP2	DAP1	PLB2	YMR099C	tV(AAC)M2	PRP39	KAP95	HSP60	DPI34	IZH4	LAS17	AQR1	RAS2	MRPL10	TFA2	BPT1	tD(GUC)K	SKI2	EMG1	CCW12	PTP2	PTP2	GSP2	CBK1	VPS75	RSN1
																				SNF8		GLN1	YOR365C	ATG29	HXT2	YMR102C	NAM7	CAT2	BUD8	YPT6	RPT5	MPD2	GSP2	VAC7	NST1	ERG24	PAM17	PUF3	GAP1	YLR410W-A	UPS1	YLR112W	RCN2	RCN2	TUF1	YGP1	ATG2	YMR272W-B
																				HAT1		VMA13	SCP1	PET20	tE(UUC)M	MYO5	YMR082C	SRC1	TAL1	RPS28B	PFY1	MHF1	TUF1	COG6	TOP2	YNL277W-A	BET3	YEH1	tA(AGC)K2	YLR412C-A	PWP1	MSL5	DSC3	DSC3	IES4	CUZ1	ZWF1	ZDS1
																				PDH1		RPL43A	MRS6	YPL150W	BUD22	HFD1	ADH3	RCF1	YLR363W-A	SEC22	ADE2	ADH1	IES4	GPI15	TCB2	LYP1	DRE2	COX17	PLN1	ATG17	NOP56	YPS1	ISU2	ISU2	TOA1	GIM3	YNL234W	RCE1
																				AIM45		ATG11	GPB1	NOP53	PEX9	SHH3	YTA12	USA1	MDM30	CMG1	VPS17	ATG34	TOA1	IDH1	SWS2	PIK1	ECM4	LMO1	HFL1	SPP382	QRI5	YPS3	WTM1	WTM1	LIP5	ALF1	PDR16	FCP1
																				HAL1		TFB4	RDR1	FRK1	STB4	tL(CAA)M	NPL6	RPS18B	ELO3	SMD2	EFT1	ATG19	LIP5	CRZ1	NIS1	IST1	MTD1	SFI1	MRS4	TDA5	ATG38	DCN1	MKK1	MKK1	BFR1	YNL144C	ELA1	GPI12
																				tG(GCC)P1		YPR063C	YOR381W-A	COX11	PEX12	NCW1	UTP15	YML6	PSY3	DBP9	BAG7	ATP19	BFR1	SAM50	IMP4	POL2	DAD2	RTT109	DYN1	SEN1	TUB4	DIP2	IRC13	IRC13	HIS3	SRV2	URE2	AEP2
																				RPA135		UBA3	YOR385W	RPL5	TAP42	EPO1	MTG1	UNG1	CCW14	YSH1	SIA1	BRX1	HIS3	HEF3	MLF3	DSL1	OMA1	YLR001C	RPS21A	ATG23	RSA3	ZRT2	HES1	HES1	RET1	EAF7	CNM67	TDA1
																				tK(CUU)P		HOS1	YPL277C	TAF14	RSF1	STO1	ATP25	OST6	COX8	GUF1	MDM32	MET22	RET1	ASI3	TOM7	CRS1	TGL4	NOC3	GLG1	CAR2	IFH1	SLX4	ESA1	ESA1	RCN2	FPR1	ATG4	YMR295C
																				YPR014C		MED1	SAM4	SPC29	ARP9	DLT1	YMR099C	PSP2	AFG2	ECM38	ATG40	ARG1	RCN2	LST8	RPL9B	VPS75	SRL3	CMS1	TIF1	SIR3	RCK2	RRN5	OSW1	ENV9	DSC3	TOM22	snR19	PRC1
																				TIF6		SUP16	ACM1	RNY1	MIH1	SAS2	MUB1	PPZ1	SFP1	MET17	PDR5	DDR2	DSC3	RLP7	SUN4	CWC25	SRP40	SSL1	UTP30	YLR446W	YEF3	tD(GUC)L1	RPT4	OSW1	ISU2	CPT1	POP1	ADE4
																				MCM4		TKL1	THI21	TFB2	SUB1	ECM16	YMR102C	ERV25	SEI1	YLR302C	PNS1	SPE2	ISU2	VPS27	AQR1	ATG2	UBP11	NSE1	KTR2	VMA6	SSP120	DPH6	PAC1	RPT4	WTM1	YNL122C	RTT106	UBP15
																				tF(GAA)P2		YPR096C	tW(CCA)P	BEM3	MCM1	JLP2	YMR103C	RAD33	YLR412C-A	tI(AAU)L1	YRR1	GSH2	WTM1	PHO91	VAC7	ZWF1	BAS1	RLP24	TFA2	RIF2	SYM1	YLR149C	VPH1	PAC1	MKK1	DCP2	GCR2	GAS1
																				NTO1		RPN7	HUT1	GDE1	STB2	SIP5	MYO5	MIN4	ATG17	CDA2	RPS28A	RRT8	MKK1	SMM1	COG6	PDR16	YLL066W-B	TEN1	PAM17	FMP27	NDL1	ACS2	MOD5	VPH1	IRC13	CYB5	WHI3	NIP1
																				SRO7		GLD1	YAR1	YPL108W	STV1	TIF34	HFD1	YML003W	SPP382	IMH1	YRM1	LDS2	HES1	ARE2	GPI15	ELA1	AQY2	LOT6	BET3	PDP3	tA(AGC)L	ETS2-1	CAF20	MOD5	HES1	INP52	CHS1	FET4
																				HTS1		YPR114W	ALG5	SSE1	BUB2	LDO45	SHH3	MIX17	tN(GUU)L	CDC25	MPC54	PEX15	ESA1	ATP23	HHF2	URE2	COF1	YLR012C	DRE2	YLR456W	YLR257W	RDN5-1	PLP2	CAF20	ESA1	LEU4	DUG3	YMR320W
																				GLN1		MRI1	SAR1	NOG1	RNA14	NUP53	tL(CAA)M	TAF4	SEN1	TAD3	LAS17	NOP12	OSW1	ALG12	PBI2	CNM67	YBT1	GAT3	ECM4	YLR462W	HSP60	ETS2-2	RDL1	PLP2	OSW1	MIC27	YNL190W	THI12
																				VMA13		CLB2	HRR25	GLR1	ARG7	DNF3	NCW1	PLB2	ATG23	EST2	GSP2	PRE6	RPT4	SOL1	HEF3	ATG4	RPL8B	MEU1	TRZ1	YRF1-5	YPT6	YLR154C-G	RRP36	RDL1	RPT4	RAS2	SRP1	RPD3
																				TIF5		tC(GCA)P2	AFT2	ELP3	KAR5	EAR1	EPO1	ADI1	CAR2	MMS22	TUF1	YOL036W	VPH1	ARC35	ASI3	SSU72	FPS1	POM34	MTD1	YML131W	RPS28B	ITS1-2	SNF2	RRP36	PAC1	NST1	MRPL19	YNL320W
																				MSF1		AXL1	DDC1	SEN54	TVP18	HOT1	STO1	HXT2	SIR3	YLR326W	IES4	YAP7	MOD5	DBP6	LST8	snR19	SDH2	PSR2	DAD2	ERO1	SEC22	ETS1-2	YPK9	SNF2	VPH1	TOP2	NPR1	EMW1
																				SEC8		CTR1	RSA1	YTA6	ABF2	CTL1	DLT1	tE(UUC)M	YLR446W	MID2	TOA1	IFM1	CAF20	MRX15	DOM34	RIO2	VPS13	IZH3	HBS1	GTR1	CMG1	YLR157C-C	YOR296W	YPK9	MOD5	TCB2	RHO5	KRI1
																				TFB4		YPR127W	NAB3	UBP16	tV(AAC)M2	RTP1	SAS2	BUD22	VMA6	tD(GUC)L2	LIP5	DIS3	PLP2	COQ2	VPS27	RTT106	YLL032C	SNF7	OMA1	NDI1	SMD2	ASP3-3	MCH5	YOR296W	CAF20	SNN1	RPS3	TRF5
																				YPR064W		ANT1	POS5	YPL071C	NAM7	RPL36A	ECM16	ERG5	FMP27	FKS1	BFR1	TLG2	RDL1	POP2	PHO91	GCR2	FRA1	SED5	TGL4	TAF8	DBP9	MAS1	YOR316C-A	MCH5	PLP2	SWS2	TDA7	CLA4
																				UBA3		TOM5	UIP4	VPS28	YMR082C	snR11	JLP2	SPO20	PDP3	RPL26A	HIS3	HTZ1	RRP36	NOG2	SMM1	WHI3	ISA1	RAD5	SRL3	YML108W	YSH1	PUS5	FAA1	YOR316C-A	RDL1	NIS1	PSD1	snR40
																				HOS1		CTF4	RTC6	tC(GCA)P1	ADH3	ROT1	CIN4	PEX9	YLR456W	KAP95	RET1	RCL1	tA(UGC)O	DSE4	ACC1	CHS1	tP(UGG)L	SMF3	SRP40	CAC2	MEC3	UPS2	HSH49	FAA1	RRP36	APJ1	YGP1	SEC21
																				SUP16		RRP9	RTT10	YPL060C-A	PDL32	TOM40	SIP5	STB4	YLR462W	TAL1	RCN2	RPB11	SNF2	BSC5	RCF2	DUG3	HIF1	YLR036C	UBP11	ARG81	GUF1	IDP2	SNC2	HSH49	SNF2	IMP4	CUZ1	MRPL10
																				TKL1		YPR137C-A	PPQ1	GRX5	YTA12	INP1	TIF34	MRPL3	YRF1-5	MDM30	DSC3	ALG6	RRS1	CSS3	ARE2	YNL190W	KNS1	TRX1	BAS1	GIM5	GSP1	YLR179C	MIP1	SNC2	YPK9	MLF3	GIM3	ERG24
																				TEF1		YPR148C	tE(UUC)P	SSN3	NPL6	YMR206W	LDO45	PEX12	YML131W	ELO3	ISU2	RTS1	YOR296W	GRE2	ATP23	MRPL19	COX19	PDC1	YLL066W-B	PRE8	ECM38	EMG1	KRE5	MIP1	YOR296W	TOM7	ALF1	YNL277W-A
																				RPC40		TPO3	CUP9	YPL034W	UTP15	ERG12	NUP53	RSF1	ERO1	PSY3	WTM1	PET127	RAX1	PEX11	YNR029C	NPR1	BPT1	STU2	AQY2	ALO1	EXG1	UPS1	TYE7	KRE5	RAX1	FKH2	YNL144C	PIK1
																				RRG8		TDA6	COX10	SKS1	ATP25	MGL2	TPP1	ARP9	GTR1	CCW14	MKK1	ROD1	MCH5	CDC33	ALG12	TDA7	PUF3	YLR046C	COF1	TUB1	MET17	NMT1	tP(UGG)O3	TYE7	MCH5	AQR1	SRV2	IST1
																				YPR117W		YPR158W-A	DAP1	HST2	YMR099C	GUA1	DNF3	MIH1	NDI1	COX8	HES1	MCO10	SFG1	PFK27	SOL1	PSD1	COX17	MLO50	YBT1	YML082W	YLR302C	PWP1	CIN1	tP(UGG)O3	YOR316C-A	VAC7	EAF7	POL2
																				tK(UUU)P		ORC4	ATG29	RQC2	MUB1	TAF7	EAR1	MSN2	NGL3	AFG2	ESA1	SFM1	FAA1	ALR1	ARC35	YNL165W	LMO1	YLR053C	RPL8B	ATP18	tI(AAU)L1	NOP56	SOG2	CIN1	FAA1	COG6	FPR1	DSL1
																				CLB2		TIF3	SET6	AEP3	YMR102C	MTF1	HOT1	CCS1	TAF8	SKI2	OSW1	AHC1	HSH49	VPS68	DBP6	CUZ1	SFI1	OSW2	SDH2	YML079W	ACO1	QRI5	MSC6	SOG2	HSH49	GPI15	TOM22	GIS2
																				tC(GCA)P2		RHO1	MLH3	tF(GAA)P1	YMR103C	RPS10B	CTL1	SUB1	YML108W	SEI1	GCD1	STI1	SNC2	MDH2	MRX15	GIM3	RTT109	MNL2	VPS13	HMG1	CDA2	SEC13	CIR2	MSC6	SNC2	IDH1	CPT1	CRS1
																				YLH47		NUT2	SVS1	AIM45	MYO5	TRI1	RTP1	YET2	CAC2	YLR412C-A	VPH1	DFG16	MIP1	TRM11	COQ2	ALF1	YLR001C	SHM2	YLL032C	TCB3	IMH1	ATG38	PDE2	CIR2	MIP1	HHT2	YNL122C	VPS75
																				TOM5		HDA3	PET20	SUT2	HFD1	RNT1	MRPL24	MCM1	UTP14	ATG17	MOD5	PEP12	TYE7	MDY2	POP2	YNL144C	NOC3	RPL22A	FRA1	POB3	CDC25	TUB4	PRT1	PDE2	KRE5	FAP1	DCP2	ATG2
																				RRP9		RPO26	PRM4	YPR011C	SHH3	GTO3	RPL36A	IOC4	PRE8	SPP382	CAF20	CUE5	tP(UGG)O3	WSC3	NOG2	SRV2	CMS1	FYV7	ISA1	ERV41	NKP2	RSA3	SCP1	PRT1	TYE7	IDP3	CYB5	ZWF1
																				YPR137C-A		OPT2	PEP4	CMR3	tL(CAA)M	GFD1	snR11	STB2	ALO1	tN(GUU)L	PLP2	IRC23	CIN1	YOL103W-A	DSE4	EAF7	SSL1	MEF1	tP(UGG)L	ORC1	TAD3	UCC1	GPB1	PRE10	tP(UGG)O3	ASI3	NOP15	YNL234W
																				MEP3		YPR195C	RRD2	MCM4	NCW1	PET111	ROT1	BUB2	TUB1	SEN1	RDL1	TOM6	SOG2	IZH4	BSC5	FPR1	NSE1	RPL10	HIF1	CMP2	BUD6	ECM22	YOR376W	SCP1	PUT4	LST8	INP52	BNI4
																				KAR3		ARR2	PRP46	ATP20	PKR1	ROY1	TOM40	ARG7	YML082W	ATG23	RRP36	STD1	MSC6	YPQ1	CSS3	TOM22	RLP24	SRL2	KNS1	SPC2	YLR326W	BNA5	YOR385W	GPB1	CIN1	RLP7	LEU4	PDR16
																				tI(AAU)P1		YPR202W	RPL33A	SDD4	STO1	TRM732	INP1	KAR5	ATP18	CAR2	tA(UGC)O	RAT1	CIR2	MHF1	ENB1	NAF1	TEN1	EMP70	COX19	SUR7	TMA10	YEF3	FDH1	YOR376W	SOG2	SUF10	MIC27	ELA1
																				NCE102		tW(UCA)Q	FRK1	tF(GAA)P2	DLT1	TIF11	YMR206W	TVP18	BET5	SIR3	SNF2	ETT1	PDE2	ADH1	GRE2	YNL122C	tS(AGA)L	RAX2	BPT1	PRM6	MID2	SSP120	YOR394C-A	YOR385W	MSC6	VPS27	RAS2	URE2
																				URN1		AI1	MKK2	YOP1	ECM16	PPA2	ERG12	NAM7	HMG1	YLR446W	YPK9	NOB1	PRT1	ATG34	PEX11	DMA2	LOT6	CSF1	PUF3	CAT2	snR57	SYM1	YRF1-8	YOR394C-A	CIR2	PHO91	NST1	CNM67
																				TPO3		AI5_BETA	TBF1	HTS1	JLP2	URA10	MGL2	YMR082C	TCB3	VMA6	RRS1	RPL3	SCP1	ATG19	CDC33	DBP2	YLR012C	NYV1	COX17	AMD1	FKS1	NDL1	YRF1-7	YRF1-8	PDE2	SMM1	TOP2	ATG4
																				TDA6		OLI1	KAP120	GLN1	SIP5	CDC65	GUA1	ADH3	POB3	FMP27	YOR296W	MSA1	YOR376W	ATP19	PFK27	CYB5	GAT3	APC9	LMO1	RCF1	RPL26A	tA(AGC)L	FEX2	YRF1-7	PRT1	ACC1	TCB2	snR19
																				YPR158W-A		SCEI	DBP1	SEC8	TIF34	ZDS1	FMP42	PDL32	ITT1	PDP3	RAX1	YOR072W	FIT2	MDM20	ALR1	INP52	MEU1	REX3	SFI1	RPS18B	YLR345W	YLR257W	SAM3	FEX2	PRE10	ARE2	SNN1	POP1
																				YPR158C-D		tL(UAA)Q	HOS3	TFB4	LDO45	RCE1	TAF7	YTA12	ERV41	YLR456W	MCH5	RTS2	YOR385W	MET22	VPS68	LEU4	POM34	MSL5	RTT109	YML6	KAP95	HSP60	ATP15	SAM3	SCP1	ATP23	SWS2	RTT106
																				tA(AGC)P		tT(UAG)Q2	GDE1	HOS1	NUP53	GPI12	MTF1	UTP15	ORC1	YLR462W	SFG1	WHI5	YOR394C-A	ARG1	MDH2	MIC27	PSR2	YPS3	YLR001C	UNG1	BUD8	YPT6	PLC1	ATP15	GPB1	ALG12	NIS1	GCR2
																				YPR159C-A			SSU1	SUP16	RIM13	RIT1	RPS10B	ATP25	CMP2	YRF1-5	FAA1	OST3	YRF1-8	YOL057W	TRM11	RAS2	IZH3	APC2	NOC3	PSP2	TAL1	RPS28B	DIM1	PLC1	YOR376W	PPG1	APJ1	WHI3
																				TIF3			RPS6A	TKL1	DNF3	ABZ2	TRI1	tD(GUC)M	SPC2	YML131W	HSH49	VPS21	YRF1-7	GAL11	MCH4	NST1	UBR2	DCN1	CMS1	PPZ1	ATG33	SEC22	DIP5	DIM1	YOR385W	SOL1	IMP4	CHS1
																				RHO1			ELP3	YPR078C	HOT1	TDA1	RNT1	YMR103C	SUR7	ERO1	SNC2	ECM3	FEX2	GSH2	PAP2	TOP2	SNF7	DIP2	SSL1	ERV25	VPS38	CMG1	CUB1	DIP5	YOR394C-A	ARC35	MLF3	DUG3
																				MET16			SEN54	RDS3	FPY1	YMR295C	GTO3	MYO5	PRM6	GTR1	MIP1	CMR2	SAM3	RRT8	MDY2	TCB2	SED5	ZRT2	NSE1	RAD33	YLR363W-A	SMD2	APM1	CUB1	YRF1-8	DBP6	TOM7	YNL190W
																				tI(AAU)P2			RPL21B	YPR096C	CTL1	LCB1	GFD1	HFD1	PRP39	NGL3	TYE7	NUP1	ATP15	LDS2	WSC3	SNN1	RAD5	SLX4	RLP24	MIN4	MDM30	DBP9	YPL257W-A	APM1	YRF1-7	MRX15	FKH2	SRP1
																				BET2			YPL077C	RPL11A	RTP1	DYN3	PET111	SPC24	CAT2	TAF8	tP(UGG)O3	TFC7	PLC1	NOP12	YOL103W-A	SWS2	RSC58	RRN5	TEN1	YML003W	ELO3	YSH1	YAH1	YPL257W-A	FEX2	COQ2	SUN4	MRPL19
																				MLC2			GCR1	FHL1	RPL36A	YME2	ROY1	SHH3	SRC1	YML108W	PUT4	CEX1	DIM1	PRE6	IZH4	NIS1	SMF3	tD(GUC)L1	LOT6	MIX17	PSY3	RSO55	ATG41	YAH1	SAM3	POP2	AQR1	RHO5
																				OPT2			tC(GCA)P1	tT(UGU)P	ROT1	NIP1	TRM732	tL(CAA)M	RCF1	CAC2	CIN1	DPI34	DIP5	YOL036W	YPQ1	IMP4	YLR036C	PEP3	YLR012C	TAF4	CSR1	NNT1	NSL1	ATG41	ATP15	NOG2	OCA2	RPS3
																				YPR195C			GRX5	YPR114W	TOM40	TGL3	TIF11	ADE17	RPS18B	UTP14	SOG2	PFY1	CUB1	YAP7	MHF1	MLF3	TRX1	YLR149C	GAT3	ADI1	CCW14	MEC3	FAS2	NSL1	PLC1	DSE4	VAC7	TDA7
																				YPR202W			PDR12	RRG8	YMR206W	SNZ2	PPA2	NCW1	YML6	PRE8	MSC6	ADE2	APM1	IFM1	ADH1	TOM7	PDC1	PCD1	MEU1	HXT2	COX8	GUF1	CET1	FAS2	DIM1	BSC5	COG6	PSD1
																				tP(UGG)Q			KTR6	MRI1	ERG12	FIG4	URA10	PKR1	UNG1	AIM33	CIR2	VPS17	YPL257W-A	DIS3	ATG34	AQR1	STU2	YLR152C	POM34	BUD22	AFG2	GSP1	YPL225W	CET1	DIP5	CSS3	GPI15	YGP1
																				15S_RRNA			SGF11	tC(GCA)P2	MGL2	VNX1	CDC65	STO1	OST6	ALO1	PDE2	EFT1	YAH1	TLG2	ATG19	VAC7	YLR046C	ACS2	PSR2	ERG5	SEI1	ATP14	FLC1	YPL225W	CUB1	ENB1	IDH1	CUZ1
																				AI1			SSN3	CTR1	GUA1	YNL320W	ZDS1	ECM16	PSP2	TUB1	PRT1	BAG7	ATG41	HRD1	ATP19	COG6	MLO50	ETS2-1	IZH3	SPO20	UTP21	ECM38	SAR1	FLC1	APM1	FRE7	HHT2	GIM3
																				AI5_BETA			EGD1	YLH47	FMP42	RFA2	RCE1	JLP2	PPZ1	YML083C	SCP1	SIA1	RPL36B	RCL1	BRX1	GPI15	FCF2	RDN5-1	SNF7	PEX9	YLR412C-A	EXG1	LEA1	SAR1	YPL257W-A	GRE2	PBI2	ALF1
																				ATP6			SRL4	RRP9	TAF7	RIM21	GPI12	GID8	ERV25	YML082W	YOR376W	ELG1	IQG1	RPB11	MET22	IDH1	YLR053C	ETS2-2	SED5	STB4	ATG17	MET17	NIP7	LEA1	YAH1	SPT20	HEF3	YNL144C
																				tE(UUC)Q			TRM44	tN(GUU)P	MTF1	PUS4	RIT1	SIP5	RAD33	ATP18	FIT2	MDM32	CIN2	PFA4	ARG1	CRZ1	OSW2	YLR154C-G	RAD5	MRPL3	SPP382	YLR302C	SRP72	NIP7	ATG41	PEX11	IDP3	SRV2
																				BI2			SUV3	LOA1	RPS10B	snR40	ABZ2	NDE1	MIN4	BET5	YOR385W	SPP2	NSL1	ALG6	GAL11	SAM50	SHM2	ITS1-2	RSC58	ARP9	TDA5	tI(AAU)L1	TYW1	SRP72	IQG1	CDC33	ASI3	EAF7
																				21S_RRNA			ULP1	NOC4	TRI1	SEC21	HAS1	TIF34	TRM12	HMG1	YOR394C-A	ATG40	FAS2	UTP23	GSH2	FAP1	RPL22A	ETS1-2	SMF3	MIH1	SEN1	ACO1	PGC1	TYW1	FAS2	PFK27	LST8	FPR1
																				SCEI			HST2	YPR147C	GTO3	CUS2	YMR295C	LDO45	YML003W	TCB3	YRF1-8	PDR5	USV1	YOR008C-A	RRT8	HEF3	FYV7	YLR157C-C	YLR036C	MSN2	ATG23	CDA2	TPK2	PGC1	CET1	HRT1	RLP7	TOM22
																				tL(UAA)Q			tF(GAA)P1	YPR148C	GFD1	ERG24	LCB1	IMP1	MIX17	POB3	YRF1-7	PNS1	CET1	RTS1	LDS2	ASI3	MEF1	ASP3-3	TRX1	CCS1	CAR2	IMH1	YPL199C	TPK2	YPL225W	VPS68	SUF10	CPT1
																				tM(CAU)Q1			tG(GCC)P1	NCA2	PET111	MET2	DYN3	NUP53	PLB2	ITT1	FEX2	YRR1	YPL225W	ERP4	NOP12	LST8	RPL10	PUS5	PDC1	MCM1	SIR3	CDC25	RSA1	YPL199C	FLC1	MDH2	VPS27	NAF1
																				tM(CAU)Q2			SUT2	TPO3	ROY1	PIK1	YME2	DNF3	ADI1	ERV41	SAM3	RPS28A	FLC1	ROD1	PRE6	RLP7	SRL2	RPS31	STU2	IOC4	YLR446W	NKP2	PRM3	RSA1	SAR1	TRM11	PHO91	YNL122C
																							RPA135	TDA6	TRM732	IST1	NIP1	EAR1	HXT2	ORC1	ATP15	YRM1	SAR1	MCO10	YOL036W	VPS27	EMP70	UPS2	YLR046C	STB2	VMA6	TAD3	MF(ALPHA)1	PRM3	LEA1	MCH4	SMM1	DCP2
																							tK(CUU)P	CUR1	TIF11	POL2	TGL3	HOT1	tE(UUC)M	CMP2	PLC1	MPC54	LEA1	SFM1	YAP7	PHO91	RAX2	IDP2	MLO50	ARG7	RIF2	EST2	TCO89	MF(ALPHA)1	NIP7	PAP2	ACC1	CYB5
																							YPR014C	YPR158W-A	YMR265C	DSL1	MDJ2	CTL1	BUD22	IMD4	DIM1	LAS17	NIP7	AHC1	IFM1	SMM1	CSF1	EMG1	YLR053C	TVP18	FMP27	BUD6	PPQ1	TCO89	SRP72	PTH4	ARE2	NOP15
																							ATP20	tG(GCC)P2	URA10	FOL1	FIG4	RTP1	ERG5	SPC2	DIP5	GSP2	SRP72	PEP12	DIS3	ACC1	NYV1	UPS1	OSW2	RCO1	PDP3	YLR326W	CUP9	PPQ1	TYW1	MDY2	ATP23	INP52
																							YOP1	SGV1	CDC65	TEX1	VNX1	SPG5	SPO20	SUR7	CUB1	TUF1	TYW1	HIR2	TLG2	RCF2	REX3	NMT1	MNL2	tV(AAC)M2	YLR456W	TMA10	DAP1	CUP9	PGC1	WSC3	ALG12	LEU4
																							HTS1	TIF3	ZDS1	MRPL17	YNL320W	RPL36A	PEX9	PRM6	APM1	IES4	PGC1	CUE5	HRD1	ARE2	MSL5	PWP1	SHM2	NAM7	YLR462W	MID2	MEX67	DAP1	TPK2	YOL103W-A	PPG1	MIC27
																							GLN1	MMS1	RCE1	VPS75	RFA2	snR11	STB4	PRP39	YPL257W-A	TOA1	TPK2	snR62	RCL1	ATP23	YPS3	ATG38	RPL22A	YMR082C	YRF1-5	snR57	YPL162C	MEX67	YPL199C	IZH4	SOL1	RAS2
																							VMA13	NUT2	GPI12	SUI1	RIM21	ROT1	MRPL3	RRN11	YAH1	LIP5	RSA1	IRC23	RPB11	ALG12	APC2	TUB4	MEF1	ADH3	YML131W	RPP0	PET20	YPL162C	RSA1	YPQ1	ARC35	NST1
																							SPO24	YPR170W-B	RIT1	KEX2	PUS4	TOM40	PEX12	CAT2	ATG41	BFR1	PRM3	TOM6	ALG6	SOL1	DCN1	RSA3	RPL10	PDL32	ERO1	FKS1	PRM4	BEM4	PRM3	MHF1	DBP6	TOP2
																							PUF2	HDA3	ABZ2	YTP1	PCL1	PFK2	RSF1	SRC1	RPL36B	HIS3	POS5	DBP5	UTP23	ARC35	DIP2	IFH1	SRL2	YTA12	GTR1	RPL26A	PPT2	PET20	MF(ALPHA)1	ADH1	MRX15	TCB2
																							MCM16	RPO26	YMR295C	ELA1	snR40	YMR206W	ARP9	RCF1	IQG1	RET1	MF(ALPHA)1	STD1	YOR008C-A	DBP6	ZRT2	YLR225C	EMP70	AIP1	NGL3	YLR345W	NOP53	PRM4	TCO89	ATG34	COQ2	SNN1
																							SEC8	HPA2	LCB1	URE2	SEC21	ERG12	MIH1	USA1	FAS2	AIM41	TCO89	RAT1	RTS1	MRX15	SLX4	BUR2	RAX2	ATP25	TAF8	KAP95	FRK1	YPL152W-A	PPQ1	ATG19	POP2	SWS2
																							TFB4	OPT2	DYN3	snR19	CUS2	GUA1	MSN2	RPS18B	CET1	RCN2	PPQ1	ETT1	PET127	COQ2	RRN5	BNA5	CSF1	tD(GUC)M	YML108W	BUD8	ISU1	PPT2	CUP9	ATP19	NOG2	NIS1
																							YPR063C	YPR195C	YME2	MGS1	ERG24	TAF7	CCS1	YML6	YPL225W	DSC3	CUP9	RPL3	ROD1	POP2	tD(GUC)L1	FAR10	NYV1	YMR103C	CAC2	TAL1	TAF14	NOP53	DAP1	RTG1	DSE4	APJ1
																							HOS1	SGE1	NIP1	MRX7	MET2	MTF1	SUB1	UNG1	FLC1	ISU2	DAP1	MSA1	MCO10	NOG2	DPH6	RCK2	APC9	SPG4	ARG81	ATG33	IDI1	FRK1	MEX67	APM4	BSC5	IMP4
																							YPR071W	ARR3	TGL3	GCR2	PIK1	TRI1	YET2	OST6	SAR1	WTM1	MEX67	YOR072W	SFM1	DSE4	PEP3	YEF3	REX3	MYO5	GIM5	VPS38	BEM3	ISU1	YPL162C	MAM3	CSS3	MLF3
																							LTP1	YPR202W	EGT2	CHS1	IST1	snR86	MCM1	PSP2	LEA1	MKK1	YPL162C	RTS2	AHC1	BSC5	YLR149C	SSP120	MSL5	HFD1	PRE8	YLR363W-A	CAR1	TAF14	BEM4	ARG1	ENB1	TOM7
																							YPR078C	tW(UCA)Q	FIG4	DUG3	POL2	GTO3	IOC4	PPZ1	NIP7	HES1	BEM4	BUD21	DFG16	GRE2	PCD1	SYM1	YPS3	SPC24	AIM33	MDM30	ATG21	IDI1	PET20	YOL057W	FRE7	FKH2
																							TEF1	AI5_BETA	VNX1	SRP1	DSL1	GFD1	STB2	ERV25	SRP72	ESA1	PET20	TGL5	PEP12	PEX11	YLR152C	NDL1	APC2	SHH3	TUB1	ELO3	NOG1	BEM3	PRM4	GAL11	GRE2	SUN4
																							COG4	tE(UUC)Q	YNL320W	KAR1	FOL1	PET111	BUB2	RAD33	TYW1	ENV9	PRM4	OST3	CKB2	CDC33	ACS2	tA(AGC)L	DCN1	tL(CAA)M	YML082W	PSY3	RLM1	CAR1	PPT2	GSH2	SPT20	AQR1
																							YTH1	BI2	RFA2	UBP10	TEX1	ROY1	ARG7	MIN4	PGC1	OSW1	PXA1	VPS21	GLO4	PFK27	ETS2-1	YLR257W	DIP2	ADE17	ATP18	CSR1	SEC16	ATG21	NOP53	RRT8	PEX11	VAC7
																							RPC40	21S_RRNA	RIM21	RHO5	MRPL17	TRM732	KAR5	YML003W	TPK2	RPT4	NOP53	CMR2	CUE5	ALR1	RDN5-1	HSP60	ZRT2	NCW1	HMG1	CCW14	BRO1	NOG1	FRK1	LDS2	CDC33	COG6
																							RRG8	tT(UGU)Q1	PUS4	RPS3	VPS75	TIF11	TVP18	AIM34	RSA1	VPH1	FRK1	NUP1	snR62	VPS68	ETS2-2	YPT6	SLX4	PKR1	TCB3	COX8	ATP4	RLM1	ISU1	PRE6	PFK27	GPI15
																							MRI1	tC(GCA)Q	PCL1	NOP13	SUI1	YMR265C	NAM7	TAF4	PRM3	MOD5	TAF14	TFC7	IRC23	MDH2	YLR154C-G	RPS28B	RRN5	STO1	POB3	AFG2	YTA6	SEC16	TAF14	YOL036W	HRT1	IDH1
																							CLB2	tD(GUC)Q	snR40	APC1	SLA2	PPA2	YMR082C	PLB2	POS5	CAF20	DBP1	CEX1	TOM6	TRM11	ITS1-2	SEC22	tD(GUC)L1	ECM16	ERV41	SKI2	HTC1	BRO1	DBP1	YAP7	ALR1	SIW14
																							tC(GCA)P2	tR(ACG)Q2	SEC21	IBD2	KEX2	URA10	ADH3	PLB1	MF(ALPHA)1	RDL1	IDI1	AZF1	STD1	MCH4	ETS1-2	CMG1	PEP3	POM152	ORC1	YLR410W-A	VPS28	ATP4	IDI1	MDM38	VPS68	HHT2
																							AXL1	tY(GUA)Q	CUS2	PGA1	SIN4	CDC65	PDL32	HXT2	TCO89	RRP36	BEM3	RPO31	RAT1	MDY2	YLR157C-C	SMD2	YLR149C	ERG29	CMP2	YLR412C-A	ALD6	GCR1	BEM3	IFM1	MDH2	HEF3
																							CTR1	tT(UAG)Q2	ERG24	YNL143C	ELA1	ZDS1	YTA12	tE(UUC)M	PPQ1	tA(UGC)O	CAR1	PFY1	ETT1	WSC3	ASP3-3	DBP9	PCD1	GAT2	IMD4	ATG17	GRX5	YTA6	CAR1	DIS3	TRM11	IDP3
																							YLH47	tM(CAU)Q2	PIK1	AAH1	URE2	RCE1	UTP15	BUD22	CUP9	SNF2	ATG21	ADE2	RPL3	YOL103W-A	PUS5	YSH1	YLR152C	CIN4	SPC2	SPP382	PDR12	HTC1	ATG21	TLG2	MCH4	ASI3
																							RRP9		POL2	CPT1	snR19	ABZ2	ATP25	ERG5	DAP1	RRS1	NOG1	VPS17	MSA1	IZH4	RPS31	MEC3	ACS2	SIP5	SUR7	TDA5	LCL1	VPS28	NOG1	HRD1	PTH4	LST8
																							YPR137C-A		DSL1	FAR11	MRX7	TDA1	tD(GUC)M	SPO20	MEX67	YOR296W	RLM1	EFT1	YOR072W	YPQ1	UPS2	GUF1	ETS2-1	NDE1	PRM6	SEN1	KTR6	ALD6	RLM1	HTZ1	MDY2	RLP7
																							KAR3		FOL1	SPC98	SPS19	HER2	YMR102C	PEX9	YPL162C	RAX1	SEC16	SIA1	RTS2	MHF1	IDP2	YHC1	RDN5-1	TIF34	RRN11	ATG23	MNN9	GRX5	SEC16	RCL1	WSC3	SUF10
																							YPR148C		TEX1	NAF1	GCR2	YMR295C	YMR103C	STB4	BEM4	MCH5	BRO1	ELG1	BUD21	ADH1	EMG1	MET17	ETS2-2	LDO45	CAT2	CAR2	CAM1	PDR12	BRO1	RPB11	YOL103W-A	PHO91
																							URN1		MRPL17	YNL122C	DUG3	LCB1	MYO5	MRPL3	PET20	SFG1	ATP4	MDM32	TGL5	ATG34	UPS1	YLR302C	YLR154C-G	DNF3	AMD1	SIR3	SGF11	LCL1	ATP4	PFA4	IZH4	SMM1
																							TDA6		VPS75	TOM70	SRP1	DYN3	HFD1	CSI1	PRM4	FAA1	YTA6	SPP2	OST3	ATG19	NMT1	tI(AAU)L1	ITS1-2	EAR1	RCF1	YLR446W	NOP4	KTR6	GCR1	ALG6	YPQ1	ACC1
																							YPR158W-A		SUI1	NCS2	KAR1	ADE4	SPC24	PEX12	PXA1	HSH49	HTC1	ATG40	VPS21	ATP19	PWP1	ACO1	ETS1-2	CTL1	USA1	VMA6	SSN3	MNN9	YTA6	RTS1	MHF1	ARE2
																							YPR158C-D		SLA2	RPC19	UBP10	UBP15	SHH3	RSF1	NOP53	SNC2	VPS28	PDR5	CMR2	MDM20	COQ9	CDA1	YLR157C-C	ADD37	RPS18B	RIF2	SVL3	DIG1	HTC1	PET127	ADH1	ATP23
																							tA(AGC)P		KEX2	CYB5	RHO5	NIP1	tL(CAA)M	ARP9	FRK1	MIP1	YPL062W	ISN1	TFC7	MET22	QRI5	CDA2	ASP3-3	RTP1	YML6	FMP27	SKS1	SGF11	VPS28	MCO10	ATG34	ALG12
																							SGV1		PDR16	NOP15	RPS3	PRE5	ADE17	MIH1	TAF14	TYE7	GRX5	PNS1	CEX1	MAM3	ATG38	IMH1	PUS5	SPG5	UNG1	PDP3	IRC15	NOP4	YPL062W	SFM1	ATG19	SOL1
																							TIF3		ELA1	YNL095C	NOP13	DDI3	NCW1	MSN2	MRP51	tP(UGG)O3	PDR12	YRR1	DPI34	ARG1	TUB4	CDC25	RPS31	GYL1	PSP2	YLR462W	MRPS16	SSN3	GRX5	AHC1	ATP19	ARC35
																							RHO1		URE2	YNL092W	APC1	FIG4	PKR1	CCS1	IDI1	CIN1	LCL1	RPS28A	RPO31	YOL057W	MSC3	TAD3	UPS2	MRPL24	PPZ1	YRF1-5	RET3	ISM1	PDR12	YOR029W	RTG1	DBP6
																							YPR170W-B		snR19	NST1	IBD2	KRE1	STO1	SUB1	BEM3	MSC6	KTR6	YRM1	PFY1	GAL11	RSA3	EST2	IDP2	RPL36A	ERV25	YML131W	RQC2	SVL3	LCL1	YOR032W-A	APM4	MRX15
																							MLC2		MGS1	TCB2	RIA1	YNL320W	ECM16	YET2	CAR1	CIR2	MNN9	LAS17	ADE2	GSH2	IFH1	MMS22	EMG1	CMC4	RAD33	ERO1	AIM45	SKS1	KTR6	PEP12	MAM3	COQ2
																							AQY1		MRX7	END3	PGA1	EMW1	JLP2	MCM1	ATG21	PDE2	DIG1	GSP2	VPS17	RRT8	YLR225C	RPL38	UPS1	YMR196W	MIN4	GTR1	HAL1	CTF19	MNN9	HIR2	ARG1	POP2
																							OPT2		SPS19	PMS1	YNL143C	RFA2	GID8	IOC4	NOG1	PRT1	SGF11	IES4	EFT1	LDS2	BUR2	MID2	NMT1	VTI1	YML003W	NDI1	MIN8	IRC15	CAM1	snR9	YOL057W	NOG2
																							YPR195C		GCR2	TPM1	AAH1	KRI1	SIP5	ERB1	RLM1	SCP1	NOP4	TOA1	SIA1	PRE6	RCK2	tD(GUC)L2	PWP1	CLN1	AIM34	TAF8	CMR3	RET3	SGF11	IRC23	GAL11	DSE4
																							AI1		CHS1	NIS1	CPT1	PUS4	NDE1	STB2	SEC16	YOR376W	SSN3	LIP5	ELG1	YOL036W	YEF3	snR57	COQ9	ROT1	TAF4	COQ5	YPR014C	RQC2	NOP4	TOM6	GSH2	BSC5
																							ATP6		DUG3	IMP4	FAR11	snR40	TIF34	BUB2	BRO1	YOR385W	ISM1	BFR1	MDM32	YAP7	SSP120	FKS1	ATG38	TOM40	ADI1	YML108W	YPR015C	NCR1	SSN3	STD1	RRT8	MAN2
																							OLI1		SRP1	TOM7	SPC98	SEC21	LDO45	ARG7	ATP4	YOR394C-A	YPL034W	HIS3	SPP2	MDM38	SYM1	RPL26A	TUB4	PFK2	HXT2	CAC2	TIF6	AIM45	ISM1	RAT1	LDS2	CSS3
																							tC(GCA)Q		KAR1	AQR1	NAF1	ERG24	YIM1	KAR5	YTA6	YRF1-8	SVL3	GEP3	RPB2	IFM1	NDL1	KAP95	MSC3	YMR206W	BUD22	ARG81	RLF2	HAL1	YPL034W	ETT1	PRE6	FRE7
																							tI(GAU)Q		UBP10	MTQ1	YNL122C	YNL277W-A	DNF3	TVP18	HTC1	YRF1-7	SKS1	PTP2	ATG40	DIS3	tA(AGC)L	BUD8	RSA3	ERG12	ERG5	GIM5	SDD4	MIN8	SVL3	RPL3	YOL036W	GRE2
																							tM(CAU)Q1		TDA7	OCA2	TOM70	LYP1	HOT1	RCO1	VPS28	FEX2	CTF19	AIM41	PDR5	TLG2	YLR257W	TAL1	IFH1	SCJ1	SPO20	PRE8	APL4	CMR3	SKS1	MSA1	YAP7	SPT20
																							tT(UAG)Q2		NOP13	COG5	NCS2	PIK1	CTL1	NAM7	YPL062W	SAM3	IRC15	RCN2	NFI1	HRD1	HSP60	YLR358C	YLR225C	GAS3	PEX9	ALO1	NTO1	YPR014C	CTF19	YOR072W	MDM38	PEX11
																									APC1	YNL050C	RPC19	IST1	RTP1	YMR082C	GRX5	ATP15	MRPS16	DSC3	PNS1	HTZ1	YPT6	VPS38	BUR2	FMP42	STB4	TUB1	GLN1	YPR015C	IRC15	RTS2	IFM1	CDC33
																									IBD2	YIP3	DBP2	DSL1	SPG5	ADH3	PDR12	PLC1	RET3	ISU2	YRR1	RCL1	RPS28B	YLR363W-A	ECM22	TAF7	MRPL3	YML082W	VMA13	TIF6	RET3	TGL5	DIS3	PFK27
																									PGA1	tP(UGG)N1	CYB5	TEX1	MRPL24	PDL32	LCL1	DIM1	RQC2	WTM1	RPS28A	RPB11	SEC22	MDM30	RCK2	MTF1	PEX12	ATP18	SPO24	RLF2	RQC2	OST3	TLG2	ALR1
																									YNL143C	COG6	NOP15	CRS1	RPL36A	YTA12	KTR6	DIP5	AIM45	MKK1	YRM1	PFA4	CMG1	ELO3	YEF3	RRP5	RSF1	HMG1	ERV2	SDD4	AIM45	tN(GUU)O2	HRD1	VPS68
																									AAH1	BDP1	MIC27	VPS75	ROT1	UTP15	MNN9	CUB1	HAL1	HES1	MPC54	ALG6	tV(AAC)L	PSY3	SSP120	RPS10B	ARP9	RPL6A	ATG11	APL4	HAL1	VPS21	RCL1	MDH2
																									CPT1	GPI15	YNL095C	SUI1	TOM40	ATP25	DIG1	APM1	SUT2	ESA1	LAS17	UTP23	SMD2	CCW14	SYM1	TRI1	MIH1	TCB3	SEC8	NTO1	MIN8	ARF3	RPB11	TRM11
																									FAR11	tT(AGU)N2	YNL092W	SLA2	PFK2	tD(GUC)M	SGF11	YPL257W-A	MIN8	ENV9	GSP2	YOR008C-A	DBP9	COX8	NDL1	BCH1	MSN2	POB3	YPR064W	GLN1	CMR3	NUP1	PFA4	MCH4
																									SPC98	tP(UGG)N2	NST1	KEX2	YMR206W	YMR103C	NOP4	YAH1	CMR3	OSW1	TUF1	RTS1	YSH1	UTP21	tA(AGC)L	CUS1	CCS1	ERV41	TKL1	VMA13	YPR015C	RAS1	ALG6	PTH4
																									NAF1	YNL034W	TCB2	YNL234W	ERG12	SPG4	SSN3	ATG41	YPR014C	GCD1	IES4	PET127	MEC3	YLR410W-A	YLR257W	snR86	MCM1	ORC1	OPY2	ERV2	TIF6	TFC7	RTS1	MDY2
																									YNL122C	CRZ1	END3	PDR16	GUA1	MYO5	YPL034W	RPL36B	YPR015C	VPH1	TOA1	ROD1	GUF1	YLR412C-A	HSP60	GTO3	IOC4	CMP2	snR41	RPL43A	RLF2	CEX1	PET127	WSC3
																									TOM70	RCM1	PMS1	URE2	MRE11	HFD1	SVL3	IQG1	TIF6	MOD5	LIP5	MCO10	ECM38	ATG17	YPT6	HOR7	STB2	SPC2	MRPL51	ATG11	SDD4	AZF1	ROD1	YOL103W-A
																									NCS2	HEF3	TPM1	CNM67	TAF7	SPC24	SKS1	CIN2	RLF2	RIM20	BFR1	SFM1	EXG1	SPP382	RPS28B	GFD1	RNA14	SUR7	SNT309	SEC8	NTO1	PFY1	MCO10	IZH4
																									RPC19	SPO1	NIS1	ATG4	MTF1	SHH3	IRC15	SSO1	SDD4	RDL1	HIS3	AHC1	MET17	tN(GUU)L	SEC22	PET111	ARG7	PRM6	FHL1	YPR064W	GLN1	ADE2	SFM1	YPQ1
																									CYB5	IDP3	IMP4	snR19	TRI1	tL(CAA)M	MRPS16	FAS2	APL4	RDL2	GEP3	PEP12	YLR302C	TUS1	CMG1	ROY1	KAR5	CAT2	COG4	TKL1	VMA13	YOR131C	AHC1	MHF1
																									NOP15	SIS1	TOM7	MRX7	BCH1	ADE17	RET3	USV1	NTO1	RRP36	PTP2	HIR2	tI(AAU)L1	TDA5	SMD2	TRM732	TVP18	AMD1	RPN7	snR41	SPO24	EFT1	YOR032W-A	ADH1
																									YNL095C	LST8	MTQ1	RTT106	snR86	NCW1	RQC2	CET1	GLN1	SNF2	RCN2	CUE5	ACO1	SEN1	DBP9	TIF11	RCO1	RCF1	PIS1	MRPL51	ERV2	BAG7	PEP12	ATG34
																									YNL092W	HRB1	NOP2	PSY2	GTO3	PKR1	AIM45	YPL225W	VMA13	YPK9	DSC3	snR62	CDA1	IMD3	YSH1	RSN1	tV(AAC)M2	RPS18B	MRI1	SNT309	RPL43A	IDH2	HIR2	ATG19
																									NST1	DOM34	OCA2	CHS1	GFD1	STO1	HAL1	FLC1	ERV2	YOR293C-A	ISU2	IRC23	CDA2	CAR2	MEC3	URA10	NAM7	YML6	CLB2	FHL1	ATG11	SIA1	CUE5	IRA2
																									TCB2	LRO1	COG5	DUG3	PET111	DLT1	SUT2	SAR1	TIF5	YOR296W	WTM1	TOM6	IMH1	SIR3	GUF1	CDC65	YMR082C	UNG1	CTR1	COG4	SEC8	ELG1	snR62	ATP19
																									END3	PRP2	YNL050C	SRP1	ROY1	ECM16	MIN8	CBP3	ATG11	RAX1	MKK1	DBP5	CDC25	ECM7	ECM38	SCS7	ADH3	PSP2	YPR127W	RPN7	YPR064W	MDM32	IRC23	APM4
																									PMS1	PHO91	YIP3	KAR1	TRM732	GID8	CMR3	LEA1	SEC8	MCH5	IRC13	STD1	NKP2	YLR446W	EXG1	ZDS1	PDL32	PPZ1	ANT1	PIS1	TKL1	SPP2	TOM6	MAM3
																									TPM1	TIM23	tP(UGG)N1	APC1	TIF11	SIP5	YPR014C	NIP7	TKL1	SFG1	HES1	RAT1	TAD3	VMA6	MET17	RCE1	YTA12	ERV25	NAT3	MRI1	snR41	MRPL23	STD1	ARG1
																									NIS1	RCF2	COG6	PSD1	YMR265C	NDE1	YPR015C	SRP72	snR41	YOR316C-A	ESA1	ETT1	EST2	RIF2	YLR302C	FCP1	AIP1	RAD33	RRP9	CLB2	MRPL51	ATG40	RAT1	YOL057W
																									IMP4	CPR8	GPI15	IBD2	PPA2	TIF34	TIF6	TYW1	TMH18	FAA1	ENV9	RPL3	MMS22	FMP27	tI(AAU)L1	GPI12	ATP25	MIN4	MEP3	CTR1	SNT309	PDR5	ETT1	SPE2
																									TOM7	YNR029C	tT(AGU)N2	RIA1	URA10	LDO45	RLF2	PGC1	SNT309	HSH49	OSW1	MSA1	RPL38	PDP3	ACO1	TDA1	tD(GUC)M	YML003W	ASN1	YPR127W	FHL1	ISN1	RPL3	GSH2
																									AQR1	ALG12	tP(UGG)N2	RPL42A	CDC65	YIM1	SDD4	TPK2	FHL1	MIP1	GCD1	YOR072W	TMA10	YLR456W	CDA1	YMR295C	YMR099C	MIX17	YPR148C	ANT1	COG4	PNS1	MSA1	RRT8
																									MTQ1	EGO4	YNL034W	YGP1	SCS7	NUP53	NTO1	RSA1	COG4	TYE7	VPH1	RTS2	MID2	YLR462W	CDA2	LCB1	YMR103C	TAF4	PIN3	NAT3	RPN7	YRR1	YOR072W	LDS2
																									NOP2	YNR048W	CRZ1	ASI2	ZDS1	YMR155W	VMA13	PRM3	RPN7	tP(UGG)O3	MOD5	BUD21	tD(GUC)L2	YRF1-5	IMH1	DYN3	SPG4	ADI1	TDA6	RRP9	PIS1	RPS28A	RTS2	PEX15
																									OCA2	NOG2	RCM1	YNL143C	RCE1	DNF3	ERV2	MF(ALPHA)1	PIS1	CIN1	RIM20	TGL5	snR57	COS3	CDC25	ADE4	MYO5	HXT2	SGV1	MEP3	MRI1	YRM1	BUD21	PRE6
																									COG5	ESF2	HEF3	FPR1	ABZ2	EAR1	TIF5	TCO89	MRI1	MSC6	RDL1	OST3	FKS1	YML131W	TAD3	UBP15	HFD1	BUD22	MRP2	YPR148C	CLB2	GAC1	TGL5	YOL036W
																									YNL050C	tL(UAA)N	SPO1	CPT1	TDA1	HOT1	ATG11	PPQ1	YPR127W	CIR2	RDL2	YVC1	RPL26A	ERO1	MMS22	NIP1	SPC24	ERG5	BSP1	PIN3	CTR1	LAS17	OST3	YAP7
																									YIP3	HOL1	IDP3	FAR11	HER2	CTL1	SEC8	CUP9	ANT1	PDE2	RRP36	VPS21	KAP95	GTR1	RPL38	FET4	SHH3	SPO20	DPM1	TDA6	YPR127W	GSP2	tN(GUU)O2	IFM1
																									tP(UGG)N1	YNR061C	LST8	SPC98	YMR295C	RTP1	TKL1	DAP1	CTF4	PRT1	tA(UGC)O	CMR2	BUD8	NGL3	MID2	YMR320W	tL(CAA)M	PEX9	QCR2	SGV1	ANT1	TUF1	VPS21	DIS3
																									COG6	PDR18	HRB1	NAF1	LCB1	SPG5	snR41	MEX67	RRP9	SCP1	SNF2	NUP1	TAL1	TAF8	tD(GUC)L2	DDI3	ADE17	STB4	AQY1	MRP2	NAT3	IES4	ARF3	TLG2
																									GPI15	CSS3	DOM34	YNL122C	DYN3	MRPL24	TMH18	YPL162C	YPR137C-A	YOR376W	YPK9	TFC7	YLR358C	YML108W	RPS25B	RPD3	NCW1	MRPL3	YPR195C	BSP1	RRP9	TOA1	RKI1	HRD1
																									IDH1	ENB1	LRO1	NCS2	ADE4	RPL36A	SNT309	BEM4	MEP3	YOR385W	RRS1	CEX1	VPS38	CAC2	FKS1	FIG4	PKR1	CSI1	SGE1	BET2	MEP3	LIP5	NUP1	RCL1
																									tT(AGU)N2	GRE2	PRP2	DCP2	UBP15	ROT1	FHL1	PET20	tI(AAU)P1	YOR394C-A	YOR296W	AZF1	NMD4	ARG81	RPL26A	KRE1	STO1	PEX12	ARR1	DPM1	YPR148C	BFR1	CRC1	RPB11
																									tP(UGG)N2	PSF3	PHO91	RPC19	NIP1	TOM40	COG4	PRM4	ASN1	YRF1-8	RAX1	DPI34	MDM30	UTP14	KAP95	YNL320W	ECM16	RSF1	tP(UGG)Q	QCR2	SUE1	HIS3	TFC7	PFA4
																									CRZ1	PPM2	ACC1	CYB5	PRE5	PFK2	RPN7	YPL152W-A	PIN3	YRF1-7	MCH5	RPO31	ELO3	PRE8	BUD8	EMW1	POM152	ARP9	15S_RRNA	AQY1	PIN3	GEP3	CEX1	ALG6
																									RCM1	PFK27	TIM23	NOP15	DDI3	YMR206W	PIS1	PXA1	TDA6	FEX2	SFG1	PFY1	PSY3	RPM2	TAL1	KRI1	ERG29	MIH1	tW(UCA)Q	YPR195C	TDA6	PTP2	RPT5	RTS1
																									HEF3	YOL131W	RCF2	MET4	FIG4	ERG12	MRI1	NOP53	SGV1	ATP15	FAA1	ADE2	CCW14	AIM33	YLR358C	CLA4	GID8	MSN2	AI1	SGE1	SGV1	RCN2	PFY1	PET127
																									SPO1	ALR1	CPR8	RAS2	KRE1	GAS3	YPR127W	FRK1	MRP2	PLC1	HSH49	VPS17	COX8	ALO1	VPS38	SEC21	CIN4	CCS1	AI5_BETA	ARR1	MRP2	DSC3	ADE2	ROD1
																									YNL011C	VPS68	YNR029C	YNL092W	YNL320W	GUA1	ANT1	TAF14	BSP1	DIM1	MIP1	EFT1	VPS33	TUB1	NMD4	ERG24	SIP5	MCM1	ATP8	tP(UGG)Q	YPR170W-B	ISU2	VPS17	MCO10
																									IDP3	YGK3	ALG12	TCB2	EMW1	UBP8	RRP9	DBP1	DPM1	DIP5	YOR343C	SIA1	SKI2	YML082W	MDM30	YNL277W-A	NDE1	IOC4	ATP6	15S_RRNA	BSP1	WTM1	EFT1	SFM1
																									LST8	TRM11	EGO4	END3	RFA2	TAF7	YPR137C-A	IDI1	QCR2	CUB1	TYE7	ELG1	SEI1	ATP18	ELO3	LYP1	TIF34	STB2	tE(UUC)Q	tW(UCA)Q	DPM1	MKK1	BAG7	AHC1
																									HRB1	SMF1	MRPS12	PMS1	KRI1	MTF1	MEP3	BEM3	OPT2	APM1	tP(UGG)O3	MDM32	UTP21	HMG1	PSY3	PIK1	LDO45	RNA14	BI2	AI1	QCR2	IRC13	IDH2	YOR029W
																									DOM34	MSN1	YNR048W	SWS2	CLA4	TRI1	tI(AAU)P1	CAR1	YPR195C	YPL257W-A	CIN1	SPP2	YLR410W-A	TCB3	CSR1	IST1	YIM1	ARG7	OLI1	AI5_BETA	AQY1	HES1	SIA1	YOR032W-A
																									LRO1	PAP2	NOG2	TPM1	PUS4	BCH1	ASN1	ATG21	SGE1	HFI1	SOG2	MRPL23	YLR412C-A	POB3	CCW14	DSL1	DNF3	KAR5	tS(UGA)Q2	ATP8	YPR195C	ESA1	ELG1	PEP12
																									PRP2	MDY2	ESF2	NIS1	snR40	snR86	PIN3	NOG1	ARR1	ATG41	MSC6	RPB2	ATG17	ITT1	COX8	GIS2	EAR1	TVP18	21S_RRNA	ATP6	SGE1	ENV9	MDM32	HIR2
																									PHO91	tT(AGU)O1	tL(UAA)N	IMP4	SEC21	GTO3	TDA6	RLM1	tP(UGG)Q	RPL36B	CIR2	ATG40	SPP382	ERV41	SKI2	TEX1	FPY1	RCO1	SCEI	tE(UUC)Q	ARR1	OSW1	SPP2	GLO4
																									TIM23	YOL103W-A	HOL1	TOM7	ERG24	GFD1	SGV1	SEC16	15S_RRNA	RBD2	PDE2	PDR5	tN(GUU)L	ORC1	SEI1	CRS1	CTL1	tV(AAC)M2	tT(UGU)Q1	BI2	tP(UGG)Q	GCD1	MRPL23	CUE5
																									RCF2	ITR2	YNR061C	AQR1	YNL277W-A	PET111	MRP2	BRO1	tW(UCA)Q	IQG1	PRT1	ISN1	TUS1	MFT1	UTP21	VPS75	MIN3	NAM7	tC(GCA)Q	OLI1	15S_RRNA	PAC1	ATG40	IRC23
																									YNR029C	TPT1	DSE4	MTQ1	LYP1	ROY1	BSP1	ATP4	AI1	CIN2	SCP1	PNS1	TDA5	CMP2	YLR412C-A	SUI1	RTP1	YMR082C	tL(UAA)Q	tS(UGA)Q2	tW(UCA)Q	VPH1	PDR5	TOM6
																									ALG12	IZH4	BSC5	NOP2	PIK1	TRM732	DPM1	YTA6	AI5_BETA	SUI3	YOR376W	YRR1	SEN1	IMD4	ATG17	SLA2	SPG5	ADH3	tK(UUU)Q	21S_RRNA	AI1	MOD5	ISN1	STD1
																									EGO4	HMI1	PDR18	VAC7	IST1	TIF11	QCR2	HTC1	ATP8	CET1	YOR385W	RPS28A	ATG23	SPC2	SPP382	ZWF1	GYL1	PDL32	tD(GUC)Q	SCEI	AI5_BETA	RIM20	PNS1	RAT1
																									YNR048W	MSH2	CSS3	COG5	DSL1	YMR265C	OPT2	VPS28	ATP6	YPL225W	YOR394C-A	YRM1	CAR2	SUR7	tN(GUU)L	KEX2	MRPL24	YTA12	tS(GCU)Q1	tT(UGU)Q1	ATP8	RDL1	YRR1	RSB1
																									NOG2	MPD2	ENB1	YNL050C	TEX1	PPA2	YPR195C	YPL062W	tE(UUC)Q	FLC1	YRF1-8	MPC54	SIR3	PRM6	TUS1	YNL234W	RPL36A	AIP1	tI(GAU)Q	tC(GCA)Q	ATP6	RRP36	RPS28A	ETT1
																									ESF2	ADH1	PPM2	YIP3	CRS1	URA10	SGE1	GRX5	BI2	CBP3	YRF1-7	LAS17	ECM7	PRP39	TDA5	PDR16	CMC4	ATP25	tY(GUA)Q	tL(UAA)Q	tE(UUC)Q	SNF2	YRM1	RPL3
																									tL(UAA)N	ATG34	PFK27	tP(UGG)N1	VPS75	CDC65	ARR1	PDR12	OLI1	NIP7	FEX2	GSP2	YLR446W	YML045W	SEN1	URE2	YMR196W	tD(GUC)M	tN(GUU)Q	tK(UUU)Q	BI2	YPK9	GAC1	MSA1
																									HOL1	ATG19	YOL131W	COG6	SUI1	ZDS1	tP(UGG)Q	LCL1	tS(UGA)Q2	TYW1	SAM3	TUF1	VMA6	RRN11	ATG23	CNM67	VTI1	YMR099C	tM(CAU)Q1	tD(GUC)Q	OLI1	YOR296W	LAS17	YOR072W
																									YNR061C	REX4	ALR1	GPI15	SLA2	RCE1	15S_RRNA	KTR6	VAR1	PGC1	ATP15	IES4	RIF2	CAT2	CAR2	ATG4	CLN1	YMR103C	COX2	tS(GCU)Q1	tS(UGA)Q2	RAX1	GSP2	RTS2
																									DSE4	AVO1	VPS68	NCE103	KEX2	ABZ2	tW(UCA)Q	MNN9	21S_RRNA	TPK2	PLC1	TOA1	FMP27	SRC1	SIR3	snR19	ROT1	SPG4	tF(GAA)Q	tY(GUA)Q	VAR1	MCH5	TUF1	BUD21
																									BSC5	RIB2	YGK3	tP(UGG)N2	SIN4	HAS1	AI1	DIG1	SCEI	RSA1	DIM1	LIP5	PDP3	RCF1	ECM7	PEX17	TOM40	MYO5	tT(UAG)Q2	tN(GUU)Q	21S_RRNA	YOR316C-A	IES4	TGL5
																									PDR18	MET22	TRM11	RCM1	YNL234W	TDA1	AI5_BETA	SGF11	tT(UGU)Q1	PRM3	DIP5	BFR1	YLR462W	USA1	YLR446W	RTT106	PFK2	HFD1	tV(UAC)Q	tM(CAU)Q1	SCEI	FAA1	TOA1	OST3
																									CSS3	APM4	HRP1	HEF3	PDR16	HER2	ATP8	NOP4	tC(GCA)Q	NAB3	CUB1	HIS3	YRF1-5	RPS18B	VMA6	GCR2	YMR206W	SPC24	COX3	COX2	tT(UGU)Q1	HSH49	LIP5	tN(GUU)O2
																									ENB1	GPM3	SMF1	SPO1	URE2	YMR295C	ATP6	SSN3	tL(UAA)Q	MF(ALPHA)1	APM1	GEP3	COS3	YML6	RIF2	WHI3	ERG12	SHH3	tM(CAU)Q2	tF(GAA)Q	tC(GCA)Q	SNC2	BFR1	VPS21
																									YOL153C	tG(GCC)O1	MSN1	YNL011C	ATG4	LCB1	tE(UUC)Q	ISM1	tK(UUU)Q	TCO89	YPL257W-A	PTP2	YML131W	UNG1	FMP27	CHS1	GAS3	tL(CAA)M		tT(UAG)Q2	tL(UAA)Q	MIP1	HIS3	ARF3
																									GRE2	tN(GUU)O1	PAP2	IDP3	snR19	DYN3	BI2	YPL034W	tD(GUC)Q	PPQ1	HFI1	SAS5	ERO1	OST6	PDP3	DUG3	GUA1	ADE17		tV(UAC)Q	tG(UCC)Q	YOR343C	GEP3	RKI1
																									PFK27	DDR2	MDY2	LST8	MRX7	ADE4	OLI1	SVL3	tS(GCU)Q1	CUP9	ATG41	AIM41	GTR1	PSP2	YLR456W	SRP1	FMP42	NCW1		COX3	tD(GUC)Q	TYE7	PTP2	NUP1
																									YOL131W	SPE2	tT(AGU)O1	MRP7	RTT106	UBP15	tS(UGA)Q2	SKS1	tI(GAU)Q	DAP1	RPL36B	RCN2	NGL3	PPZ1	YLR462W	UBP10	UBP8	PKR1		tM(CAU)Q2	tA(UGC)Q	tP(UGG)O3	RCN2	RAS1
																									ALR1	GSH2	YOL103W-A	DOM34	PSY2	NIP1	VAR1	CTF19	tY(GUA)Q	MEX67	IQG1	DSC3	TAF8	ERV25	YRF1-5	NPR1	TAF7	STO1			tY(GUA)Q	CIN1	DSC3	TFC7
																									VPS68	LDS2	ITR2	SWM2	CHS1	PRE5	21S_RRNA	IRC15	tN(GUU)Q	YPL162C	CIN2	ISU2	YML108W	RAD33	YML133C	RHO5	MTF1	ECM16			tN(GUU)Q	MSC6	ISU2	CEX1
																									YGK3	NTG2	TPT1	ATG3	DUG3	FET4	SCEI	MRPS16	tM(CAU)Q1	BEM4	SUI3	WTM1	snR85	SPT5	COS3	RPS3	RRP5	POM152			tM(CAU)Q1	CIR2	WTM1	PFY1
																									TRM11	NGL1	IZH4	PRP2	SRP1	DDI3	tT(UGU)Q1	RET3	COX2	PET20	SSO1	MKK1	ARG81	MIN4	YML131W	TDA7	RPS10B	ERG29			COX2	PDE2	MKK1	ADE2
																									SMF1	NOP12	HMI1	PHO91	KAR1	FIG4	tC(GCA)Q	RQC2	tF(GAA)Q	PRM4	CET1	IRC13	UTP14	YML003W	ERO1	MDG1	TRI1	GAT2			tF(GAA)Q	PRT1	IRC13	VPS17
																									MSN1	YOL038C-A	MSH2	ACC1	APC1	KRE1	tL(UAA)Q	AIM45	tT(UAG)Q2	YPL152W-A	YPL225W	HES1	PRE8	AIM34	GTR1	PSD1	BCH1	CIN4			tT(UAG)Q2	PRE10	HES1	EFT1
																									PAP2	YOL036W	MPD2	TIM23	PSD1	YNL320W	tK(UUU)Q	HAL1	tV(UAC)Q	PXA1	FLC1	ESA1	RPM2	ADI1	NGL3	YGP1	YHM2	SIP5			tV(UAC)Q	SCP1	ESA1	BAG7
																									MDY2	MSE1	ADH1	RCF2	IBD2	RFA2	tD(GUC)Q	SUT2	COX3	NOP53	LEA1	ENV9	AIM33	HXT2	TAF8	ASI2	snR86	NDE1			COX3	GPB1	ENV9	IDH2
																									tT(AGU)O1	OPI10	ATG34	ATP23	RIA1	KRI1	tS(GCU)Q1	MIN8	tM(CAU)Q2	COX11	NIP7	OSW1	ALO1	tE(UUC)M	YML108W	YNL143C	GTO3	TIF34			tM(CAU)Q2	YOR385W	OSW1	SIA1
																									YOL103W-A	IFM1	ATG19	CPR8	RPL42A	CLA4	tI(GAU)Q	CMR3		TAF14	TYW1	GCD1	TUB1	BUD22	CAC2	THO2	HOR7	LDO45				FDH1	GCD1	ELG1
																									ITR2	DIS3	REX4	YNR029C	YGP1	PUS4	tY(GUA)Q	YPR014C		MRP51	PGC1	VPH1	YML082W	ERG5	ARG81	FPR1	GFD1	SWP1				YOR394C-A	PAC1	MDM32
																									TPT1	TLG2	AVO1	ALG12	ASI2	snR40	tN(GUU)Q	YPR015C		IDI1	TPK2	MOD5	ATP18	SPO20	UTP14	CPT1	PET111	IMP1				YRF1-8	VPH1	MRPL23
																									IZH4	YOL014W	RIB2	ARC35	YNL146C-A	SEC21	tM(CAU)Q1	TIF6		BEM3	RSA1	RIM20	BET5	PEX9	PRE8	SPC98	ROY1	DNF3				YRF1-7	MOD5	ATG40
																									PKH2	HRD1	MET22	MRPS12	YNL143C	ERG24	COX2	RLF2		CAR1	PRM3	RDL1	HMG1	STB4	AIM33	NAF1	TRM732	EAR1				FEX2	RIM20	PDR5
																									HMI1	HTZ1	APM4	MRX15	AAH1	YNL277W-A	tF(GAA)Q	SDD4		ATG21	NAB3	RDL2	TCB3	MRPL3	ALO1	YNL122C	YMR265C	HOT1				SAM3	RDL1	ISN1
																									MSH2	COQ10	GPM3	YNR048W	FPR1	LYP1	tT(UAG)Q2	APL4		NOG1	MF(ALPHA)1	RRP36	POB3	CSI1	TUB1	NCS2	PPA2	CTL1				ATP15	RRP36	PNS1
																									MPD2	CSI2	tG(GCC)O1	POP2	CPT1	PIK1	tV(UAC)Q	NTO1		RPS6A	TCO89	SNF2	ITT1	PEX12	YML082W	DCP2	URA10	ADD37				PLC1	SNF2	YRR1
																									ADH1	TOP1	tN(GUU)O1	NOG2	FAR11	IST1	COX3	VMA13		RLM1	PPQ1	YPK9	ERV41	TAP42	ATP18	DMA2	CDC65	RTP1				DIM1	YPK9	RPS28A
																									ATG19	IZH2	DDR2	ESF2	SPC98	DSL1	tM(CAU)Q2	ERV2		SEC16	CUP9	YOR293C-A	ORC1	RSF1	BET5	RPC19	ZDS1	SPG5				DIP5	YOR296W	YRM1
																									REX4	PHO80	SPE2	HOL1	NAF1	TEX1		TIF5		BRO1	DAP1	YOR296W	MFT1	ARP9	HMG1	DBP2	RCE1	GYL1				FUM1	MCH5	GAC1
																									AVO1	RRP6	GSH2	YNR061C	YNL122C	CRS1		ATG11		ATP4	MEX67	RAX1	CMP2	IMP2	TCB3	CYB5	GPI12	MRPL24				CUB1	YOR316C-A	LAS17
																									BRX1	UTP23	LDS2	BSC5	TOM70	VPS75		SEC8		YTA6	SET6	MCH5	SPC2	MIH1	COG8	NOP15	ABZ2	RPL36A				APM1	FAA1	GSP2
																									RIB2	DNL4	NTG2	PDR18	DCP2	SUI1		TKL1		HTC1	YPL162C	SFG1	SUR7	MSN2	POB3	INP52	TDA1	snR11				YPL257W-A	HSH49	TUF1
																									MET22	SGT2	NGL1	CSS3	RPC19	SLA2		snR41		VPS28	PET20	FAA1	PRM6	CCS1	ITT1	LEU4	YMR295C	CMC4				YAH1	SNC2	IES4
																									APM4	AUS1	NOP12	ENB1	CYB5	ATG2		TMH18		ALD6	PRM4	HSH49	PRP39	SUB1	ERV41	AVT4	LCB1	YMR196W				ATG41	MIP1	TOA1
																									GPM3	YOR011W-A	PRE6	YOL153C	NOP15	KEX2		SNT309		GRX5	YPL152W-A	MIP1	RRN11	YET2	ORC1	MIC27	DYN3	VTI1				RPL36B	YOR343C	LIP5
																									tG(GCC)O1	YOR012W	YOL036W	GRE2	MET4	SIN4		FHL1		PDR12	PXA1	TYE7	CAT2	MCM1	CMP2	RAS2	UBP15	CLN1				RBD2	TYE7	BFR1
																									tN(GUU)O1	ERP4	MSE1	CDC33	RAS2	YNL234W		COG4		LCL1	NOP53	tP(UGG)O3	SUF7	IOC4	IMD4	YNL092W	NIP1	ROT1				IQG1	tP(UGG)O3	HIS3
																									DDR2	PET127	OPI10	PFK27	YNL092W	PDR16		RPN7		KTR6	FRK1	CIN1	SRC1	ERB1	SPC2	NST1	FET4	TOM40				SUI3	CIN1	GEP3
																									SPE2	ROD1	IFM1	YOL131W	TCB2	ELA1		PIS1		MNN9	COX11	MSC6	RCF1	STB2	SUR7	TCB2	YMR320W	PFK2				CET1	MSC6	PTP2
																									GSH2	HSP10	DIS3	ALR1	END3	URE2		MRI1		SGF11	TAF14	CIR2	USA1	BUB2	PRM6	PMS1	DDI3	YMR206W				YPL225W	CIR2	RCN2
																									LDS2	MCO10	TLG2	YGK3	PMS1	CNM67		YPR127W		NOP4	DBP1	PDE2	RPS18B	ARG7	PRP39	SWS2	MDJ2	ERG12				FLC1	PDE2	DSC3
																									PEX15	SFM1	YOL014W	TRM11	SWS2	snR19		ANT1		SSN3	IDI1	PRT1	YML6	KAR5	RRN11	NIS1	FIG4	SCJ1				SAR1	PRT1	ISU2
																									NTG2	STI1	HRD1	HRP1	TPM1	MRX7		RRP9		ISM1	BEM3	PRE10	UNG1	TVP18	CAT2	APJ1	KRE1	GAS3				NIP7	PRE10	WTM1
																									NGL1	DFG16	HTZ1	SMF1	IMP4	RTT106		YPR137C-A		YPL034W	CAR1	SCP1	OST6	ABF2	SUF7	IMP4	YNL320W	GUA1				TYW1	SCP1	MKK1
																									NOP12	YOR034C-A	COQ10	PAP2	TOM7	PSY2		MEP3		SVL3	ATG21	YOR376W	PSP2	IRC21	SRC1	MLF3	EMW1	FMP42				PGC1	GPB1	IRC13
																									PRE6	CYC2	CSI2	MDY2	AQR1	CHS1		tI(AAU)P1		SKS1	NOG1	YOR385W	PPZ1	tV(AAC)M2	RCF1	TOM7	KRI1	UBP8				TPK2	YOR376W	HES1
																									YOL036W	GLO4	TOP1	WSC3	MTQ1	DUG3		ASN1		ULP1	RPS6A	YOR394C-A	ERV25	VPS20	RPS18B	AQR1	CLA4	TAF7				RSA1	YOR385W	ESA1
																									MSE1	snR9	IZH2	YOL103W-A	NOP2	SRP1		PIN3		IRC15	RLM1	YRF1-8	RAD33	NAM7	YML6	MTQ1	SEC21	MTF1				PRM3	FDH1	ENV9
																									OPI10	CUE5	PHO80	ITR2	VAC7	KAR1		TDA6		RET3	SEC16	YRF1-7	MIN4	YMR082C	UNG1	NOP2	ERG24	RRP5				MF(ALPHA)1	YOR394C-A	OSW1
																									IFM1	snR62	RRP6	TPT1	COG5	APC1		SGV1		RQC2	BRO1	FEX2	YML003W	ADH3	OST6	VAC7	YNL277W-A	RPS10B				TCO89	YRF1-8	GCD1
																									DIS3	IRC23	UTP23	IZH4	YNL050C	PSD1		MRP2		TFC8	ATP4	ATP15	MIX17	PDL32	PSP2	COG5	LYP1	TRI1				PPQ1	YRF1-7	PAC1
																									TLG2	TOM6	DNL4	MSH2	YIP3	IBD2		BSP1		AIM45	YTA6	PLC1	PLB2	YTA12	PPZ1	YIP3	PIK1	BCH1				CUP9	FEX2	VPH1
																									YOL014W	DBP5	SGT2	MPD2	tP(UGG)N1	RIA1		BET2		HAL1	HTC1	DIM1	ADI1	UTP15	ERV25	tP(UGG)N1	IST1	YHM2				DAP1	SAM3	MOD5
																									HRD1	STD1	AUS1	MHF1	COG6	RPL42A		DPM1		SUT2	VPS28	DIP5	HXT2	ATP25	RAD33	COG6	DSL1	snR86				MRX4	ATP15	RIM20
																									HTZ1	ETT1	YOR011W-A	ADH1	GPI15	YGP1		QCR2		MIN8	CWC27	CUB1	tE(UUC)M	tD(GUC)M	MIN4	GPI15	FOL1	GTO3				BEM4	PLC1	RDL1
																									COQ10	SGT1	YOR012W	PHM7	NCE103	ASI2		OPT2		CMR3	ALD6	APM1	BUD22	YMR103C	YML003W	PBI2	GIS2	HOR7				PET20	DIM1	RRP36
																									CSI2	YOR062C	ERP4	ATG34	tP(UGG)N2	YNL146C-A		YPR195C		YPR014C	GRX5	YPL257W-A	ERG5	SPG4	AIM34	HEF3	TEX1	GFD1				PRM4	DIP5	SNF2
																									TOP1	SGO1	PET127	ATG19	RCM1	YNL143C		SGE1		YPR015C	PDR12	HFI1	SPO20	MYO5	ADI1	SPO1	CRS1	PET111				YPL152W-A	CUB1	YPK9
																									IZH2	SKI7	ROD1	BRX1	HEF3	FPR1		ARR1		TIF6	LCL1	ATG41	PEX9	HFD1	HXT2	IDP3	VPS75	ROY1				PXA1	APM1	YOR296W
																									PHO80	DIA2	HSP10	RIB2	SPO1	CPT1		tP(UGG)Q		SDD4	KTR6	RPL36B	STB4	SHH3	tE(UUC)M	LST8	SUI1	TRM732				NOP53	YPL257W-A	MCH5
																									RRP6	TGL5	MCO10	APM4	YNL011C	FAR11		15S_RRNA		NTO1	MNN9	RBD2	MRPL3	tL(CAA)M	BUD22	MRP7	ZWF1	TIF11				POC4	YAH1	YOR316C-A
																									UTP23	TCB1	SFM1	ARG1	PYP1	SPC98		tW(UCA)Q		GLN1	SGF11	IQG1	PEX12	ADE17	ERG5	DOM34	KEX2	RSN1				RPL33A	ATG41	FAA1
																									DNL4	PTC5	STI1	tG(GCC)O1	IDP3	NAF1		AI1		VMA13	NOP4	CIN2	TAP42	NCW1	SPO20	PRP2	YNL234W	URA10				GIP3	RPL36B	HSH49
																									SGT2	CMR2	DFG16	tN(GUU)O1	LST8	YNL122C		AI5_BETA		SPO24	SSN3	SUI3	RSF1	PKR1	PEX9	PHO91	PDR16	CDC65				COX11	RBD2	SNC2
																									AUS1	ARF3	YOR034C-A	DDR2	MRP7	TOM70		ATP8		ERV2	ISM1	SSO1	ARP9	STO1	STB4	ACC1	URE2	SCS7				TAF14	IQG1	MIP1
																									YOR011W-A	YOR097C	CYC2	SPE2	DOM34	DCP2		ATP6		TIF5	YPL034W	CET1	MIH1	DLT1	MRPL3	TIM23	ATG4	ZDS1				DBP1	SUI3	YOR343C
																									YOR012W	KTR1	GLO4	GSH2	SWM2	RPC19		tE(UUC)Q		RPL43A	SVL3	YPL225W	MSN2	ECM16	PEX12	RCF2	snR19	RCE1				IDI1	SSO1	TYE7
																									ERP4	OST2	snR9	RRT8	ATG3	CYB5		BI2		MAK3	SKS1	FLC1	CCS1	JLP2	TAP42	ARE2	PEX17	FCP1				BEM3	FAS2	tP(UGG)O3
																									ROD1	INP53	CUE5	LDS2	PRP2	NOP15		OLI1		SEC8	IRC15	CBP3	SUB1	ERG29	RSF1	ATP23	MRX7	GPI12				CAR1	CET1	CIN1
																									HSP10	TFC7	snR62	NTG2	PHO91	MET4		tS(UGA)Q2		BRR1	RET3	LEA1	YET2	GAT2	ARP9	YNR029C	RTT106	TDA1				ATG21	YPL225W	MSC6
																									MCO10	CEX1	IRC23	NGL1	ACC1	RAS2		VAR1		FCY1	RQC2	NIP7	MCM1	SIP5	IMP2	ALG12	GCR2	YMR295C				NOG1	FLC1	CIR2
																									SFM1	DPI34	TOM6	NOP12	TIM23	YNL092W		21S_RRNA		ISA2	YPR003C	TYW1	IOC4	NDE1	MIH1	SOL1	WHI3	LCB1				RPS6A	SAR1	PDE2
																									STI1	RPT5	DBP5	PRE6	RCF2	TCB2		SCEI		SRP54	AIM45	PGC1	STB2	TIF34	MSN2	ARC35	CHS1	DYN3				RLM1	CBP3	PRT1
																									DFG16	LEO1	STD1	YOL036W	CPR8	END3		tT(UGU)Q1		snR41	HAL1	TPK2	STV1	LDO45	CCS1	MRPS12	DUG3	ADE4				SEC16	NIP7	PRE10
																									CYC2	AFI1	RAT1	MSE1	YNR029C	PMS1		tC(GCA)Q		TMH18	SUT2	RSA1	BUB2	IMP1	SUB1	DBP6	SRP1	UBP15				BRO1	TYW1	SCP1
																									GLO4	SIA1	ETT1	OPI10	ALG12	SWS2		tL(UAA)Q		SNT309	MIN8	PRM3	RNA14	NUP53	YET2	MRX15	KAR1	SCW10				ATP4	PGC1	GPB1
																									snR9	SPP2	SGT1	IFM1	EGO4	TPM1		tK(UUU)Q		FHL1	CMR3	NAB3	ARG7	YMR155W	MCM1	COQ2	UBP10	NIP1				YTA6	TPK2	YOR385W
																									CUE5	SMP3	ASE1	DIS3	ARC35	NIS1		tD(GUC)Q		COG4	YPR014C	MF(ALPHA)1	KAR5	DNF3	IOC4	POP2	RHO5	FET4				UBP16	RSA1	FDH1
																									snR62	RPB2	YOR062C	TLG2	MRPS12	IMP4		tS(GCU)Q1		RPN7	YPR015C	TCO89	TVP18	EAR1	STB2	NOG2	RPS3	YMR320W				HTC1	PRM3	YOR394C-A
																									IRC23	ATG40	SGO1	HRD1	MRX15	TOM7		tA(UGC)Q		PIS1	TIF6	PPQ1	ABF2	HOT1	BUB2	HOL1	MDG1	DDI3				VPS28	MF(ALPHA)1	YRF1-8
																									TOM6	ISN1	RTS2	HTZ1	YNR048W	AQR1		tY(GUA)Q		YPR114W	NTO1	CUP9	IRC21	FPY1	RNA14	FRE4	PSD1	RPD3				YPL062W	TCO89	YRF1-7
																									DBP5	NFI1	DIA2	RCL1	POP2	MTQ1		tN(GUU)Q		MRI1	GLN1	DAP1	VPS20	CTL1	ARG7	YNR061C	YGP1	MDJ2				GRX5	PPQ1	FEX2
																									STD1	MTR10	TGL5	COQ10	NOG2	NOP2		tM(CAU)Q1		RRP9	VMA13	MEX67	NAM7	ADD37	KAR5	DSE4	ASI2	FIG4				PDR12	CUP9	SAM3
																									ETT1	DDP1	WHI5	TOP1	ESF2	VAC7		COX2		YPR137C-A	SPO24	YPL162C	YMR082C	RTP1	TVP18	BSC5	YNL146C-A	KRE1				LCL1	DAP1	ATP15
																									NOB1	MPC54	TCB1	PFA4	HOL1	COG5		tF(GAA)Q		MEP3	ERV2	BEM4	ADH3	SPG5	IRC21	PDR18	YNL143C	YNL320W				LGE1	MEX67	PLC1
																									SGT1	SYC1	PTC5	PHO80	FRE4	YNL050C		tT(UAG)Q2		tI(AAU)P1	TIF5	PET20	PDL32	MRPL24	tV(AAC)M2	CSS3	THO2	PFS2				KTR6	BEM4	DIM1
																									YOR062C	DCI1	CMR2	UTP23	YNR061C	YIP3		tV(UAC)Q		ASN1	ATG11	TGS1	YTA12	RPL36A	VPS20	ENB1	SRV2	EMW1				SGF11	PET20	DIP5
																									SGO1	LAS17	ARF3	DNL4	DSE4	tP(UGG)N1		COX3		SUE1	SEC8	PRM4	UTP15	snR11	NAM7	YOL153C	CPT1	KRI1				NOP4	PRM4	FUM1
																									RTS2	IES4	OST2	AUS1	PDR18	COG6		tM(CAU)Q2		PIN3	FCY1	RRD2	ATP25	YMR196W	YMR082C	FRE7	SPC98	CLA4				SSN3	YPL152W-A	CUB1
																									DIA2	LIP5	TFC7	tT(AGU)O2	CSS3	GPI15				YPR158W-A	TKL1	PXA1	tD(GUC)M	ROT1	ADH3	GRE2	NAF1	snR40				ISM1	PXA1	APM1
																									TGL5	DED1	CEX1	YOR011W-A	ENB1	NCE103				YPR158C-C	SRP54	NOP53	YMR103C	TOM40	PDL32	PEX11	YNL122C	SEC21				YPL034W	NOP53	YPL257W-A
																									tN(GUU)O2	RET1	DPI34	YOR012W	YOL153C	tP(UGG)N2				SGV1	snR41	TAF14	YMR105W-A	PFK2	YTA12	RIB4	TOM70	ERG24				SVL3	POC4	YAH1
																									PTC5	STE13	RPT5	PET127	GRE2	RCM1				TIF3	MRPL51	DBP1	SPG4	YMR206W	UTP15	CDC33	NCS2	YNL277W-A				SKS1	RPL33A	ATG41
																									ARF3	RCN2	LEO1	ROD1	CDC33	HEF3				MRP2	FHL1	IDI1	MYO5	HFA1	ATP25	PFK27	DCP2	LYP1				IRC15	GIP3	RPL36B
																									YOR097C	WTM1	AFI1	HSP10	BSC6	SPO1				BSP1	COG4	BEM3	HFD1	ERG12	tD(GUC)M	YOL131W	DMA2	PIK1				RET3	TAF14	RBD2
																									NUP1	ESA1	tD(GUC)O	MCO10	PFK27	IDP3				BET2	RPN7	CAR1	SHH3	MGL2	YMR103C	ALR1	RPC19	IST1				RQC2	DBP1	IQG1
																									OST2	APC5	SIA1	SFM1	YOL131W	LST8				SEC23	PIS1	ATG21	tL(CAA)M	SKY1	SPG4	VPS68	DBP2	DSL1				YPR003C	IDI1	HSP82
																									TFC7	HNT3	SPP2	HST3	ALR1	HRB1				QCR2	MRI1	NOG1	NCW1	GUA1	MYO5	RPL25	CYB5	GIS2				AIM45	BEM3	SUI3
																									CEX1	HEM4	MRPL23	STI1	VPS68	DOM34				OPT2	RRP9	RPS6A	PKR1	FMP42	HFD1	MDH2	NOP15	TEX1				HAL1	CAR1	SSO1
																									DPI34	FSH3	RPB2	DFG16	YGK3	SWM2				YPR195C	YPR137C-A	RLM1	STO1	UBP8	SHH3	TRM11	AVT4	CRS1				MIN8	ATG21	FAS2
																									RPO31	PLP2	ATG40	GLO4	RPL25	ATG3				SGE1	MEP3	SEC16	DLT1	MRE11	tL(CAA)M	SMF1	RAS2	VPS75				CMR3	NOG1	CET1
																									RPT5	RDL1	NFI1	CUE5	TRM11	PRP2				ARR1	tI(AAU)P1	BRO1	ECM16	TAF7	NCW1	PAP2	YNL092W	SUI1				YPR014C	RPS6A	YPL225W
																									LEO1	RRP36	MTR10	snR62	HRP1	PHO91				tP(UGG)Q	snR45	ATP4	JLP2	MTF1	PKR1	MDY2	NST1	SLA2				YPR015C	RLM1	FLC1
																									ORT1	tA(UGC)O	PNS1	IRC23	SMF1	ACC1				15S_RRNA	ASN1	YTA6	ERG29	TRI1	STO1	WSC3	TCB2	ZWF1				TIF6	SEC16	CBP3
																									tD(GUC)O	YPK9	MPC54	TOM6	PAP2	TIM23				tW(UCA)Q	SUE1	UBP16	GAT2	BCH1	DLT1	YOL103W-A	PMS1	KEX2				SDD4	BRO1	NIP7
																									SIA1	RRS1	SYC1	STD1	MDY2	RCF2				AI1	YPR158W-A	HTC1	CIN4	snR86	ECM16	IZH4	SWS2	YNL234W				APL4	ATP4	TYW1
																									MDM32	YOR296W	DCI1	RAT1	WSC3	ATP23				AI5_BETA	YPR158C-C	VPS28	SIP5	GAD1	POM152	HMI1	NIS1	PDR16				NTO1	GCR1	PGC1
																									SPP2	BUD7	LAS17	ETT1	YOL103W-A	CPR8				ATP8	SGV1	TIM50	NDE1	GTO3	JLP2	MSH2	APJ1	URE2				GLN1	YTA6	TPK2
																									MRPL23	ISW2	IES4	NOB1	ITR2	YNR029C				ATP6	MRP2	YPL062W	TIF34	HOR7	ERG29	MPD2	TOM7	CNM67				VMA13	UBP16	RSA1
																									RPB2	NOP58	LIP5	SGT1	TPT1	ALG12				tE(UUC)Q	YPR170W-B	GRX5	LDO45	GFD1	GAT2	MHF1	AQR1	ATG4				SPO24	HTC1	PRM3
																									ATG40	FAA1	DED1	ASE1	IZH4	EGO4				BI2	BSP1	PDR12	IMP1	PET111	CIN4	ADH1	MTQ1	snR19				ERV2	VPS28	MF(ALPHA)1
																									NFI1	HSH49	RET1	YOR062C	MSH2	ARC35				OLI1	BET2	LCL1	YMR155W	ROY1	SIP5	ATG34	GCD10	PEX17				RPL43A	ALD6	UIP4
																									PET123	LDB19	STE4	YOR072W	MPD2	MRPS12				tS(UGA)Q2	SEC23	KTR6	DNF3	TRM732	NDE1	ATG19	VAC7	RTT106				ATG11	GRX5	TCO89
																									MTR10	SNC2	RCN2	RTS2	MHF1	MRX15				VAR1	QCR2	MNN9	EAR1	SAP30	TIF34	BRX1	COG5	GCR2				SEC8	PDR12	PPQ1
																									PNS1	RPA43	WTM1	TGL5	ADH1	YNR048W				21S_RRNA	OPT2	SGF11	HOT1	RSN1	LDO45	RIB2	YNL050C	WHI3				BRR1	LCL1	CUP9
																									DDP1	RPA190	ESA1	WHI5	PHM7	POP2				SCEI	YPR195C	NOP4	FPY1	PPA2	IMP1	ARG1	YIP3	CHS1				FCY1	KTR6	DAP1
																									MED4	SOG2	APC5	tN(GUU)O2	ATG34	NOG2				tT(UGU)Q1	SGE1	SSN3	RTP1	URA10	YMR155W	tG(GCC)O1	tP(UGG)N1	DUG3				YPR063C	DIG1	MRX4
																									SYC1	MSC6	HNT3	VPS21	ATG19	ESF2				tC(GCA)Q	ARR1	ISM1	SPG5	CDC65	DNF3	tN(GUU)O1	COG6	SRP1				ISA2	SGF11	BEM4
																									DCI1	CIR2	HRK1	PTC5	BRX1	HOL1				tL(UAA)Q	tP(UGG)Q	YPL034W	GYL1	ZDS1	EAR1	DDR2	IDH1	UBP10				TKL1	NOP4	PET20
																									LAS17	PDE2	HEM4	NUP1	RIB2	YNR061C				tK(UUU)Q	15S_RRNA	SVL3	MRPL24	RCE1	HOT1	SPE2	tP(UGG)N2	NPR1				OPY2	SSN3	PRM4
																									IES4	YOR365C	FSH3	INP53	ARG1	DSE4				tD(GUC)Q	tW(UCA)Q	SKS1	RPL36A	PRM15	FPY1	GSH2	CRZ1	RHO5				snR41	ISM1	YPL152W-A
																									LIP5	SCP1	PLP2	TFC7	tG(GCC)O1	BSC5				tS(GCU)Q1	AI1	IRC15	snR11	GPI12	CTL1	RRT8	HEF3	RPS3				MRPL51	YPL034W	PXA1
																									DED1	RPS12	RDL1	CEX1	tN(GUU)O1	PDR18				tA(UGC)Q	AI5_BETA	RET3	YMR196W	ABZ2	ADD37	LDS2	SPO1	TDA7				SNT309	SVL3	NOP53
																									RET1	YOR385W	RRP36	DPI34	DDR2	CSS3				tI(GAU)Q	ATP8	RQC2	ROT1	HAS1	RTP1	NTG2	IDP3	NOP13				FHL1	SKS1	POC4
																									STE13	PHR1	tA(UGC)O	RPO31	SPE2	ENB1				tY(GUA)Q	ATP6	TFC8	TOM40	TDA1	SPG5	NGL1	LST8	APC1				COG4	IRC15	RPL33A
																									RCN2	PAU21	YPK9	UBP2	GSH2	YOL153C				tN(GUU)Q	tE(UUC)Q	AIM45	PFK2	YMR295C	MRPL24	NOP12	MRP7	PSD1				RPN7	RET3	GIP3
																									WTM1	YRF1-8	RRS1	ORT1	RRT8	GRE2				tM(CAU)Q1	BI2	HAL1	YMR206W	LCB1	RPL36A	PRE6	DOM34	YGP1				MRD1	RQC2	COX11
																									ESA1	YRF1-7	YOR296W	tD(GUC)O	LDS2	RRP40				COX2	OLI1	SUT2	ERG12	DYN3	snR11	YOL036W	ATG3	ASI2				YPR114W	AIM45	TAF14
																									APC5	ATP15	BUD7	EFT1	NTG2	CDC33				tF(GAA)Q	tS(UGA)Q2	MIN8	MGL2	UBP15	YMR196W	MSE1	PRP2	YNL144C				MRI1	HAL1	DBP1
																									HNT3	PLC1	YOR302W	MDM32	NGL1	BSC6				tT(UAG)Q2	VAR1	CMR3	GUA1	NIP1	ROT1	IFM1	PHO91	YNL143C				CLB2	SUT2	IDI1
																									HEM4	DIM1	ISW2	MRPL23	NOP12	PFK27				tV(UAC)Q	21S_RRNA	YPR014C	FMP42	PRE5	TOM40	DIS3	ACC1	THO2				CTR1	MIN8	BEM3
																									FSH3	APM1	SLY41	RPB2	PRE6	YOL131W				COX3	SCEI	YPR015C	MRE11	FET4	PFK2	TLG2	TIM23	FPR1				YPR127W	CMR3	CAR1
																									PLP2	YPL257W-A	NOP58	NFI1	YOL036W	ALR1				tM(CAU)Q2	tT(UGU)Q1	TIF6	TAF7	YMR320W	YMR206W	HRD1	RCF2	CPT1				RRP9	YPR014C	ATG21
																									HUA2	HFI1	YOR316C-A	YOR161C-C	MSE1	VPS68					tC(GCA)Q	SDD4	MTF1	DDI3	HFA1	HTZ1	ARE2	FAR11				YPR137C-A	YPR015C	NOG1
																									RDL1	YAH1	FAA1	YRR1	OPI10	YGK3					tL(UAA)Q	APL4	TRI1	FIG4	ERG12	RCL1	ATP23	SPC98				MEP3	TIF6	RPS6A
																									RRP36	ENV7	HSH49	GLN4	IFM1	RPL25					tK(UUU)Q	NTO1	BCH1	LEM3	MGL2	TOP1	YNR029C	NAF1				snR45	SDD4	RLM1
																									tA(UGC)O	RVB2	LDB19	MPC54	DIS3	TRM11					tD(GUC)Q	GLN1	YHM2	KRE1	GAS3	ALG6	ALG12	YNL122C				ASN1	APL4	SEC16
																									YPK9	NSL1	RPA43	GAC1	TLG2	HRP1					tS(GCU)Q1	VMA13	snR86	YNL320W	SKY1	UTP23	SOL1	NCS2				YPR148C	NTO1	BRO1
																									RRS1	CET1	RPA190	SYC1	HRD1	SMF1					tN(GUU)Q	SPO24	GAD1	PFS2	GUA1	DNL4	ARC35	DCP2				PIN3	GLN1	ATP4
																									YOR296W	YPL225W	TYE7	DCI1	HTZ1	PAP2					tM(CAU)Q1	ERV2	GTO3	RFA2	FMP42	TIR2	MRPS12	DMA2				TDA6	VMA13	GCR1
																									BUD7	FLC1	tP(UGG)O3	LAS17	RCL1	MDY2					COX2	TIF5	HOR7	KRI1	UBP8	YOR011W-A	DBP6	RPC19				SGV1	SPO24	YTA6
																									ISW2	SAR1	MNE1	snR36	TOP1	WSC3					tF(GAA)Q	RPL43A	GFD1	CLA4	MRE11	YOR012W	MRX15	DBP2				MRP2	ERV2	UBP16
																									NOP58	LEA1	SOG2	IES4	PFA4	YOL103W-A					tT(UAG)Q2	MAK3	PET111	PUS4	MRPL44	RTS1	YNR048W	CYB5				BSP1	TIF5	HTC1
																									YOR316C-A	NIP7	MSC6	TOA1	PHO80	ITR2					tV(UAC)Q	SEC8	ROY1	snR40	TAF7	PET127	POP2	NOP15				PRP4	RPL43A	VPS28
																									FAA1	IPL1	CIR2	LIP5	UTP23	TPT1					COX3	BRR1	TRM732	SEC21	MTF1	ROD1	NOG2	MET4				DPM1	ATG11	TIM50
																									HSH49	RKM1	HAP5	BFR1	DNL4	IZH4					tM(CAU)Q2	FCY1	YMR265C	ERG24	TRI1	HSP10	ESF2	AVT4				RPC82	SEC8	ALD6
																									LDB19	AFT2	PDE2	HIS3	SGT2	MSH2					RPM1	ISA2	PPA2	YNL277W-A	BCH1	MCO10	tL(UAA)N	MIC27				AQY1	BRR1	GRX5
																									RPA43	DDC1	YOR365C	DED1	TIR2	MPD2						SRP54	URA10	LYP1	YHM2	SFM1	HOL1	RAS2				OPT2	FCY1	PDR12
																									RPA190	PRM3	SCP1	RET1	AUS1	MHF1						snR41	CDC65	PIK1	snR86	AHC1	YNR061C	YNL092W				YPR195C	YPR063C	LCL1
																									SOG2	POS5	RPS12	STE4	tT(AGU)O2	ADH1						MRPL51	ZDS1	IST1	GAD1	STI1	DSE4	NST1				SGE1	ISA2	KTR6
																									MSC6	UIP4	MRS6	RCN2	YOR011W-A	PHM7						FHL1	RCE1	DSL1	GTO3	YOR029W	BSC5	TCB2				ARR1	TKL1	DIG1
																									CIR2	tE(UUC)P	PHR1	snR35	YOR012W	ATG34						COG4	GPI12	TEX1	HOR7	DFG16	PDR18	PMS1				tP(UGG)Q	OPY2	SGF11
																									HAP5	CUP9	PAU21	ISU2	PET127	ATG19						RPN7	ABZ2	CRS1	GFD1	YOR032W-A	CSS3	SWS2				15S_RRNA	SRP54	NOP4
																									PDE2	MRPL40	YRF1-8	WTM1	ROD1	BRX1						PIS1	HAS1	VPS75	PET111	PEP12	ENB1	NIS1				tW(UCA)Q	snR41	SSN3
																									YOR365C	DAP1	YRF1-7	ESA1	HSP10	RIB2						YPR114W	TDA1	SUI1	ROY1	GLO4	YOL153C	APJ1				AI1	MRPL51	ISM1
																									SCP1	YPL162C	ATP15	APC5	MCO10	ARG1						MRI1	HER2	SLA2	TRM732	CUE5	FRE7	IMP4				AI5_BETA	FHL1	YPL034W
																									RPS12	CDC60	PLC1	GCD1	SFM1	tG(GCC)O1						RRP9	YMR295C	ZWF1	SAP30	snR62	GRE2	MLF3				ATP8	COG4	SVL3
																									YOR385W	PET20	ACM1	HRK1	HST3	tN(GUU)O1						YPR137C-A	LCB1	KEX2	RSN1	IRC23	PEX11	TOM7				ATP6	RPN7	SKS1
																									PHR1	RRD2	DIM1	VPH1	STI1	DDR2						MEP3	DYN3	SIN4	PPA2	TOM6	RRP40	AQR1				tE(UUC)Q	MRD1	IRC15
																									FDH1	PRP46	APM1	CAF20	DFG16	SPE2						ASN1	ADE4	YNL234W	URA10	STD1	CDC33	MTQ1				BI2	YPR114W	RET3
																									YRF1-8	YPL150W	YPL257W-A	HEM4	GLO4	GSH2						SUE1	UBP15	PDR16	CDC65	RAT1	PFK27	NOP2				OLI1	MRI1	RQC2
																									YRF1-7	NOP53	HFI1	RFM1	CUE5	RRT8						PIN3	NIP1	URE2	SCS7	ETT1	YOL131W	VAC7				tS(UGA)Q2	CLB2	AIM45
																									ATP15	POC4	YAH1	FSH3	snR62	LDS2						YPR158W-A	PRE5	ATG4	ZDS1	NOB1	ALR1	COG5				21S_RRNA	CTR1	HAL1
																									KAR9	MKK2	ENV7	PLP2	IRC23	NTG2						YPR158C-C	FET4	snR19	RCE1	ASE1	VPS68	YIP3				SCEI	RRP9	MIN8
																									PLC1	GIP3	RVB2	HUA2	TOM6	NGL1						SGV1	YMR320W	MRX7	PRM15	RPL3	YGK3	tP(UGG)N1				tT(UGU)Q1	YPR137C-A	CMR3
																									DIM1	ISU1	NSL1	RDL1	STD1	NOP12						TIF3	DDI3	RTT106	ABZ2	YOR072W	RPL25	COG6				tC(GCA)Q	MEP3	YPR014C
																									APM1	COX11	CET1	RRP36	RAT1	PRE6						MRP2	EGT2	PSY2	HAS1	RTS2	MDH2	GPI15				tL(UAA)Q	snR45	YPR015C
																									YPL257W-A	TAF14	YPL225W	tA(UGC)O	ETT1	YOL036W						BSP1	FIG4	CHS1	TDA1	WHI5	TRM11	IDH1				tK(UUU)Q	ASN1	TIF6
																									HFI1	KAP120	FLC1	YPK9	NOB1	MSE1						BET2	LEM3	DUG3	HER2	TCB1	HRP1	HHT2				tD(GUC)Q	YPR148C	SDD4
																									YAH1	SPC29	SAR1	RRS1	SGT1	IFM1						SEC23	KRE1	SRP1	YMR295C	VPS21	SMF1	PBI2				tS(GCU)Q1	PIN3	APL4
																									ENV7	RNY1	YPL216W	MCH5	ASE1	DIS3						QCR2	YNL320W	KAR1	LCB1	PTC5	PAP2	HEF3				tA(UGC)Q	TDA6	NTO1
																									RVB2	TFB2	LEA1	SFG1	RPL3	TLG2						OPT2	PFS2	RHO5	DYN3	ARF3	MDY2	SPO1				tM(CAU)Q1	SGV1	GLN1
																									CET1	VPS30	NIP7	YOR316C-A	YOR072W	HRD1						YPR195C	RFA2	RPS3	ADE4	NUP1	WSC3	IDP3				COX2	MRP2	VMA13
																									YPL225W	IDI1	IPL1	FAA1	RTS2	HTZ1						SGE1	KRI1	TDA7	UBP15	RAS1	YOL103W-A	LST8				tF(GAA)Q	BSP1	SPO24
																									FLC1	BEM3	RKM1	HSH49	TGL5	RCL1						ARR1	CLA4	APC1	NIP1	TFC7	IZH4	MRP7				tT(UAG)Q2	PRP4	ERV2
																									SAR1	YPL113C	TPK2	MIP1	WHI5	COQ10						tP(UGG)Q	PUS4	PSD1	PRE5	CEX1	HMI1	DOM34				tV(UAC)Q	DPM1	TIF5
																									YPL216W	MCO76	AFT2	ALA1	TCB1	TOP1						15S_RRNA	snR40	RIA1	FET4	DPI34	MSH2	ATG3				tM(CAU)Q2	RPC82	RPL43A
																									LEA1	PNG1	DDC1	RPA190	VPS21	PFA4						tW(UCA)Q	CAF40	RPL42A	YMR320W	RPO31	MPD2	PRP2					AQY1	ATG11
																									NIP7	SEC62	PRM3	TYE7	PTC5	PHO80						AI1	SEC21	YGP1	DDI3	EFT1	MHF1	PHO91					OPT2	SEC8
																									IPL1	RLM1	POS5	tP(UGG)O3	NUP1	UTP23						AI5_BETA	ERG24	ASI2	SNZ2	BAG7	ADH1	ACC1					YPR195C	BRR1
																									RKM1	ELP3	UIP4	SOG2	PIN2	DNL4						ATP8	YNL277W-A	YNL146C-A	FIG4	SIA1	ATG34	TIM23					SGE1	FCY1
																									DDC1	SEC16	tE(UUC)P	MSC6	INP53	TIR2						ATP6	LYP1	YNL143C	LEM3	MDM32	ATG19	RCF2					ARR1	YPR063C
																									PRM3	YTA6	CUP9	CIR2	TFC7	AUS1						tE(UUC)Q	PIK1	AAH1	KRE1	SPP2	BRX1	ARE2					tP(UGG)Q	ISA2
																									COA2	UBP16	DAP1	SNX3	CEX1	tT(AGU)O2						BI2	IST1	FPR1	YNL320W	MRPL23	RIB2	ATP23					15S_RRNA	TKL1
																									POS5	YPL071C	YPL162C	PDE2	DPI34	YOR011W-A						OLI1	DSL1	CPT1	PFS2	RPB2	ARG1	YNR029C					tW(UCA)Q	OPY2
																									UIP4	BTS1	CDC60	SCP1	RPO31	YOR012W						tS(UGA)Q2	TEX1	FAR11	EMW1	ATG40	tG(GCC)O1	ALG12					AI1	SRP54
																									tE(UUC)P	VPS28	PET20	YOR376W	UBP2	PET127						VAR1	CRS1	SPC98	KRI1	NFI1	tN(GUU)O1	SOL1					AI5_BETA	snR41
																									CUP9	ALD6	RRD2	YOR394C-A	ORT1	ROD1						21S_RRNA	VPS75	NAF1	CLA4	PNS1	DDR2	ARC35					ATP8	MRPL51
																									DAP1	MFM1	PRP46	YRF1-8	tD(GUC)O	HSP10						SCEI	SUI1	YNL122C	PUS4	YRR1	SPE2	MRPS12					ATP6	FHL1
																									YPL162C	tC(GCA)P1	YPL150W	YRF1-7	EFT1	MCO10						tT(UGU)Q1	SLA2	TOM70	snR40	GLN4	GSH2	DBP6					tE(UUC)Q	COG4
																									CDC60	YPL060C-A	NOP53	ATP15	IDH2	SFM1						tC(GCA)Q	ZWF1	NCS2	SEC21	YRM1	RRT8	MRX15					BI2	RPN7
																									PET20	GRX5	POC4	PLC1	SIA1	HST3						tL(UAA)Q	KEX2	DCP2	ERG24	MPC54	LDS2	COQ2					OLI1	MRD1
																									RRD2	KTR6	GIP3	DIM1	MDM32	STI1						tK(UUU)Q	SIN4	RPC19	YNL277W-A	GAC1	NTG2	POP2					tS(UGA)Q2	YPR114W
																									PRP46	ARL3	ISU1	APM1	MRPL23	DFG16						tD(GUC)Q	YNL234W	DBP2	LYP1	SYC1	NGL1	NOG2					21S_RRNA	MRI1
																									YPL150W	MNN9	COX11	YPL257W-A	RPB2	YOR032W-A						tS(GCU)Q1	PDR16	CYB5	PIK1	LAS17	NOP12	HOL1					SCEI	CLB2
																									NOP53	SGF11	TAF14	HFI1	NFI1	GLO4						tA(UGC)Q	URE2	NOP15	IST1	GSP2	PRE6	FRE4					tT(UGU)Q1	CTR1
																									POC4	VPS16	KAP120	YAH1	PNS1	CUE5						tY(GUA)Q	ATG4	LEU4	DSL1	TUF1	YOL036W	YNR061C					tC(GCA)Q	YPR127W
																									MKK2	NOP4	SPC29	SUI3	YRR1	snR62						tN(GUU)Q	snR19	MIC27	GIS2	IES4	MSE1	DSE4					tL(UAA)Q	RRP9
																									GIP3	SSN3	RNY1	RVB2	GLN4	IRC23						tM(CAU)Q1	MRX7	RAS2	TEX1	SLK19	IFM1	BSC5					tK(UUU)Q	YPR137C-A
																									ISU1	EGD1	TFB2	NSL1	MPC54	TOM6						COX2	RTT106	YNL095C	CRS1	LIP5	DIS3	PDR18					tD(GUC)Q	MEP3
																									COX11	SVL3	VPS30	CET1	GAC1	STD1						tF(GAA)Q	PSY2	YNL092W	VPS75	BFR1	TLG2	CSS3					tS(GCU)Q1	RRP15
																									TAF14	MET12	IDI1	YPL225W	SYC1	RAT1						tT(UAG)Q2	CHS1	TCB2	SUI1	DED1	HRD1	ENB1					tN(GUU)Q	snR45
																									KAP120	IRC15	BEM3	FLC1	DCI1	ETT1						tV(UAC)Q	DUG3	END3	SLA2	GEP3	HTZ1	YOL155W-A					tM(CAU)Q1	ASN1
																									SPC29	SWI1	YPL113C	RPL1A	LAS17	NOB1						COX3	SRP1	PMS1	ZWF1	RET1	RCL1	YOL153C					COX2	YPR148C
																									RNY1	RQC2	PNG1	SAR1	snR36	SGT1						tM(CAU)Q2	KAR1	SWS2	KEX2	MGM1	TOP1	FRE7					tF(GAA)Q	PIN3
																									TFB2	CHL1	NOG1	YPL216W	TUF1	ASE1						RPM1	UBP10	NIS1	SIN4	STE4	UTP23	GRE2					tT(UAG)Q2	TDA6
																									VPS30	TFC8	RLM1	LEA1	IES4	RPL3							RHO5	MKS1	YNL234W	RCN2	DNL4	PEX11					tV(UAC)Q	SGV1
																									IDI1	NCR1	ELP3	NIP7	SLK19	YOR072W							RPS3	TOM7	PDR16	ISU2	TIR2	RIB4					COX3	MRP2
																									BEM3	AEP3	SEC16	SRP72	LIP5	RTS2							APC1	AQR1	URE2	WTM1	AUS1	CDC33					tM(CAU)Q2	BSP1
																									YPL113C	CIT3	YTA6	RKM1	BFR1	TGL5							PSD1	MTQ1	CNM67	IRC13	YOR011W-A	PFK27						PRP4
																									PNG1	tF(GAA)P1	UBP16	TYW1	DED1	WHI5							RIA1	NOP2	ATG4	HES1	YOR012W	YOL131W						DPM1
																									NOG1	AIM45	YPL071C	HRR25	RET1	tN(GUU)O2							RPL42A	VAC7	snR19	ESA1	PET127	ALR1						RPC82
																									RLM1	REC8	BTS1	TPK2	RCN2	VPS21							YGP1	COG5	ALG9	OSW1	ROD1	VPS68						AQY1
																									ELP3	SUT2	VPS28	AFT2	snR35	PTC5							ASI2	YNL050C	PEX17	GCD1	HSP10	YGK3						OPT2
																									SEC16	tK(CUU)P	ALD6	DDC1	ISU2	NUP1							YNL146C-A	YIP3	MRX7	PAC1	MCO10	RPL25						YPR195C
																									YTA6	TIF6	MFM1	PRM3	WTM1	PIN2							YNL143C	tP(UGG)N1	RTT106	VPH1	SFM1	MDH2						SGE1
																									UBP16	RLF2	tC(GCA)P1	POS5	ESA1	INP53							AAH1	COG6	PSY2	FSF1	HST3	TRM11						ARR1
																									YPL071C	MCM4	GRX5	MF(ALPHA)1	APC5	TFC7							FPR1	YNL040W	CHS1	MOD5	STI1	HRP1						tP(UGG)Q
																									BTS1	AGC1	ARL3	UIP4	GCD1	CEX1							CPT1	GPI15	DUG3	CAF20	YOR029W	SMF1						15S_RRNA
																									VPS28	SDD4	MNN9	PPQ1	HRK1	DPI34							FAR11	IDH1	SRP1	HEM4	DFG16	MCH4						tW(UCA)Q
																									ALD6	YPR027C	SGF11	CUP9	VPH1	RPO31							SPC98	tT(AGU)N2	KAR1	RFM1	YOR032W-A	PAP2						AI1
																									tC(GCA)P1	APL4	VPS16	MRPL40	CAF20	UBP2							NAF1	tP(UGG)N2	RHO5	FSH3	GLO4	MDY2						AI5_BETA
																									YPL060C-A	CSR2	NOP4	DAP1	HEM4	ORT1							YNL122C	RCM1	RPS3	PLP2	CUE5	WSC3						ATP8
																									GRX5	NTO1	EGD1	MEX67	RFM1	tD(GUC)O							TOM70	PBI2	TDA7	RDL1	snR62	YOL103W-A						ATP6
																									LCL1	ARP7	SVL3	SET6	FSH3	EFT1							DCP2	HEF3	APC1	RRP36	IRC23	IZH4						tE(UUC)Q
																									KTR6	RPL43A	ERG10	YPL162C	PLP2	IDH2							RPC19	SPO1	PSD1	tA(UGC)O	TOM6	HMI1						BI2
																									ARL3	MSF1	SKS1	PET20	HUA2	SIA1							DBP2	YNL011C	RIA1	SNF2	STD1	MSH2						OLI1
																									MNN9	ATG11	MET12	PRM4	RDL1	MDM32							CYB5	PYP1	RPL42A	YPK9	RAT1	MPD2						tS(UGA)Q2
																									SGF11	MAK3	IRC15	YPL150W	RRP36	MRPL23							NOP15	IDP3	YGP1	YOR296W	ETT1	MHF1						21S_RRNA
																									VPS16	TFB4	SWI1	PPT2	tA(UGC)O	RPB2							MET4	LST8	PGA1	MCH5	NOB1	ADH1						SCEI
																									NOP4	ARO7	HST2	NOP53	YPK9	NFI1							MIC27	MRP7	YNL143C	SLY41	ASE1	ATG34						tT(UGU)Q1
																									EGD1	FCY1	RQC2	GIP3	RRS1	YOR161C-C							RAS2	DOM34	AAH1	FAA1	RPL3	ATG19						tC(GCA)Q
																									YPL034W	MED1	CHL1	ISU1	MCH5	YRR1							YNL095C	SWM2	FPR1	HSH49	YOR072W	BRX1						tL(UAA)Q
																									SVL3	YPR071W	TFC8	RDS2	SFG1	GLN4							YNL092W	ATG3	CPT1	LDB19	RTS2	RIB2						tK(UUU)Q
																									ERG10	NOT5	NCR1	TAF14	YOR316C-A	YRM1							NST1	PRP2	FAR11	MIP1	WHI5	MAM3						tD(GUC)Q
																									SKS1	MRL1	AEP3	RNY1	FAA1	MPC54							TCB2	PHO91	SPC98	KRE5	TCB1	ARG1						tS(GCU)Q1
																									MET12	GRS2	CIT3	TFB2	HSH49	GAC1							END3	ACC1	NAF1	RPA43	VPS21	tG(GCC)O1						tN(GUU)Q
																									IRC15	snR41	tF(GAA)P1	VPS30	ALA1	SYC1							PMS1	TIM23	YNL122C	RPA190	PTC5	tN(GUU)O1						tM(CAU)Q1
																									SWI1	YPR096C	AIM45	IDI1	RPA190	DCI1							SWS2	RCF2	TOM70	TYE7	ARF3	DDR2						COX2
																									RQC2	SNT309	REC8	BEM3	TYE7	LAS17							NIS1	ATP23	DCP2	tP(UGG)O3	KTR1	SPE2						tF(GAA)Q
																									CHL1	FHL1	SUT2	CAR1	tP(UGG)O3	snR36							MKS1	MPP6	RPC19	CIN1	RAS1	GSH2						tT(UAG)Q2
																									TFC8	COG4	tK(CUU)P	MCO76	MNE1	TUF1							IMP4	CPR8	DBP2	SOG2	TFC7	RRT8						tV(UAC)Q
																									NCR1	RPC40	MIN8	YPL108W	SOG2	IES4							TOM7	YNR029C	CYB5	MSC6	CEX1	LDS2						COX3
																									AEP3	DBF20	TIF6	SSE1	MSC6	SLK19							AQR1	ALG12	NOP15	CIR2	DPI34	NTG2						tM(CAU)Q2
																									CIT3	MRD1	RLF2	PNG1	GDS1	LIP5							MTQ1	SOL1	LEU4	SNX3	RPO31	NGL1
																									tF(GAA)P1	THI22	MCM4	NOG1	CIR2	BFR1							NOP2	EGO4	MIC27	PDE2	PFY1	NOP12
																									AIM45	AXL1	AGC1	RLM1	HAP5	DED1							VAC7	ARC35	RAS2	PRT1	ADE2	PRE6
																									REC8	SCD6	SDD4	SEC16	PDE2	RET1							COG5	MRPS12	YNL092W	SCP1	ORT1	YOL036W
																									SUT2	MSS18	YPR027C	YTA6	SCP1	RCN2							YNL050C	DBP6	NST1	YOR376W	EFT1	MSE1
																									tK(CUU)P	CTF4	APL4	UBP16	YOR376W	ISU2							YIP3	MRX15	TCB2	YOR385W	BAG7	IFM1
																									YPR015C	RRP9	CSR2	YPL071C	YOR394C-A	WTM1							tP(UGG)N1	YNR048W	END3	YOR394C-A	SIA1	DIS3
																									TIF6	YPR137C-A	NTO1	HTC1	YRF1-8	ESA1							COG6	MSO1	PMS1	YRF1-8	MDM32	TLG2
																									RLF2	MEP3	ARP7	VPS28	YRF1-7	APC5							YNL040W	POP2	SWS2	YRF1-7	SPP2	HRD1
																									MCM4	RRP15	RPL43A	ALD6	ATP15	OSW1							GPI15	NOG2	TPM1	SAM3	MRPL23	HTZ1
																									AGC1	tI(AAU)P1	MSF1	MFM1	PLC1	GCD1							IDH1	ESF2	NIS1	ATP15	RPB2	RCL1
																									SDD4	NOC4	ATG11	tC(GCA)P1	DIM1	RBL2							tP(UGG)N2	HOL1	APJ1	PLC1	ATG40	COQ10
																									YPR027C	YPR148C	MAK3	YPL060C-A	APM1	HRK1							RCM1	FRE4	IMP4	DIM1	NFI1	TOP1
																									APL4	CUR1	TFB4	GRX5	YPL257W-A	VPH1							HEF3	YNR061C	TOM7	DIP5	PNS1	RPB11
																									CSR2	SGV1	ARO7	PDR12	HFI1	CAF20							SPO1	DSE4	AQR1	CUB1	YRR1	ALG6
																									NTO1	ORC4	FCY1	LCL1	YAH1	HEM4							YNL011C	BSC5	MTQ1	APM1	GLN4	UTP23
																									ARP7	NUT2	MED1	LGE1	SUI3	RFM1							IDP3	PDR18	NOP2	YPL257W-A	YRM1	DNL4
																									RPL43A	BSP1	YPR071W	KTR6	ENV7	FSH3							LST8	CSS3	VAC7	HFI1	MPC54	YOR011W-A
																									MSF1	PRP4	NOT5	ARL3	NSL1	PLP2							HRB1	ENB1	COG5	YAH1	GAC1	YOR012W
																									ATG11	PZF1	MRL1	MNN9	CET1	HUA2							DOM34	YOL153C	YNL050C	RVB2	SYC1	RTS1
																									MAK3	QCR2	GRS2	SGF11	YPL225W	RDL1							SWM2	GRE2	YIP3	NSL1	DCI1	PET127
																									TFB4	SGE1	snR41	VPS16	FLC1	RRP36							ATG3	PEX11	tP(UGG)N1	FAS2	LAS17	ROD1
																									ARO7	ARR1	YPR096C	NOP4	RPL1A	tA(UGC)O							PRP2	RRP40	COG6	CET1	GSP2	HSP10
																									FCY1	tP(UGG)Q	SNT309	SSN3	SAR1	YPK9							PHO91	CDC33	YNL040W	YPL225W	TUF1	MCO10
																									MED1	15S_RRNA	FHL1	EGD1	YPL216W	MCH5							ACC1	BSC6	GPI15	FLC1	IES4	SFM1
																									MRL1	tW(UCA)Q	COG4	SVL3	THI6	SLY41							TIM23	PFK27	IDH1	SAR1	SLK19	AHC1
																									GRS2	AI1	RPC40	PHO85	NIP7	SFG1							RCF2	YOL131W	tT(AGU)N2	LEA1	LIP5	STI1
																									snR41	AI5_BETA	DBF20	SKS1	SRP72	YOR316C-A							ARE2	ALR1	tP(UGG)N2	NIP7	BFR1	YOR029W
																									YPR096C	ATP8	MRD1	IRC15	TYW1	FAA1							ATP23	VPS68	RCM1	SRP72	HIS3	DFG16
																									SNT309	ATP6	MRI1	CIP1	HRR25	HSH49							MPP6	YGK3	PBI2	RKM1	DED1	YOR032W-A
																									FHL1	tE(UUC)Q	THI22	RQC2	TPK2	MIP1							CPR8	RPL25	HEF3	TYW1	GEP3	PEP12
																									COG4	BI2	AXL1	CHL1	AFT2	RPA43							YNR029C	TRM11	SPO1	PGC1	RET1	GLO4
																									RPC40	OLI1	SCD6	TFC8	DDC1	RPA190							ALG12	HRP1	YNL011C	TPK2	MGM1	CUE5
																									DBF20	tS(UGA)Q2	MSS18	NCR1	PRM3	TYE7							SOL1	SMF1	IDP3	AFT2	RCN2	snR62
																									MRD1	21S_RRNA	CTF4	AEP3	POS5	tP(UGG)O3							EGO4	PAP2	LST8	RSA1	ISU2	IRC23
																									THI22	SCEI	RRP9	CIT3	MF(ALPHA)1	REV1							ARC35	MDY2	MRP7	PRM3	WTM1	TOM6
																									AXL1	tT(UGU)Q1	YPR137C-A	tF(GAA)P1	UIP4	PYK2							MRPS12	tT(AGU)O1	DOM34	POS5	IRC13	STD1
																									SCD6	tC(GCA)Q	MEP3	AIM45	PPQ1	MNE1							DBP6	WSC3	SWM2	MF(ALPHA)1	HES1	RAT1
																									MSS18	tL(UAA)Q	RRP15	HAL1	CUP9	SOG2							MRX15	YOL103W-A	ATG3	UIP4	ESA1	ETT1
																									CTF4	tK(UUU)Q	tI(AAU)P1	REC8	MRPL40	MSC6							YNR048W	ITR2	PRP2	PPQ1	APC5	NOB1
																									RRP9	tR(UCU)Q1	NOC4	SUT2	DAP1	CIR2							MSO1	IZH4	PHO91	CUP9	OSW1	ASE1
																									YPR137C-A	tD(GUC)Q	YPR148C	tK(CUU)P	MEX67	PDE2							POP2	WRS1	ACC1	MRPL40	GCD1	RPL3
																									MEP3	tS(GCU)Q1	CUR1	MIN8	SET6	YOR365C							NOG2	MSH2	TIM23	DAP1	PAC1	YOR072W
																									RRP15	tA(UGC)Q	SGV1	CMR3	YPL162C	SCP1							ESF2	MPD2	RCF2	MEX67	VPH1	RTS2
																									tI(AAU)P1	tY(GUA)Q	ORC4	YPR014C	PET20	YOR376W							HOL1	MHF1	ARE2	YPL162C	FSF1	WHI5
																									NOC4	tN(GUU)Q	NUT2	YPR015C	PRM4	YOR394C-A							YNR061C	ADH1	ATP23	BEM4	MOD5	TCB1
																									YPR148C	tM(CAU)Q1	BSP1	TIF6	RRD2	YRF1-8							DSE4	ATG34	MPP6	PET20	CAF20	VPS21
																									CUR1	COX2	PRP4	RLF2	YPL150W	YRF1-7							BSC5	ATG19	CPR8	PRM4	HEM4	PTC5
																									SGV1	tF(GAA)Q	PZF1	SDD4	PPT2	ATP15							PDR18	REX4	YNR029C	RRD2	RFM1	ARF3
																									NUT2	tT(UAG)Q2	SKI3	APL4	NOP53	PLC1							CSS3	BRX1	ALG12	YPL150W	FSH3	NUP1
																									tI(AAU)P2	tV(UAC)Q	HPA2	NTO1	GIP3	DIM1							ENB1	RIB2	SOL1	PPT2	PLP2	RAS1
																									BSP1	COX3	SGE1	ARP7	ISU1	DIP5							YOL153C	APM4	EGO4	NOP53	HUA2	RGS2
																									PRP4	tM(CAU)Q2	ARR1	VMA13	COX11	CUB1							GRE2	MAM3	ARC35	MKK2	RDL1	TFC7
																									PZF1		tP(UGG)Q	MSF1	TAF14	APM1							PEX11	GPD2	MRPS12	GIP3	RRP36	CEX1
																									SKI3		15S_RRNA	ATG11	KAP120	YPL257W-A							RRP40	ARG1	DBP6	RDS2	tA(UGC)O	DPI34
																									QCR2		tW(UCA)Q	TFB4	RNY1	HFI1							CDC33	tG(GCC)O1	MRX15	TAF14	SNF2	RPO31
																									HPA2		AI1	ARO7	TFB2	YAH1							BSC6	tN(GUU)O1	YNR048W	KAP120	YPK9	PFY1
																									OPT2		AI5_BETA	FCY1	VPS30	SUI3							PFK27	DDR2	MSO1	RNY1	RRS1	ADE2
																									YPR195C		ATP8	MED1	IDI1	ENV7							YOL131W	SPE2	POP2	TFB2	YOR296W	ORT1
																									SGE1		ATP6	YPR071W	CAR1	FAS2							ALR1	GSH2	NOG2	VPS30	MCH5	VPS17
																									ARR1		tE(UUC)Q	MRL1	MCO76	CET1							VPS68	RRT8	ESF2	IDI1	SLY41	EFT1
																									tP(UGG)Q		BI2	GRS2	YPL108W	YPL225W							YGK3	LDS2	HOL1	CAR1	SFG1	BAG7
																									15S_RRNA		OLI1	snR41	SSE1	FLC1							RPL25	NTG2	YNR061C	SSE1	FAA1	SIA1
																									tW(UCA)Q		tS(UGA)Q2	MRPL51	PNG1	RPL1A							TRM11	NGL1	BSC5	NOG1	HSH49	MDM32
																									AI1		21S_RRNA	FHL1	NOG1	SAR1							HRP1	NOP12	PDR18	RLM1	LDB19	SPP2
																									AI5_BETA		SCEI	COG4	RLM1	CBP3							SMF1	PRE6	YOL160W	SEC16	MIP1	MRPL23
																									ATP8		tT(UGU)Q1	RPC40	SEC16	LEA1							PAP2	YOL036W	CSS3	ATP4	ALA1	RPB2
																									ATP6		tC(GCA)Q	DBF20	YTA6	NIP7							MDY2	MSE1	ENB1	YTA6	RPA43	ATG40
																									tE(UUC)Q		tL(UAA)Q	PIS1	UBP16	SRP72							tT(AGU)O1	OPI10	YOL153C	UBP16	RPA190	NFI1
																									BI2		tK(UUU)Q	tK(UUU)P	YPL071C	TYW1							WSC3	IFM1	GRE2	YPL071C	TYE7	PNS1
																									OLI1		tR(UCU)Q1	THI22	HTC1	HRR25							YOL103W-A	DIS3	RRP40	HTC1	tP(UGG)O3	YRR1
																									tS(UGA)Q2		tD(GUC)Q	AXL1	VPS28	TPK2							IZH4	TLG2	CDC33	VPS28	CIN1	GLN4
																									21S_RRNA		tS(GCU)Q1	SCD6	ALD6	AFT2							MSH2	YOL014W	BSC6	ALD6	SOG2	YRM1
																									SCEI		tA(UGC)Q	NAT3	MFM1	DDC1							MPD2	HRD1	PFK27	tC(GCA)P1	MSC6	MPC54
																									tT(UGU)Q1		tY(GUA)Q	MSS18	YPL060C-A	PRM3							MHF1	HTZ1	YOL131W	GRX5	GDS1	GAC1
																									tC(GCA)Q		tN(GUU)Q	CTF4	GRX5	POS5							ADH1	RCL1	ALR1	PDR12	CIR2	SYC1
																									tL(UAA)Q		tM(CAU)Q1	RRP9	PDR12	MF(ALPHA)1							ATG34	COQ10	VPS68	LCL1	SNX3	DCI1
																									tK(UUU)Q		COX2	YPR137C-A	LCL1	UIP4							ATG19	TOP1	YGK3	LGE1	PDE2	LAS17
																									tR(UCU)Q1		tF(GAA)Q	MEP3	LGE1	PPQ1							REX4	RPB11	RPL25	KTR6	PRT1	GSP2
																									tD(GUC)Q		tV(UAC)Q	tI(AAU)P1	KTR6	CUP9							BRX1	PFA4	MDH2	ARL3	SCP1	TUF1
																									tS(GCU)Q1		COX3	NOC4	MNN9	MRPL40							RIB2	UTP23	TRM11	MNN9	YOR376W	IES4
																									tA(UGC)Q		tM(CAU)Q2	CUR1	SGF11	DAP1							APM4	DNL4	HRP1	SGF11	YOR385W	SLK19
																									tY(GUA)Q			SGV1	VPS16	MEX67							MAM3	AUS1	SMF1	ELC1	YOR394C-A	LIP5
																									tN(GUU)Q			ORC4	NOP4	SET6							ARG1	tT(AGU)O2	PAP2	NOP4	YRF1-8	BFR1
																									tM(CAU)Q1			NUT2	SSN3	YPL162C							tG(GCC)O1	YOR011W-A	MDY2	SSN3	YRF1-7	HIS3
																									COX2			BSP1	MET31	BEM4							tN(GUU)O1	YOR012W	tT(AGU)O1	EGD1	SAM3	DED1
																									tF(GAA)Q			BET2	EGD1	PET20							DDR2	PET127	WSC3	SVL3	ATP15	RET1
																									tV(UAC)Q			PZF1	SVL3	PRM4							SPE2	ROD1	YOL103W-A	PHO85	PLC1	MGM1
																									COX3			QCR2	PHO85	RRD2							GSH2	HSP10	ITR2	SKS1	DIM1	RCN2
																									tM(CAU)Q2			HPA2	SKS1	YPL150W							RRT8	MCO10	TPT1	IRC15	DIP5	ISU2
																												OPT2	IRC15	PPT2							LDS2	SFM1	IZH4	RET3	CUB1	WTM1
																												YPR195C	RQC2	NOP53							NTG2	HST3	MSH2	RQC2	APM1	MKK1
																												SGE1	TFC8	GIP3							NGL1	STI1	MPD2	TFC8	YPL257W-A	IRC13
																												ARR1	NCR1	ISU1							NOP12	YOR029W	MHF1	NCR1	HFI1	HES1
																												tP(UGG)Q	AEP3	RDS2							PRE6	DFG16	ADH1	CIT3	YAH1	ESA1
																												15S_RRNA	CIT3	COX11							YOL036W	YOR032W-A	ATG34	tF(GAA)P1	RVB2	OSW1
																												tW(UCA)Q	tF(GAA)P1	TAF14							MSE1	GLO4	ATG19	AIM45	NSL1	GCD1
																												AI1	AIM45	KAP120							IFM1	CUE5	REX4	HAL1	FAS2	PAC1
																												AI5_BETA	HAL1	SPC29							DIS3	snR62	BRX1	SUT2	CET1	VPH1
																												ATP8	REC8	RNY1							TLG2	IRC23	RIB2	MIN8	YPL225W	FSF1
																												ATP6	SUT2	TFB2							YOL014W	TOM6	APM4	CMR3	FLC1	MOD5
																												tE(UUC)Q	tK(CUU)P	VPS30							HRD1	STD1	MAM3	YPR014C	SAR1	CAF20
																												BI2	MIN8	IDI1							HTZ1	RAT1	ARG1	YPR015C	LEA1	HEM4
																												OLI1	CMR3	BEM3							RCL1	ETT1	tG(GCC)O1	TIF6	NIP7	FSH3
																												tS(UGA)Q2	YPR014C	YPL113C							COQ10	NOB1	tN(GUU)O1	RLF2	SRP72	PLP2
																												21S_RRNA	YPR015C	CAR1							TOP1	SGT1	DDR2	SDD4	RKM1	RDL1
																												SCEI	TIF6	SSE1							RPB11	ASE1	SPE2	ATH1	TYW1	RRP36
																												tT(UGU)Q1	RLF2	PNG1							PFA4	YOR062C	GSH2	APL4	HRR25	tA(UGC)O
																												tC(GCA)Q	SDD4	NOG1							UTP23	MSA1	RRT8	NTO1	TPK2	SNF2
																												tL(UAA)Q	APL4	RLM1							DNL4	YOR072W	LDS2	ARP7	AFT2	YPK9
																												tK(UUU)Q	NTO1	SEC16							TIR2	RTS2	NTG2	GLN1	RSA1	RRS1
																												tR(UCU)Q1	ARP7	YTA6							AUS1	TGL5	NGL1	VMA13	PRM3	YOR296W
																												tD(GUC)Q	VMA13	UBP16							tT(AGU)O2	WHI5	NOP12	RPL43A	POS5	MCH5
																												tS(GCU)Q1	TIF5	YPL071C							YOR011W-A	tN(GUU)O2	PRE6	MSF1	MF(ALPHA)1	SLY41
																												tA(UGC)Q	MSF1	HTC1							YOR012W	VPS21	YOL036W	ATG11	UIP4	NOP58
																												tI(GAU)Q	ATG11	VPS28							PET127	PTC5	MSE1	SEC8	PPQ1	SFG1
																												tY(GUA)Q	NHP6A	ALD6							ROD1	ARF3	OPI10	TFB4	CUP9	FAA1
																												tN(GUU)Q	TFB4	MFM1							HSP10	YOR097C	IFM1	FCY1	MRPL40	HSH49
																												tM(CAU)Q1	ARO7	GRX5							MCO10	NUP1	DIS3	YPR064W	DAP1	LDB19
																												COX2	FCY1	PDR12							SFM1	RAS1	TLG2	MED1	MEX67	SNC2
																												tF(GAA)Q	MED1	LCL1							HST3	TFC7	YOL014W	TKL1	YPL162C	MIP1
																												tV(UAC)Q	YPR071W	LGE1							STI1	CEX1	HRD1	MRL1	BEM4	KRE5
																												COX3	MRL1	LEE1							YOR029W	DPI34	HTZ1	GRS2	PET20	RPA43
																												tM(CAU)Q2	GRS2	KTR6							DFG16	RPO31	RCL1	snR41	PRM4	RPA190
																													snR41	ARL3							YOR032W-A	PFY1	COQ10	MRPL51	RRD2	TYE7
																													MRPL51	MNN9							GLO4	UBP2	TOP1	FHL1	YPL150W	tP(UGG)O3
																													FHL1	SGF11							CUE5	AFI1	UTP23	COG4	PPT2	CIN1
																													COG4	VPS16							snR62	ORT1	DNL4	RPN7	NOP53	SOG2
																													RPC40	NOP4							IRC23	tD(GUC)O	TIR2	DBF20	POC4	MSC6
																													DBF20	SSN3							TOM6	EFT1	AUS1	MRD1	MKK2	CIR2
																													MRD1	EGD1							STD1	BAG7	tT(AGU)O2	MRI1	GIP3	SNX3
																													MRI1	SVL3							RAT1	IDH2	YOR011W-A	AXL1	RDS2	PDE2
																													tK(UUU)P	PHO85							ETT1	SIA1	YOR012W	SCD6	TAF14	PRT1
																													THI22	SKS1							NOB1	MDM32	PET127	NAT3	KAP120	PRE10
																													AXL1	IRC15							SGT1	MRPL23	ROD1	MSS18	RNY1	SCP1
																													SCD6	CIP1							ASE1	RPB2	HSP10	CTF4	TFB2	YOR376W
																													NAT3	RQC2							YOR062C	ISN1	MCO10	RRP9	VPS30	YOR385W
																													MSS18	TFC8							MSA1	NFI1	SFM1	YPR137C-A	IDI1	YOR394C-A
																													CTF4	NCR1							YOR072W	YOR161C-C	HST3	MEP3	YPL113C	YRF1-8
																													RRP9	AEP3							RTS2	YRR1	STI1	KAR3	CAR1	YRF1-7
																													YPR137C-A	CIT3							BUD21	GLN4	YOR029W	tI(AAU)P1	SSE1	SAM3
																													MEP3	tF(GAA)P1							TGL5	MPC54	DFG16	NOC4	PNG1	ATP15
																													tI(AAU)P1	AIM45							WHI5	GAC1	YOR032W-A	ASN1	NOG1	PLC1
																													NOC4	HAL1							tN(GUU)O2	SYC1	GLO4	NCE102	RLM1	DIM1
																													CUR1	REC8							VPS21	DCI1	CUE5	CUR1	SEC16	DIP5
																													SGV1	SUT2							PTC5	LAS17	snR62	SGV1	ATP4	CUB1
																													ORC4	tK(CUU)P							ARF3	TUF1	IRC23	TIF3	YPL077C	APM1
																													TIF3	MIN8							YOR097C	IES4	TOM6	MRP2	YTA6	YPL257W-A
																													MRP2	CMR3							NUP1	SLK19	STD1	NUT2	UBP16	HFI1
																													NUT2	YPR014C							RAS1	LIP5	RAT1	tI(AAU)P2	YPL071C	YAH1
																													BSP1	YPR015C							TFC7	BFR1	ETT1	BSP1	HTC1	SUI3
																													BET2	TIF6							CEX1	HIS3	NOB1	BET2	VPS28	RVB2
																													PZF1	RLF2							DPI34	DED1	SGT1	DPM1	YPL062W	NSL1
																													QCR2	SDD4							RPO31	RET1	ASE1	PZF1	tC(GCA)P1	FAS2
																													AQY1	ATH1							PFY1	MGM1	YOR062C	QCR2	YPL060C-A	CET1
																													HPA2	APL4							UBP2	RCN2	MSA1	AQY1	GRX5	YPL225W
																													OPT2	NTO1							AFI1	ISU2	YOR072W	YPR195C	PDR12	FLC1
																													YPR195C	ARP7							ORT1	WTM1	RTS2	SGE1	LCL1	SAR1
																													SGE1	VMA13							tD(GUC)O	HES1	TGL5	ARR1	LGE1	LEA1
																													ARR1	MSF1							EFT1	ESA1	WHI5	tP(UGG)Q	KTR6	NIP7
																													tP(UGG)Q	ATG11							BAG7	APC5	TCB1	15S_RRNA	ARL3	SRP72
																													15S_RRNA	TFB4							IDH2	OSW1	VPS21	tW(UCA)Q	MNN9	RKM1
																													tW(UCA)Q	ARO7							SIA1	CDC31	PTC5	AI1	SGF11	TYW1
																													AI1	FCY1							MDM32	PNT1	ARF3	AI5_BETA	VPS16	PGC1
																													AI5_BETA	MED1							MRPL23	HRK1	YOR097C	ATP8	NOP4	TPK2
																													ATP8	YPR071W							RPB2	VPH1	NUP1	ATP6	SSN3	AFT2
																													ATP6	TKL1							ATG40	CAF20	RAS1	tE(UUC)Q	EGD1	RSA1
																													tE(UUC)Q	MRL1							SLP1	HEM4	INP53	BI2	SVL3	PRM3
																													BI2	GRS2							ISN1	RFM1	TFC7	OLI1	PHO85	POS5
																													OLI1	snR41							NFI1	FSH3	CEX1	tS(UGA)Q2	SKS1	MF(ALPHA)1
																													tS(UGA)Q2	YPR096C							YOR161C-C	PLP2	DPI34	21S_RRNA	IRC15	UIP4
																													21S_RRNA	MRPL51							YRR1	HUA2	RPO31	SCEI	CIP1	PPQ1
																													SCEI	FHL1							GLN4	RDL1	PFY1	tT(UGU)Q1	RET3	CUP9
																													tT(UGU)Q1	COG4							MPC54	RRP36	UBP2	tC(GCA)Q	RQC2	MRPL40
																													tC(GCA)Q	RPC40							GAC1	tA(UGC)O	AFI1	tL(UAA)Q	TFC8	DAP1
																													tL(UAA)Q	DBF20							SYC1	YPK9	ORT1	tK(UUU)Q	NCR1	MEX67
																													tK(UUU)Q	MRD1							DCI1	MCH5	tD(GUC)O	tD(GUC)Q	CIT3	YPL162C
																													tR(UCU)Q1	tK(UUU)P							LAS17	SLY41	EFT1	tS(GCU)Q1	tF(GAA)P1	BEM4
																													tD(GUC)Q	THI22							TUF1	FAA1	BAG7	tA(UGC)Q	AIM45	PET20
																													tS(GCU)Q1	AXL1							IES4	HSH49	SIA1	tI(GAU)Q	HAL1	PRM4
																													tA(UGC)Q	SCD6							SLK19	ALA1	MDM32	tY(GUA)Q	REC8	RRD2
																													tI(GAU)Q	MSS18							LIP5	RPA190	MRPL23	tN(GUU)Q	SUT2	YPL150W
																													tY(GUA)Q	CTF4							BFR1	TYE7	RPB2	tM(CAU)Q1	tK(CUU)P	PPT2
																													tN(GUU)Q	RRP9							HIS3	tP(UGG)O3	ATG40	COX2	MIN8	NOP53
																													tM(CAU)Q1	YPR137C-A							DED1	REV1	ISN1	tF(GAA)Q	CMR3	MKK2
																													COX2	MEP3							GEP3	CIN1	NFI1	tT(UAG)Q2	YPR014C	GIP3
																													tF(GAA)Q	tI(AAU)P1							RET1	MNE1	YOR161C-C	tV(UAC)Q	YPR015C	RDS2
																													tV(UAC)Q	NOC4							MGM1	SOG2	YRR1	COX3	TIF6	TAF14
																													COX3	TDA6							RCN2	CIR2	GLN4	tM(CAU)Q2	RLF2	RNY1
																													tM(CAU)Q2	CUR1							ISU2	SNX3	MPC54		SDD4	TFB2
																														SGV1							WTM1	PDE2	GAC1		ATH1	VPS30
																														ORC4							KIN4	SCP1	SYC1		APL4	IDI1
																														TIF3							ESA1	YOR376W	DCI1		NTO1	CAR1
																														MRP2							APC5	PAU21	LAS17		ARP7	MCO76
																														NUT2							OSW1	YOR394C-A	TUF1		VMA13	SSE1
																														BSP1							CDC31	YRF1-8	IES4		RPL43A	NOG1
																														BET2							PNT1	YRF1-7	SLK19		MSF1	RLM1
																														PZF1							YOR268C	SAM3	LIP5		ATG11	SEC16
																														QCR2							VPH1	ATP15	BFR1		TFB4	ATP4
																														AQY1							HEM4	PLC1	HIS3		FCY1	YTA6
																														HPA2							RFM1	DIM1	DED1		MED1	UBP16
																														OPT2							FSH3	DIP5	RET1		TKL1	YPL071C
																														YPR195C							PLP2	APM1	MGM1		MRL1	HTC1
																														SGE1							HUA2	YPL257W-A	STE4		GRS2	VPS28
																														ARR1							RDL1	HFI1	RCN2		snR41	ALD6
																														tP(UGG)Q							RRP36	YAH1	snR35		MRPL51	tC(GCA)P1
																														15S_RRNA							tA(UGC)O	RVB2	ISU2		FHL1	YPL060C-A
																														tW(UCA)Q							YPK9	NSL1	WTM1		COG4	GRX5
																														AI1							MCH5	CET1	IRC13		RPN7	PDR12
																														AI5_BETA							SLY41	YPL225W	ESA1		DBF20	LCL1
																														ATP8							YOR316C-A	FLC1	APC5		MRD1	LGE1
																														ATP6							FAA1	RPL1A	OSW1		THI22	KTR6
																														tE(UUC)Q							HSH49	SAR1	CDC31		AXL1	ARL3
																														BI2							MIP1	YPL216W	GCD1		SCD6	MNN9
																														OLI1							ALA1	THI6	HRK1		MSS18	SGF11
																														tS(UGA)Q2							RPA190	LEA1	VPH1		CTF4	ELC1
																														VAR1							TYE7	NIP7	FSF1		RRP9	NOP4
																														21S_RRNA							tP(UGG)O3	SRP72	CAF20		YPR137C-A	SSN3
																														SCEI							REV1	TYW1	HEM4		MEP3	EGD1
																														tT(UGU)Q1							PYK2	HRR25	RFM1		KAR3	SVL3
																														tC(GCA)Q							CIN1	TPK2	FSH3		tI(AAU)P1	PHO85
																														tL(UAA)Q							MNE1	AFT2	PLP2		NOC4	SKS1
																														tK(UUU)Q							SOG2	DDC1	HUA2		NCE102	IRC15
																														tR(UCU)Q1							MSC6	PRM3	RDL1		CUR1	CIP1
																														tD(GUC)Q							CIR2	POS5	RRP36		SGV1	RET3
																														tS(GCU)Q1							SNX3	MF(ALPHA)1	tA(UGC)O		ORC4	RQC2
																														tA(UGC)Q							PDE2	UIP4	YPK9		TIF3	TFC8
																														tI(GAU)Q							SCP1	PPQ1	MCH5		MRP2	NCR1
																														tY(GUA)Q							YOR376W	CUP9	SLY41		NUT2	CIT3
																														tN(GUU)Q							YOR394C-A	MRPL40	YOR316C-A		tI(AAU)P2	tF(GAA)P1
																														tM(CAU)Q1							YRF1-8	DAP1	FAA1		BSP1	AIM45
																														COX2							YRF1-7	MEX67	HSH49		BET2	HAL1
																														tF(GAA)Q							SAM3	SET6	ALA1		DPM1	SUT2
																														tV(UAC)Q							ATP15	YPL162C	RPA190		PZF1	tK(CUU)P
																														COX3							PLC1	BEM4	TYE7		QCR2	MIN8
																														tM(CAU)Q2							DIM1	PET20	tP(UGG)O3		AQY1	CMR3
																																					DIP5	PRM4	REV1		YPR195C	YPR014C
																																					CUB1	RRD2	PYK2		SGE1	YPR015C
																																					APM1	YPL150W	CIN1		ARR1	TIF6
																																					YPL257W-A	PPT2	MNE1		tP(UGG)Q	RLF2
																																					HFI1	NOP53	SOG2		15S_RRNA	SDD4
																																					YAH1	MKK2	MSC6		tW(UCA)Q	EAF3
																																					RVB2	ISU1	CIR2		AI1	ATH1
																																					NSL1	RDS2	HAP5		AI5_BETA	APL4
																																					CET1	COX11	PDE2		ATP8	NTO1
																																					YPL225W	TAF14	SCP1		ATP6	ARP7
																																					FLC1	NAN1	YOR376W		tE(UUC)Q	GLN1
																																					RPL1A	KAP120	PAU21		BI2	VMA13
																																					SAR1	SPC29	YOR394C-A		OLI1	RPL43A
																																					YPL216W	RNY1	YRF1-8		tS(UGA)Q2	MSF1
																																					LEA1	TFB2	YRF1-7		21S_RRNA	ATG11
																																					NIP7	VPS30	SAM3		SCEI	NHP6A
																																					SRP72	IDI1	ATP15		tT(UGU)Q1	SEC8
																																					RKM1	CAR1	PLC1		tC(GCA)Q	TFB4
																																					TYW1	MCO76	DIM1		tL(UAA)Q	FCY1
																																					HRR25	SSE1	DIP5		tK(UUU)Q	YPR064W
																																					TPK2	PNG1	APM1		tD(GUC)Q	MED1
																																					DDC1	NOG1	YPL257W-A		tS(GCU)Q1	TKL1
																																					PRM3	RLM1	HFI1		tA(UGC)Q	OPY2
																																					POS5	ELP3	YAH1		tI(GAU)Q	MRL1
																																					MF(ALPHA)1	SEC16	RVB2		tY(GUA)Q	GRS2
																																					UIP4	BRO1	NSL1		tN(GUU)Q	snR41
																																					PPQ1	YTA6	FAS2		tM(CAU)Q1	MRPL51
																																					CUP9	UBP16	CET1		COX2	FHL1
																																					MRPL40	YPL071C	YPL225W		tF(GAA)Q	COG4
																																					DAP1	HTC1	FLC1		tT(UAG)Q2	RPN7
																																					MEX67	VPS28	RPL1A		tV(UAC)Q	DBF20
																																					YPL162C	ALD6	SAR1		COX3	PIS1
																																					BEM4	tC(GCA)P1	YPL216W		tM(CAU)Q2	MRI1
																																					PET20	YPL060C-A	LEA1			tK(UUU)P
																																					PRM4	GRX5	NIP7			THI22
																																					RRD2	PDR12	SRP72			AXL1
																																					YPL150W	LGE1	RKM1			SCD6
																																					PPT2	LEE1	TYW1			NAT3
																																					NOP53	KTR6	HRR25			MSS18
																																					MKK2	ARL3	TPK2			CTF4
																																					GIP3	MNN9	AFT2			RRP9
																																					RDS2	SGF11	DDC1			YPR137C-A
																																					COX11	VPS16	RSA1			MEP3
																																					TAF14	NOP4	PRM3			KAR3
																																					NAN1	SSN3	POS5			tI(AAU)P1
																																					KAP120	EGD1	MF(ALPHA)1			snR45
																																					SPC29	SVL3	UIP4			ASN1
																																					RNY1	PHO85	PPQ1			YPR148C
																																					TFB2	SKS1	CUP9			SUE1
																																					VPS30	IRC15	MRPL40			TDA6
																																					IDI1	CIP1	DAP1			CUR1
																																					MCO76	RQC2	MEX67			SGV1
																																					YPL108W	TFC8	YPL162C			TIF3
																																					SSE1	NCR1	BEM4			MRP2
																																					PNG1	AEP3	PET20			NUT2
																																					NOG1	CIT3	PRM4			tI(AAU)P2
																																					RLM1	tF(GAA)P1	YPL150W			BSP1
																																					SEC16	AIM45	PPT2			BET2
																																					ATP4	HAL1	NOP53			DPM1
																																					YTA6	REC8	MKK2			PZF1
																																					UBP16	HAA1	GIP3			QCR2
																																					YPL071C	SUT2	RDS2			AQY1
																																					HTC1	tK(CUU)P	COX11			YPR195C
																																					VPS28	MIN8	TAF14			SGE1
																																					CWC27	CMR3	NAN1			ARR1
																																					ALD6	YPR014C	KAP120			tP(UGG)Q
																																					tC(GCA)P1	YPR015C	SPC29			15S_RRNA
																																					YPL060C-A	TIF6	RNY1			tW(UCA)Q
																																					GRX5	RLF2	TFB2			AI1
																																					PDR12	SDD4	VPS30			AI5_BETA
																																					LGE1	CCL1	IDI1			ATP8
																																					KTR6	ATH1	MCO76			ATP6
																																					MNN9	APL4	SSE1			tE(UUC)Q
																																					SGF11	NTO1	PNG1			BI2
																																					VPS16	ARP7	NOG1			OLI1
																																					NOP4	VMA13	RLM1			tS(UGA)Q2
																																					SSN3	SPO24	ELP3			VAR1
																																					EGD1	MSF1	SEC16			21S_RRNA
																																					SVL3	ATG11	ATP4			SCEI
																																					PHO85	TFB4	YTA6			tT(UGU)Q1
																																					SKS1	ARO7	UBP16			tC(GCA)Q
																																					IRC15	FCY1	YPL071C			tL(UAA)Q
																																					RQC2	YPR064W	HTC1			tK(UUU)Q
																																					CHL1	MED1	VPS28			tD(GUC)Q
																																					TFC8	TKL1	ALD6			tS(GCU)Q1
																																					NCR1	MRL1	tC(GCA)P1			tA(UGC)Q
																																					AEP3	GRS2	YPL060C-A			tI(GAU)Q
																																					CIT3	snR41	GRX5			tY(GUA)Q
																																					tF(GAA)P1	YPR096C	PDR12			tN(GUU)Q
																																					AIM45	MRPL51	LCL1			tM(CAU)Q1
																																					HAL1	FHL1	LGE1			COX2
																																					REC8	COG4	KTR6			tF(GAA)Q
																																					SUT2	RPC40	MNN9			tT(UAG)Q2
																																					tK(CUU)P	DBF20	SGF11			tV(UAC)Q
																																					MIN8	MRD1	VPS16			COX3
																																					CMR3	tK(UUU)P	NOP4			tM(CAU)Q2
																																					YPR014C	THI22	SSN3
																																					YPR015C	ANT1	MET31
																																					TIF6	NAT3	EGD1
																																					RLF2	RPS23B	SVL3
																																					SDD4	MSS18	PHO85
																																					APL4	CTF4	SKS1
																																					NTO1	RRP9	IRC15
																																					ARP7	YPR137C-A	RQC2
																																					GLN1	MEP3	CHL1
																																					VMA13	RRP15	TFC8
																																					SPO24	tI(AAU)P1	NCR1
																																					MSF1	NOC4	AEP3
																																					ATG11	TDA6	CIT3
																																					NHP6A	CUR1	tF(GAA)P1
																																					TFB4	SGV1	AIM45
																																					ARO7	ORC4	HAL1
																																					FCY1	TIF3	REC8
																																					UBA3	MRP2	HAA1
																																					MED1	NUT2	SUT2
																																					TKL1	tI(AAU)P2	tK(CUU)P
																																					MRL1	BSP1	MIN8
																																					GRS2	BET2	CMR3
																																					snR41	PRP4	YPR014C
																																					MRPL51	PZF1	YPR015C
																																					FHL1	RPO26	TIF6
																																					COG4	SKI3	RLF2
																																					RPC40	QCR2	SDD4
																																					DBF20	AQY1	ATH1
																																					MRD1	OPT2	APL4
																																					MRI1	YPR195C	NTO1
																																					tK(UUU)P	SGE1	ARP7
[truncated: 90 more rows]

## Sheet: Fig1D + S2, yeast peak loss
Figure 1D: Total signal log2FC for genes with significant (FDR < 0.05) total peak signal change
Supplementary Figure 2. Further Timepoints for yeast differential DANPOS & expression correlation
Genes with significant peak loss (FDR < 0.05, log10Pval < -6) within 2 kb upstream of the Transcription start site (TSS) for all yeast samples
Assay	FAIRE	FAIRE	FAIRE	FAIRE	FAIRE	FAIRE	FAIRE	FAIRE	FAIRE	FAIRE	FAIRE	FAIRE	FAIRE	FAIRE	FAIRE	FAIRE	FAIRE	FAIRE	FAIRE	FAIRE	FAIRE	FAIRE	FAIRE	FAIRE	MNase	MNase	MNase	MNase	MNase	MNase	MNase	MNase	MNase	MNase	MNase	MNase	MNase	MNase	MNase	MNase	MNase	MNase	MNase	MNase	MNase	MNase	MNase	MNase
Growth Condition	Optimal	Optimal	Optimal	Optimal	Optimal	Optimal	Optimal	Optimal	Optimal	Optimal	Optimal	Optimal	Heatshock	Heatshock	Heatshock	Heatshock	Heatshock	Heatshock	Heatshock	Heatshock	Heatshock	Heatshock	Heatshock	Heatshock	Optimal	Optimal	Optimal	Optimal	Optimal	Optimal	Optimal	Optimal	Optimal	Optimal	Optimal	Optimal	Heatshock	Heatshock	Heatshock	Heatshock	Heatshock	Heatshock	Heatshock	Heatshock	Heatshock	Heatshock	Heatshock	Heatshock
Fixation time	15 min	15 min	15 min	1 hr	1 hr	1 hr	6 hr	6 hr	6 hr	24 hr	24 hr	24 hr	15 min	15 min	15 min	1 hr	1 hr	1 hr	6 hr	6 hr	6 hr	24 hr	24 hr	24 hr	15 min	15 min	15 min	1 hr	1 hr	1 hr	6 hr	6 hr	6 hr	24 hr	24 hr	24 hr	15 min	15 min	15 min	1 hr	1 hr	1 hr	6 hr	6 hr	6 hr	24 hr	24 hr	24 hr
Replicate	1	2	3	1	2	3	1	2	3	1	2	3	1	2	3	1	2	3	1	2	3	1	2	3	1	2	3	1	2	3	1	2	3	1	2	3	1	2	3	1	2	3	1	2	3	1	2	3
	SEO1	SEO1	SEO1	SEO1	SEO1	SEO1	YAL063C-A	FLO9	GPB2	YAL064W	SEO1	FLO9	SEO1	SEO1	SEO1	SEO1	SEO1	SEO1	MYO4	YAL063C-A	YAL063C-A	GDH3	SPC72	PEX22	FLO9	FLO9	FLO9	FLO9	FLO9	FLO9	FLO9	FLO9	FLO9	CNE1	FLO9	CNE1	FLO9	FLO9	FLO9	FLO9	FLO9	FLO9	FLO9	FLO9	FLO9	DRS2	DRS2	DRS2
	FLO9	FLO9	FLO9	FLO9	FLO9	FLO9	LDS1	GDH3	OAF1	FLO9	YAL064W	GDH3	FLO9	FLO9	FLO9	FLO9	FLO9	FLO9	FUN26	CDC24	HRA1	MDM10	VPS8	OAF1	GDH3	GDH3	GDH3	GDH3	GDH3	GDH3	CNE1	CNE1	CNE1	CDC19	GDH3	CDC19	GDH3	GDH3	GDH3	GDH3	GDH3	GDH3	CNE1	CNE1	GDH3	TPD3	SWC3	CCR4
	GDH3	GDH3	GDH3	GDH3	GDH3	GDH3	tS(AGA)A	CNE1	SPC72	BDH1	FLO9	CNE1	GDH3	GDH3	GDH3	GDH3	GDH3	GDH3	FUN14	SWC3	LDS1	SSA1	YAT1	GEM1	CNE1	CNE1	GPB2	CNE1	CNE1	CNE1	GPB2	GPB2	GPB2	MTW1	CNE1	MTW1	CNE1	CNE1	CNE1	CNE1	CNE1	CNE1	GPB2	GPB2	CNE1	SWC3	VPS8	SWC3
	GEM1	GEM1	GEM1	GEM1	GEM1	TPD3	YBL044W	GPB2	TPD3	CNE1	GDH3	OAF1	GEM1	GEM1	PEX22	GEM1	GEM1	GEM1	PHO11	ERP1	CDC15	CDC15	tL(UAA)B1	CDC24	GPB2	GPB2	PEX22	GPB2	GPB2	GPB2	PEX22	PEX22	PEX22	DRS2	GPB2	TRN1	GPB2	GPB2	GPB2	GPB2	GPB2	GPB2	PEX22	PEX22	GPB2	TRN1	TGA1	TRN1
	MAK16	MAK16	MYO4	TPD3	TPD3	TFC3	HHT1	GEM1	YAT1	PEX22	BDH1	CDC19	TPD3	MYO4	GEM1	TPD3	TPD3	TPD3	ROX3	CDC15	UIP3	PHO11	ATG8	SNC1	PEX22	PEX22	OAF1	PEX22	PEX22	PEX22	OAF1	OAF1	OAF1	TRN1	PEX22	TGA1	PEX22	PEX22	PEX22	PEX22	PEX22	PEX22	OAF1	OAF1	PEX22	VPS8	SUP56	VPS8
	TPD3	TPD3	MAK16	TFC3	TFC3	UIP3	KAP104	POP5	PHO11	GEM1	ECM1	MTW1	SSA1	TPD3	HRA1	SSA1	ERP2	TFC3	PET112	YAR064W	YAT1	MRX3	YBL044W	MYO4	ACS1	ACS1	GEM1	OAF1	OAF1	OAF1	GEM1	GEM1	GEM1	TGA1	OAF1	SUP56	GEM1	GEM1	GEM1	OAF1	OAF1	OAF1	GEM1	GEM1	OAF1	TGA1	tS(AGA)A	TGA1
	EFB1	ERP2	LTE1	KIN3	KIN3	SEA4	POA1	DRS2	SRO77	CDC19	CNE1	MYO4	TFC3	ERP2	TPD3	TFC3	TFC3	NUP60	ERD2	YBL111C	YAR064W	RPL32	HTA2	FUN26	OAF1	OAF1	SPC72	GEM1	GEM1	GEM1	CDC24	MTW1	MTW1	SUP56	GEM1	tS(AGA)A	CDC24	MTW1	CDC24	GEM1	GEM1	GEM1	CDC24	CDC24	GEM1	SUP56	tL(UAA)B1	CDC15
	TFC3	EFB1	TPD3	SUP56	SUP56	TEL1	REB1	TPD3	tF(GAA)B	MAK16	PEX22	LTE1	KIN3	TFC3	ERP2	NUP60	NUP60	SUP56	FUR4	MIX23	YBL111C	SCS22	HHT1	CCR4	GEM1	GEM1	MTW1	MTW1	MTW1	MTW1	MTW1	MYO4	MYO4	tS(AGA)A	ERV46	tL(UAA)B1	MTW1	PRP45	MTW1	CDC24	SPC72	SPC72	MTW1	CLN3	CDC24	tS(AGA)A	RPL32	SUP56
	NUP60	TFC3	ERP2	UIP3	UIP3	YBL086C	YBR053C	SSA1	RPL32	TGA1	GEM1	FUN14	PAU9	KIN3	TFC3	KIN3	KIN3	SRO77	ETR1	UBP13	MIX23	RPS8A	TEF2	FUN14	SPC72	SPC72	PRP45	PRP45	PRP45	PRP45	MYO4	DRS2	DRS2	PHO11	CDC24	tF(GAA)B	PRP45	MYO4	PRP45	MTW1	CDC24	CDC24	MYO4	MTW1	CLN3	tL(UAA)B1	SCS22	tS(AGA)A
	KIN3	NUP60	EFB1	SEA4	SEA4	APL3	ORC2	TFC3	PET112	tS(AGA)A	CDC24	TGA1	SRO77	PAU9	KIN3	SUP56	SUP56	SEA4	ATP3	POL12	UBP13	YBL044W	MUD1	SSA1	MTW1	MTW1	MYO4	MYO4	MYO4	MYO4	DRS2	CCR4	LTE1	tL(UAA)B1	CYC3	ROX3	MYO4	DRS2	MYO4	POP5	MTW1	MTW1	DRS2	MYO4	MTW1	tF(GAA)B	tS(AGA)B	YAR035C-A
	SUP56	SEN34	TFC3	TEL1	TEL1	POL12	MUD1	KIN3	RPS8A	YAR064W	CYC3	KIN3	TEL1	SRO77	SUP56	SRO77	SRO77	TEL1	RPS11B	LAA2	APN2	HTB2	TOS1	VPS8	PRP45	PRP45	DRS2	DRS2	DRS2	DRS2	LTE1	FUN14	CCR4	tF(GAA)B	CDC19	SCS22	DRS2	MAK16	DRS2	PRP45	PRP45	POP5	CCR4	DRS2	MYO4	RPL32	HHT1	tL(UAA)B1
	TEL1	KIN3	SEN34	RPL23A	RPL23A	FLR1	ATG14	CDC15	SEF1	PHO11	CDC19	SUP56	RPL23A	PRS4	PAU9	TEL1	SEA4	RPL23A	ORC2	YBL005W-A	tS(AGA)B	RER2	EXO5	TGA1	MYO4	MYO4	LTE1	MAK16	LTE1	MAK16	CCR4	SSA1	CYS3	RPL32	MTW1	RPS8A	MAK16	LTE1	MAK16	MYO4	MYO4	PRP45	NTG1	PMT2	SAW1	SCS22	tT(AGU)B	tF(GAA)B
	RPL23A	YAR023C	KIN3	APL3	APL3	tT(AGU)B	SPP381	tS(AGA)A	PSY4	tL(UAA)B1	MTW1	tS(AGA)A	YBL086C	ERD2	SRO77	RPL23A	TEL1	YBL086C	MMS4	tS(AGA)B	GRX7	HHT1	COS2	tS(AGA)A	DRS2	DRS2	PMT2	LTE1	CCR4	LTE1	ATS1	ERP1	FUN14	SCS22	PRP45	NCL1	LTE1	CCR4	LTE1	SAW1	SAW1	MYO4	SWC3	CCR4	DRS2	tS(AGA)B	tL(UAA)B2	RPL32
	SSA3	SUP56	YAR023C	POL12	POL12	GAL7	MSI1	YAR064W	YBL044W	tF(GAA)B	MYO4	YAR064W	AAR2	APL3	SEA4	POL12	RPL23A	PRS4	YSW1	DSF2	ATP3	GRX7	GRX1	YAR064W	MAK16	MAK16	FUN26	CCR4	TPD3	CCR4	CYS3	TGA1	SSA1	RPS8A	MYO4	tI(AAU)B	CCR4	ATS1	CCR4	DRS2	DRS2	DRS2	FUN14	NTG1	LTE1	HHT1	TEF2	SCS22
	APL3	TEL1	TEL1	FLR1	FLR1	POA1	RIF1	PHO11	POL12	RPL32	DRS2	PHO11	POL12	POL12	TEL1	MCM2	SSA3	APL3	ARA1	tT(AGU)B	CST26	YBR016W	HBN1	PHO11	LTE1	LTE1	CCR4	TPD3	FUN14	TPD3	FUN14	KIN3	ERP1	NCL1	DRS2	YBL005W-A	TPD3	TPD3	TPD3	MAK16	MAK16	MAK16	VPS8	CYS3	CCR4	tT(AGU)B	MUD1	tS(AGA)B
	POL12	RPL23A	RPL23A	tT(AGU)B	tT(AGU)B	CDS1	COS2	tL(UAA)B1	LDB7	SCS22	MAK16	PAU9	MCM2	LSM2	RPL23A	HTA2	PRS4	POL12	EHT1	GRX7	MUM2	FUR4	NFS1	MIX23	FUN26	PMT2	TPD3	FUN14	SSA1	SPO7	SSA1	CDC15	TGA1	MCM2	MAK16	tS(AGA)B	ERP2	ERP2	ERP2	LTE1	LTE1	LTE1	ERP1	SWC3	ATS1	tL(UAA)B2	DUR1,2	FLR1
	MCM2	PRS4	YBL086C	KAP104	KAP104	FIG1	HMLALPHA1	BRN1	HHT1	RPL23A	TPD3	tL(UAA)B1	APN2	PEP1	POL12	FLR1	APL3	MCM2	RPL21A	KAP104	TAT1	YBR032W	SUF2	tF(GAA)B	CCR4	FUN26	SPO7	SSA1	VPS8	FUN14	ERP1	tS(AGA)A	KIN3	tS(AGA)B	LTE1	HTA2	EFB1	VPS8	VPS8	CCR4	FUN26	FUN26	RFA1	FUN14	TPD3	TEF2	YBR209W	HHT1
	YBL005W-A	ERD2	PRS4	GAL7	GAL7	FAT1	YCR001W	RPL32	YBR016W	BOI1	SWC3	tF(GAA)B	YBL005W-A	YBL005W-A	MCM2	KAP104	POL12	HTA2	YBR200W-A	ATP3	ECM8	ATP3	PMP1	RPL32	TPD3	CCR4	FUN14	VPS8	TFC3	SSA1	TGA1	PHO11	CDC15	HTA2	PMT2	FLR1	VPS8	TFC3	TFC3	TPD3	CCR4	CCR4	TGA1	VPS8	NTG1	MUD1	ERV15	tT(AGU)B
	ECM15	APL3	ERD2	FUR4	FUR4	FMP23	YCP4	RPL23A	GAL1	AAR2	TRN1	RPL32	ECM15	ECM15	APN2	GAL7	HTB2	FLR1	DUR1,2	CST26	ATG14	MUD1	COS7	SCS22	SPO7	TPD3	SSA1	ERP1	ERP1	VPS8	KIN3	tL(UAA)B1	YAR023C	FLR1	FUN26	HHT1	TFC3	ERP1	ERP1	FUN14	TPD3	TPD3	KIN3	ERP1	SWC3	MRPS9	SWC5	FUR4
	FLR1	POL12	POL12	YPK3	YPK3	YRO2	HSP30	YBL086C	ETR1	RPS8A	TGA1	SCS22	FLR1	FLR1	FLR1	FUR4	FLR1	KAP104	AME1	YBR053C	IRA1	CBP6	SNF3	RPS8A	FUN14	SPO7	VPS8	TGA1	TGA1	TFC3	CDC15	SRO77	tS(AGA)A	HHT1	CCR4	tT(AGU)B	ERP1	TGA1	TGA1	SSA1	CYS3	SWC3	CDC15	TGA1	FUN14	YBR209W	YCL048W-A	YBR032W
	KAP104	MCM2	LSM2	FIG1	FIG1	UBP14	FEN2	RPS8A	snR161	YBL071C-B	KIN3	RPL23A	tT(AGU)B	HHT1	KAP104	YPK3	tT(AGU)B	GAL7	SWC5	ECM2	SPP381	ECM31	PCL9	UBP13	SSA1	FUN14	TFC3	KIN3	KIN3	ERP1	SUP56	RPL32	SWH1	tT(AGU)B	SWC3	YBR016W	TGA1	KIN3	KIN3	ERP1	SWC3	FUN14	tS(AGA)A	KIN3	ERP2	tE(UUC)B	SUF16	GIP1
	GAL7	POP8	MCM2	FAT1	FAT1	SLM4	snR65	UBP13	RPS11B	YBL055C	tS(AGA)A	PET112	KAP104	KAP104	FUR4	ZTA1	KAP104	ETR1	ALG7	ATG14	ECM31	YBR200W-A	PMT5	YBL044W	VPS8	SSA1	ERP1	CDC15	CDC15	TGA1	tS(AGA)A	TEL1	PHO11	MNN2	FUN14	RPL4A	KIN3	CDC15	CDC15	RFA1	FUN14	ERP2	YAR035C-A	CDC15	VPS8	HPC2	tG(GCC)D1	tL(UAA)B2
	FUR4	YBL005W-A	POP8	FMP23	FMP23	tD(GUC)B	OST4	SEF1	PFF1	RIB1	YAT1	KTI11	GAL7	FUR4	YPK3	PRP6	GAL7	YPK3	DUG2	HSL7	YBR209W	AME1	PSA1	YBL029C-A	TFC3	VPS8	TGA1	tS(AGA)A	tS(AGA)A	KIN3	PHO11	RPS8A	tL(UAA)B1	RPL4A	TRN1	EDS1	CDC15	tS(AGA)A	tS(AGA)A	TGA1	ERP2	EFB1	YAR064W	tS(AGA)A	ERP1	SWC5	TRM8	TEF2
	OLA1	HTA2	YBL005W-A	PRP6	PRP6	RXT2	NOP6	SHP1	ECM8	RPL19B	SWH1	RIB1	FUR4	OLA1	FAT1	UBP14	FUR4	HMT1	PHO89	RIB7	tE(UUC)B	GPX2	YDL007C-A	LSM2	RFA1	TFC3	KIN3	PHO11	PHO11	CDC15	tL(UAA)B1	PSY4	SRO77	EDS1	ERP1	tV(UAC)B	tS(AGA)A	PHO11	PHO11	KIN3	SSA1	VPS8	PHO11	YAR035C-A	RFA1	YCL048W-A	VMA1	MUD1
	ETR1	FLR1	HTA2	UBP14	UBP14	VPS15	SNF3	RPL19B	RPG1	LSM2	YAR064W	RPL19B	OLA1	ETR1	FMP23	ORC2	YPK3	QDR3	YCL049C	ICS2	DUT1	COS2	tS(AGA)D1	NCL1	TGA1	TGA1	CDC15	PAU9	PAU9	tS(AGA)A	SRO77	POL12	RPL32	FIG1	TGA1	GIP1	PHO11	PAU9	PAU9	CDC15	VPS8	ERP1	tL(UAA)B1	SWH1	TGA1	SUF16	RPP1A	CKS1
	YPK3	KAP104	ECM15	SLM4	SLM4	ALG1	YDL180W	LSM2	UBC4	NCL1	PHO11	LSM2	ETR1	YPK3	YRO2	YBR062C	ZTA1	ZTA1	ATG22	AMN1	POP4	HMLALPHA1	ENA5	POP8	KIN3	KIN3	tS(AGA)A	tL(UAA)B1	tL(UAA)B1	PHO11	RPL32	NCL1	MRP21	TCM62	KIN3	PRP6	PAU9	tL(UAA)B1	tL(UAA)B1	tS(AGA)A	ERP1	RFA1	SRO77	PHO11	KIN3	FIG2	tK(UUU)D	MRPS9
	GIP1	GAL7	FLR1	tD(GUC)B	tD(GUC)B	GRS1	RPL13A	NCL1	VPS15	MCM2	PAU9	NCL1	YPK3	FAT1	PRP6	RPG1	PRP6	PRP6	GRX1	SSE2	RIF1	SUF2	ENA2	HTB2	CDC15	CDC15	PHO11	TEL1	TEL1	PAU9	MRP21	MCM2	TEL1	GIP1	CDC15	SPT7	tL(UAA)B1	SRO77	SRO77	PHO11	RFA1	TGA1	CDC27	tL(UAA)B1	CDC15	tG(GCC)D1	tA(AGC)D	YBR200W-A
	FMP23	FUR4	KAP104	RXT2	RXT2	YSW1	MDH3	ACH1	MUD1	tI(AAU)B	tL(UAA)B1	ACH1	FAT1	GIP1	UBP14	tD(GUC)B	UBP14	RXT2	YCP4	RPL21A	HMLALPHA1	SUF16	PAA1	YBR016W	tS(AGA)A	tS(AGA)A	tL(UAA)B1	CDC27	CDC27	tL(UAA)B1	TEL1	YBL008W-A	CDC27	PRP6	SUP56	tD(GUC)B	SRO77	SEA4	TEL1	PAU9	TGA1	KIN3	RPS8A	YBL086C	tS(AGA)A	TRM8	RPT2	DUR1,2
	UBP14	POA1	GAL7	VPS15	VPS15	ARA1	MRX9	tI(AAU)B	HSL7	tG(GCC)B	ECM21	tI(AAU)B	GIP1	FMP23	ORC2	RXT2	ORC2	VPS15	SUF2	BEM1	KAR4	MAK31	SSY1	FUR4	PHO11	PHO11	tF(GAA)B	NUP170	NUP170	TEL1	CDC27	YBL005W-A	NUP170	SPT7	tS(AGA)A	TEF2	SEA4	TEL1	CDC27	tL(UAA)B1	KIN3	CDC15	PRS4	CDC27	YAR035C-A	VMA1	PSF1	YBR209W
	ORC2	OLA1	FUR4	ALG1	ALG1	SPP381	PTC1	YBL008W-A	SSE2	YBL008W-A	tF(GAA)B	tS(AGA)B	FMP23	YRO2	YBR062C	VPS15	YBR062C	ALG1	CTO1	YBR209W	FRM2	PMP1	ATC1	ETR1	tL(UAA)B1	tL(UAA)B1	BRN1	SSA3	SSA3	CDC27	NUP170	HTA2	RPS8A	tD(GUC)B	PHO11	MUD1	TEL1	CDC27	NUP170	SRO77	CDC15	tS(AGA)A	PSY4	RPS8A	PHO11	LDB17	ARO3	tE(UUC)B
	YBR062C	YPK3	POA1	CBP6	CBP6	SLI15	MCD1	YBL005W-A	NPL4	YBL005W-A	RPL32	HTA2	YRO2	PRP6	RPG1	ALG1	tD(GUC)B	CBP6	tK(CUU)C	tE(UUC)B	YCL001W-B	tQ(UUG)C	SIR4	YBR032W	tF(GAA)B	tF(GAA)B	ROX3	RPS8A	RPS8A	NUP170	RPS8A	ECM15	PRS4	TEF2	tL(UAA)B1	MRPS9	CDC27	NUP170	SSA3	TEL1	tS(AGA)A	PHO11	POL12	PRS4	tL(UAA)B1	RPP1A	ENA5	HPC2
	YBR063C	GIP1	OLA1	GRS1	GRS1	POP7	DAD1	HTA2	RPS6B	tS(AGA)B	SCS22	HTB2	PRP6	UBP14	SPT7	CBP6	RXT2	YSW1	PMP1	MCX1	YCR001W	BUD31	YDR248C	PDX3	BRN1	MRX3	TEL1	PRS4	PRS4	SSA3	PRS4	FLR1	SEF1	MUD1	SRO77	RPS6B	NUP170	SSA3	RPS8A	CDC27	PHO11	PAU9	STU1	PSY4	SRO77	YDL057W	ENA2	SWC5
	RPG1	FMP23	ETR1	YSW1	YSW1	SMY2	KCS1	HTB2	MSI1	HTA2	MRP21	DSF2	UBP14	ORC2	tD(GUC)B	YSW1	VPS15	ARA1	NPP1	RIF1	YCP4	CDC50	PHM6	FIG1	MRX3	TEL1	CDC27	SEF1	SEF1	RPS8A	SEF1	HHT1	PSY4	MRPS9	tF(GAA)B	RPL21A	SSA3	RPS8A	PRS4	NUP170	PAU9	tL(UAA)B1	NCL1	POL12	CDC27	tK(UUU)D	ENA1	MRPL37
	RXT2	YRO2	YBR027C	ARA1	ARA1	EHT1	ENA2	UGA2	YBR220C	DSF2	RPL23A	FLR1	ORC2	PFF1	RXT2	ARA1	ALG1	SPP381	snR65	CTP1	SUF2	YCR102C	HDA2	tV(UAC)B	TEL1	CDC27	PET112	PSY4	PSY4	PRS4	PSY4	tT(AGU)B	POL12	RPS6B	ROX3	YBR200W-A	RPS8A	PRS4	SEF1	SSA3	tL(UAA)B1	SRO77	MCM2	STU1	RPS8A	tA(AGC)D	TPI1	YCL048W-A
	VPS15	UBP14	YPK3	SPP381	SPP381	MSI1	AIM7	FLR1	HIS7	FLR1	BOI1	HHT1	YBR063C	RPG1	VPS15	SLI15	CBP6	SLI15	CDC39	HMLALPHA1	POL4	COS7	MCM21	GIP1	CDC27	PET112	SSA3	POL12	POL12	SEF1	POL12	GRX7	NCL1	RPL21A	SCS22	YBR209W	PRS4	SEF1	PSY4	RPS8A	TEL1	TEL1	POP8	NCL1	PRS4	tT(AGU)D	tD(GUC)D	HBN1
	CBP6	ORC2	GIP1	SLI15	SLI15	YBR200W-A	PAA1	HHT1	RIF1	HHT1	PET112	IPP1	SPT7	SPT7	ALG1	EHT1	GRS1	CSH1	YCR101C	KAR4	SUF16	OST4	EMT1	REG2	PET112	SSA3	RPS8A	STU1	STU1	PSY4	STU1	MNN2	MCM2	YBR200W-A	TEL1	ERV15	SEF1	PSY4	POL12	PRS4	CDC27	CDC27	tI(AAU)B	MCM2	PSY4	tS(AGA)D1	RRG1	SUF2
	YSW1	YBR062C	FMP23	POP7	POP7	tC(GCA)B	RRP8	tT(AGU)B	SAF1	YBR016W	AAR2	GRX7	RXT2	RXT2	CBP6	MSI1	HSL7	EXO5	RDS1	FRM2	PMP1	SNF3	BCP1	tL(UAA)B2	SSA3	RPS8A	PRS4	NCL1	NCL1	POL12	NCL1	GAL10	tI(AAU)B	YBR209W	CDC27	HPC2	PSY4	POL12	STU1	SEF1	NUP170	NUP170	YBL008W-A	YBL008W-A	POL12	PSF1	RAD55	SUF16
	ARA1	YBR063C	YRO2	EHT1	EHT1	tE(UUC)B	ILT1	GRX7	YBR287W	KAP104	RPS8A	MNN2	VPS15	VPS15	ATG14	YBR200W-A	YSW1	EHT1	COS7	YCR001W	FEN2	INH1	RPP2B	ORC2	RPS8A	PRS4	SEF1	MCM2	MCM2	STU1	MCM2	FUR4	YBL008W-A	ERV15	NUP170	SWC5	POL12	STU1	NCL1	PSY4	SSA3	SSA3	YBL005W-A	YBL005W-A	STU1	tL(UAA)D	tR(ACG)D	FIG2
	SLI15	ALG14	tQ(UUG)B	MSI1	MSI1	AME1	tQ(UUG)D2	YBR016W	CTP1	GAL1	YBL071C-B	KAP104	ALG1	SUS1	ARA1	DER1	ARA1	MSI1	SOR2	YCP4	YCR050C	PCL9	SMT3	TIP1	PRS4	SEF1	SHP1	tI(AAU)B	tI(AAU)B	NCL1	tI(AAU)B	POA1	YBL005W-A	HPC2	RPS8A	ARO4	STU1	NCL1	MCM2	POL12	RPS8A	RPS8A	tS(AGA)B	ECM15	NCL1	YDR034W-B	tI(AAU)D	tG(GCC)D1
	EHT1	PFF1	UBP14	YBR200W-A	YBR200W-A	GPX2	NUP42	GAL1	VBA2	RPL4A	YBL055C	FUR4	CBP6	CBP6	SLI15	DUR1,2	SLI15	YBR200W-A	YDL242W	SUF16	BUD31	ARF2	YEL077C	HSP26	SEF1	SHP1	EDE1	YBL008W-A	YBL008W-A	MCM2	YBL008W-A	YBR032W	tS(AGA)B	SWC5	PRS4	MRPL37	NCL1	MCM2	APN2	STU1	PRS4	PRS4	COQ1	FLR1	MCM2	ENA5	tQ(UUG)D3	TRM8
	MSI1	RPG1	ORC2	DER1	DER1	DUT1	SIR4	FUR4	HMLALPHA1	YBR032W	POL12	OLA1	GRS1	GRS1	EXO5	AME1	CSH1	DER1	LRG1	PMP1	HMRA2	PPH21	YEL075C	YBR085C-A	SHP1	EDE1	PSY4	YBL005W-A	YBL005W-A	tI(AAU)B	YBL005W-A	FIG1	HTA2	MRPL37	SEF1	DPB3	MCM2	APN2	tI(AAU)B	NCL1	SEF1	SEF1	FLR1	HHT1	ACH1	ENA2	RKM2	VMA1
	YBR200W-A	SEC18	YBR062C	tC(GCA)B	tC(GCA)B	RCF3	SNU56	YBR032W	ATG22	PDX3	RIB1	RPL4A	YSW1	ARA1	POP7	GPX2	EHT1	DUR1,2	OST4	YCR050C	COS7	SRF1	CYC7	TIM12	EDE1	PSY4	COR1	HTA2	HTA2	YBL008W-A	tS(AGA)B	FAT1	ECM15	CTP1	SHP1	CTP1	APN2	tI(AAU)B	tG(GCC)B	MCM2	PSY4	PSY4	tT(AGU)B	tT(AGU)B	YBL008W-A	ENA1	SIR4	LDB17
	DER1	RXT2	YBR063C	tE(UUC)B	tE(UUC)B	POP4	TRS23	SCO1	AGP1	FIG1	SHE1	YBR032W	ARA1	SPP381	EHT1	MRPS5	MSI1	tC(GCA)B	HO	BUD31	NOP6	UBP1	ANP1	VPS15	PSY4	COR1	POL12	ECM15	ECM15	YBL005W-A	HTA2	tV(UAC)B	FLR1	SUL1	PSY4	SUL1	tI(AAU)B	tG(GCC)B	YBL008W-A	POP8	POL12	POL12	GRX7	GRX7	YBL005W-A	tD(GUC)D	tS(AGA)D2	RPO21
	AME1	VPS15	PFF1	AME1	AME1	SAF1	DPP1	FAT1	MRPL32	tV(UAC)B	YBL029C-A	HMT1	SLI15	SLI15	MSI1	RCF3	YBR200W-A	AME1	HBT1	HMRA2	YDL199C	SNU23	YEA6	EXO84	COR1	POL12	RPL19B	FLR1	FLR1	tS(AGA)B	ECM15	GIP1	HHT1	APA1	POL12	APA1	tG(GCC)B	YBL008W-A	YBL005W-A	tI(AAU)B	STU1	STU1	MNN2	MNN2	tS(AGA)B	AIM7	tG(GCC)D2	RPP1A
	YBR220C	EXO84	RPG1	DUT1	DUT1	VBA2	RAD34	GIP1	SUF2	GIP1	YBL029W	SCO1	POP7	EHT1	YBR200W-A	POP4	DER1	YBR220C	RRI1	YCR108C	snR63	snR63	tQ(UUG)E1	SND3	POL12	RPL19B	LSM2	HHT1	HHT1	HTA2	FLR1	FMP23	tT(AGU)B	YCL048W-A	STU1	YCL048W-A	YBL008W-A	YBL005W-A	tS(AGA)B	YBL008W-A	NCL1	NCL1	KAP104	KAP104	ECM15	RRG1	YDR278C	YDL057W
	RCF3	CBP6	SEC18	MTC4	MTC4	APA1	IPK1	FMP23	PMP1	FMP23	RPL19B	FIG1	EHT1	DTR1	DER1	SAF1	DUR1,2	GPX2	YDL177C	COS7	PRP11	RPS29B	PIC2	TEF2	RPL19B	NCL1	NCL1	GRX7	GRX7	ECM15	HHT1	tL(UAA)B2	MNN2	HBN1	NCL1	HBN1	YBL005W-A	HTA2	HTA2	YBL005W-A	MCM2	MCM2	GAL10	GAL10	COQ1	SNF11	tF(GAA)D	tK(UUU)D
	POP4	GRS1	RXT2	RCF3	RCF3	YCL048W-A	PEP7	REG2	FEN2	REB1	LSM2	tV(UAC)B	MSI1	MSI1	tE(UUC)B	DUG2	tC(GCA)B	DUT1	FAP7	HXT15	PRP9	tK(UUU)D	YER053C-A	MUD1	NCL1	MCM2	MCM2	MNN2	MNN2	FLR1	tT(AGU)B	ORC2	KAP104	AGP1	MCM2	AGP1	HTA2	FLR1	ECM15	tS(AGA)B	POP8	POP8	FUR4	FUR4	FLR1	GRX3	tX(XXX)D	tA(AGC)D
	SAF1	YSW1	MMS4	POP4	POP4	POF1	tX(XXX)D	YBR053C	RIM1	REG2	NCL1	GIP1	YBR200W-A	YBR200W-A	AME1	VBA2	NGR1	RCF3	ATG9	NOP6	YDL009C	MTF2	snR4	TFC1	MCM2	POP8	POP8	KAP104	KAP104	HHT1	GRX7	tD(GUC)B	GAL10	tE(UUC)C	tI(AAU)B	tE(UUC)C	ECM15	HHT1	FLR1	HTA2	tI(AAU)B	tI(AAU)B	POA1	POA1	HHT1	TVP15	HXT6	GRX6
	DUG2	ARA1	SUS1	VBA2	VBA2	HBN1	YDR341C	YRO2	snR65	PRP6	MCM2	FMP23	DUR1,2	tC(GCA)B	GPX2	YCL048W-A	GPX2	VBA2	PPH21	tG(GCC)D1	tT(AGU)D	PUS9	COS4	MRPS9	POP8	tI(AAU)B	tI(AAU)B	GAL1	GAL1	GRX7	MNN2	VPS15	FUR4	SUF2	YBL008W-A	SUF2	FLR1	IPP1	HHT1	ECM15	YBL008W-A	YBL008W-A	YBR032W	YBR032W	tT(AGU)B	tI(AAU)D	EMT1	tT(AGU)D
	VBA2	SPP381	CBP6	APA1	APA1	YCL002C	YDR344C	PRP6	FIG2	tQ(UUG)B	PIM1	REB1	tC(GCA)B	AME1	DUT1	POF1	MRPS5	APA1	CYK3	SNF3	YDL007C-A	PRP9	MIN10	SPP381	tI(AAU)B	YBL008W-A	YBL008W-A	FUR4	FUR4	YBR016W	KAP104	ALG1	POA1	tN(GUU)C	YBL005W-A	tN(GUU)C	HHT1	GRX7	IPP1	FLR1	YBL005W-A	YBL005W-A	FIG1	FIG1	GRX7	tQ(UUG)D3	SEM1	RPT2
	YCL048W-A	SLI15	GRS1	YCL048W-A	YCL048W-A	YCL001W-B	SEM1	tL(UAA)B2	CDC50	MNC1	PEP1	REG2	AME1	YBR220C	MTC4	YCL002C	RCF3	YCL048W-A	SNU23	YDL180W	MCD1	GPM2	CSE1	SLI15	YBL008W-A	YBL005W-A	YBL005W-A	POA1	POA1	KAP104	GAL10	MUD1	YBR032W	ADP1	tS(AGA)B	ADP1	IPP1	MNN2	GRX7	HHT1	tS(AGA)B	tS(AGA)B	GIP1	GIP1	MNN2	RKM2	SUF3	ATP16
	ATG22	EHT1	MRPL36	POF1	POF1	POL4	CTS2	MNC1	tT(AGU)C	BAP2	ACH1	RFS1	YBR220C	GPX2	RCF3	YCL001W-B	POP4	POF1	SRP14	LDB17	RPL4B	YDL007C-A	RPS26A	IFA38	YBL005W-A	tS(AGA)B	tS(AGA)B	ETR1	ETR1	GAL1	FUR4	GRS1	FIG1	SUF16	HTA2	SUF16	GRX7	KAP104	MNN2	GRX7	HTA2	HTA2	tL(UAA)B2	REB1	KAP104	SIR4	RPL12B	MCD1
	CTO1	MSI1	YSW1	ATG22	ATG22	CWH43	MUS81	MUM2	YCR102C	SLM4	tI(AAU)B	PRP6	GPX2	DUT1	POP4	CTO1	SAF1	tE(UUC)C	ASM4	RPP1B	HED1	PTC1	COX4	CSH1	tS(AGA)B	HTA2	HTA2	YBR032W	YBR032W	FUR4	POA1	ATG14	FAT1	HSP30	FLR1	MAK31	MNN2	GAL1	KAP104	YBR016W	HTB2	HTB2	ORC2	tL(UAA)B2	GAL10	tS(AGA)D2	tS(AGA)D3	RPL4B
	YCR023C	YBR200W-A	ARA1	HBN1	HBN1	YCR023C	ARO80	UBP14	COS7	UBC4	tG(GCC)B	tQ(UUG)B	DUT1	RCF3	SAF1	CWH43	DUG2	YCL002C	MDH3	SLC1	YDR034W-B	YRB1	PCL10	NPL4	HTA2	COQ1	COQ1	SCO1	SCO1	POA1	YBR032W	MRPS9	TCM62	NPP1	HHT1	HSP30	KAP104	FUR4	GAL1	KAP104	ECM15	ECM15	TRM7	ORC2	FUR4	tG(GCC)D2	tK(CUU)D2	PSF1
	NPP1	DER1	SPP381	YCL002C	YCL002C	FEN2	EUG1	NRG2	OST4	TEC1	YBL008W-A	ECM33	RCF3	HSM3	DUG2	YCR023C	VBA2	YCL001W-B	PSA1	OSH2	ENA5	YDR003W-A	tH(GUG)G2	RPS6B	COQ1	FLR1	FLR1	FIG1	FIG1	ETR1	FIG1	YSW1	GIP1	RPS14A	tT(AGU)B	NPP1	GAL1	POA1	FUR4	GAL1	FLR1	FLR1	RPG1	TRM7	POA1	YDR278C	SPP41	ATG31
	RHB1	AME1	SLI15	YCL001W-B	YCL001W-B	RIM1	ECM10	TAT1	YDL211C	RPL19A	tS(AGA)B	tD(GUC)B	SAF1	SAF1	VBA2	RHB1	YCL048W-A	YCR007C	MRP10	YDL009C	ENA2	KCS1	YGL081W	RPL21A	FLR1	GRX7	HHT1	GIP1	GIP1	YBR032W	FAT1	SPP381	FMP23	BUD31	GRX7	RPS14A	FUR4	YBR032W	POA1	FUR4	GRX7	HHT1	PHO3	YBR062C	YBR032W	tF(GAA)D	tL(CAA)D	tL(UAA)D
	snR65	YBR220C	CSH1	CTO1	CTO1	snR65	GEA2	SLM4	NUS1	PHO5	HTA2	UBC4	DUG2	DUG2	APA1	FEN2	POF1	CTO1	SLM3	tT(AGU)D	snR47	GCV1	snR39	MSI1	GRX7	YBR016W	GRX7	PRP6	PRP6	SCO1	TCM62	SLI15	PRP6	FUB1	MNN2	BUD31	POA1	SCO1	YBR032W	POA1	MNN2	GRX7	VPS15	RPG1	FIG1	tX(XXX)D	API2	ARO3
	SNT1	TDP1	EHT1	CWH43	CWH43	BPH1	IRC22	UBC4	PPH21	RXT2	DSF2	RPL19A	VBA2	VBA2	POF1	RIM1	ATG22	CWH43	PRP9	YDL007C-A	RPC11	YDR034W-B	RPL7A	PGI1	YBR016W	KAP104	YBR016W	YBR056W	YBR056W	FIG1	GIP1	TOS1	tL(UAA)B2	FIG2	KAP104	FUB1	RPL4A	FIG1	HMT1	ETR1	KAP104	YBR016W	ALG1	PHO3	GIP1	HXT6	tG(GCC)E	ENA5
	PER1	HSM3	DTR1	YCR023C	YCR023C	PHO87	snR14	YBR085C-A	CDC53	TEF2	FLR1	TEF2	APA1	PCA1	ATG22	snR65	HBN1	YCR023C	RPN4	PTC1	PAA1	ENA5	tR(UCU)G1	YBR200W-A	KAP104	GAL1	KAP104	tQ(UUG)B	tQ(UUG)B	GIP1	FMP23	SSE2	tQ(UUG)B	CDC50	GAL10	YPD1	YBR032W	FAT1	SCO1	RPL4A	GAL1	KAP104	MUD1	VPS15	tL(UAA)B2	EMT1	MCM3	ENA2
	FIG2	DUG2	NTC20	FEN2	FEN2	TAF2	SEC3	TIM12	UBP1	MUD1	HHT1	MUD1	YCL048W-A	APA1	HBN1	BPH1	tE(UUC)C	FEN2	OSH2	NTH1	TFB5	ENA2	CGR1	DER1	GAL1	FUR4	GAL1	MNC1	MNC1	PRP6	REB1	RPL21A	ORC2	YPD1	FUR4	tG(GCC)D1	SCO1	GIP1	FIG1	YBR032W	FUR4	GAL1	GRS1	MUD1	ORC2	SEM1	IMT4	ENA1
	CDC39	VBA2	MSI1	RIM1	RIM1	PER1	ERG28	RXT2	YDL114W	PTC4	IPP1	EHT1	POF1	ATG22	tE(UUC)C	PER1	YCL002C	RIM1	tT(AGU)D	RPL4B	GIS1	ENA1	ALK1	DUR1,2	FUR4	POA1	FUR4	ORC2	ORC2	YBR056W	tL(UAA)B2	PGI1	tD(GUC)B	tG(GCC)D1	POA1	NHP2	FIG1	PRP6	FAT1	SCO1	POA1	FUR4	ATG14	GRS1	TRM7	SUF3	VMA3	TPI1
	YCR099C	YCL048W-A	AME1	snR65	snR65	SED4	HIS1	MMS4	RPS16B	MRPS9	YBR016W	RPS6B	ATG22	HBN1	YCL002C	FIG2	YCR007C	snR65	YDL007C-A	GCV1	YDR098C-B	AIM7	EFM5	YBR209W	POA1	ETR1	POA1	TRM7	YBR062C	tQ(UUG)B	tQ(UUG)B	BEM1	PHO3	VMA1	OLA1	INH1	FAT1	YBR056W	GIP1	FIG1	ETR1	POA1	MRPS9	MRPS9	YBR062C	RPL12B	tK(CUU)E1	tD(GUC)D
	EMA35	ATG22	YBR220C	BPH1	BPH1	COS7	FCY2	SUS1	RPP1A	YSW1	KAP104	RPL21A	HBN1	YCL001W-B	YCL001W-B	CDC39	CTO1	BPH1	KCS1	YDR034C-A	VBA4	RRG1	RPS25A	tE(UUC)B	ETR1	YBR032W	ETR1	YBR062C	PFF1	MNC1	MNC1	YBR200W-A	VPS15	INH1	RPL4A	FAP7	GIP1	tQ(UUG)B	PRP6	GIP1	RPL4A	ETR1	YSW1	YSW1	RPG1	tS(AGA)D3	tR(UCU)E	AIM7
	RDS1	tN(GUU)C	ABD1	TAF2	TAF2	OST4	ICL1	MUD1	MDH3	ICS2	GAL1	MSI1	tE(UUC)C	RVS161	POL4	EMA35	CWH43	PER1	YDR018C	YDR034W-B	tQ(UUG)D3	RTR2	snR46	SWC5	YBR027C	HMT1	YBR032W	PFF1	RPG1	ORC2	ORC2	DUR1,2	CMD1	FAP7	EDS1	LDB17	PRP6	MNC1	YBR056W	PRP6	YBR032W	RPL4A	SPP381	SPP381	PHO3	tK(CUU)D2	YER010C	RRG1
	SOR2	CTO1	ENP1	FIG2	FIG2	HO	KAP123	GRS1	MBP1	AMN1	POA1	BEM1	YCL001W-B	CTO1	CTO1	YDL241W	YCR023C	FIG2	GCV1	EHD3	YDR210W-A	RAD55	RSC1	YBR241C	YBR032W	SCO1	HMT1	RPG1	tD(GUC)B	TRM7	tD(GUC)B	YBR209W	TEF2	LDB17	HMT1	RPO21	YBR056W	ORC2	tQ(UUG)B	YBR056W	HMT1	YBR032W	SSE2	EHT1	VPS15	GMC1	SUP19	IPT1
	THI13	CWH43	DUG2	CDC39	CDC39	YDL218W	LSM4	SLI15	GPR1	TOS1	OLA1	YBR200W-A	CTO1	CWH43	CWH43	YPD1	FEN2	YDL241W	RPS11A	ENA5	PRP42	UBC1	DRN1	TAE1	HMT1	FIG1	SCO1	SPT7	UBC4	YBR062C	VPS15	tE(UUC)B	MUD1	RPO21	SCO1	HEM25	tQ(UUG)B	TRM7	MNC1	tQ(UUG)B	SCO1	SCO1	EHT1	RPL21A	MUD1	API2	YOS1	RAD55
	LRG1	MAK31	APM3	YCR102C	YCR102C	YDL211C	YER121W	ICS2	PRP9	EHT1	RPL4A	YBR209W	CWH43	MAK31	YCR023C	OST4	RIM1	OST4	LYS14	ENA2	AMD2	RKM2	tN(GUU)G	MRPL37	SCO1	GIP1	ATP3	tD(GUC)B	PHO3	PFF1	ALG1	HPC2	ATG14	HEM25	FIG1	NUP84	MNC1	YBR062C	ORC2	MNC1	FIG1	FIG1	RPL21A	RIM2	GRS1	tG(GCC)E	tA(UGC)E	tR(ACG)D
	YPD1	HSP30	VBA2	YDL241W	YDL241W	PCL9	snR4	AMN1	SLX5	RPS6B	YBR032W	ERV15	YCR023C	HSP30	tQ(UUG)C	YDL218W	snR65	HO	YDR034C-A	RSM10	RKM4	SPC19	YGR125W	DPB3	FIG1	RPS11B	FIG1	UBC4	VPS15	RPG1	TEF2	MCX1	MRPS9	NUP84	tV(UAC)B	RPP1A	ORC2	PFF1	TRM7	ORC2	GIP1	QDR3	RIM2	MED8	ATG14	MCM3	snR52	GRX3
	OST4	YCR023C	TYC1	YPD1	YPD1	UGX2	SPT2	IFA38	tT(AGU)D	NTC20	EDS1	AME1	NPP1	YCR023C	FEN2	RRI1	PER1	YDL218W	YDR034W-B	snR47	PHM6	SPR28	BTN2	CTP1	GIP1	PRP6	GIP1	PHO3	MMS4	tD(GUC)B	MUD1	SWC5	TBS1	RPP1A	GIP1	PSA1	TRM7	RPG1	YBR062C	TRM7	PRP6	GIP1	PGI1	PGI1	MRPS9	ECM10	tK(CUU)E2	TVP15
	RRI1	NPP1	ATG22	OST4	OST4	LDB17	SUF9	TOS1	PTC1	RPL21A	HMT1	PYC2	FEN2	NPP1	RIM1	SNF3	FIG2	SNF3	ENA5	RPC11	DPP1	YDR248C	tA(AGC)G	YBR292C	RPS11B	YBR056W	RPS11B	VPS15	EXO84	UBC4	GRS1	ALG7	SPP381	PSA1	FMP23	tK(UUU)D	YBR062C	SPT7	PFF1	YBR062C	YBR056W	PRP6	BEM1	BEM1	YSW1	IMT4	tV(AAC)E1	tI(AAU)D
	tG(GCC)D1	SNT1	HIS4	YDL218W	YDL218W	SCM3	IES1	EHT1	MCD1	MED8	PDX3	SWC5	RIM1	FEN2	snR65	PCL9	CDC39	PCL9	ENA2	RRG1	DPL1	RKM4	NAT2	VAC17	PRP6	tQ(UUG)B	PRP6	MMS4	ALG1	PHO3	ATG14	ENP1	SLI15	tK(UUU)D	REB1	MPS1	PFF1	PHO3	RPG1	PFF1	tQ(UUG)B	YBR056W	YBR200W-A	YBR200W-A	SPP381	VMA3	tI(AAU)E1	MRX14
	ARF1	PHO87	HBN1	SNF3	SNF3	UBP1	tG(GCC)F2	FZO1	DAD1	YBR200W-A	SCO1	YBR241C	snR65	RIM1	BPH1	UGX2	YDL241W	UGX2	UBC5	PAA1	RAD34	YDR278C	HGH1	APA1	YBR056W	MNC1	YBR056W	ALG1	MUD1	VPS15	CKS1	ARO4	TOS1	tA(AGC)D	REG2	tA(AGC)D	RPG1	VPS15	SPT7	RPG1	MNC1	tQ(UUG)B	DUR1,2	DUR1,2	NPL4	tK(CUU)E1	tE(UUC)E3	KGD2
	UFD2	RAD18	RVS161	PCL9	PCL9	YDL114W	RPL29	RPS6B	KCS1	YBR209W	FIG1	ALG7	TAF2	snR65	TAF2	LDB17	YPD1	LDB17	RRG1	TFB5	MCM21	SUM1	tW(CCA)G2	YCL048W-A	tQ(UUG)B	AKL1	tQ(UUG)B	MUD1	GRS1	MMS4	MRPS9	DUT1	SSE2	RPT2	RFS1	RPN4	SPT7	MMS4	PHO3	SEC18	AKL1	MNC1	YBR209W	YBR209W	EHT1	tR(UCU)E	SLO1	tQ(UUG)D3
	PPH22	SED4	CTO1	UGX2	UGX2	SRP14	tH(GUG)G1	NTC20	RPS11A	tE(UUC)B	tV(UAC)B	REI1	SED4	BPH1	CDC39	CRD1	OST4	SCM3	RTR2	tR(ACG)D	UTP4	RAD34	TDH3	GRX1	MNC1	ORC2	MNC1	GRS1	MRPL36	EXO84	TBS1	POP4	NPL4	ATP16	PRP6	RPT2	tD(GUC)B	EXO84	VPS15	PHO3	ORC2	ORC2	tC(GCA)B	tC(GCA)B	RPL21A	YER010C	EMP47	RKM2
	PCL9	FIG2	CWH43	LDB17	LDB17	NUR1	KEX1	RPL21A	NSI1	AME1	FMP23	MRPL37	FIG2	SNT1	tT(AGU)C	YDL114W	HO	UBP1	AFR1	MSH6	MRX8	HXT6	RSM27	HIS4	AKL1	TRM7	AKL1	MRPL36	MRPS9	ALG1	SPP381	REI1	EHT1	MCD1	tQ(UUG)B	ATP16	PHO3	MUD1	MMS4	VPS15	TRM7	TRM7	tE(UUC)B	tE(UUC)B	RIM2	ISC1	SUF9	SIR4
	UGX2	CDC50	MAK31	SCM3	SCM3	snR63	RRT6	MED8	PST2	HPC2	REB1	DPB3	CDC39	PHO87	YPD1	YDL109C	YDL218W	YDL114W	TVP15	YDR109C	HXT7	EMT1	tG(GCC)G2	LDB16	ORC2	YBR062C	ORC2	MRPS9	YSW1	MUD1	SLI15	HSM3	RPL21A	PSF1	MNC1	MCD1	VPS15	GRS1	EXO84	MMS4	YBR062C	YBR062C	HPC2	HPC2	PGI1	SUP19	tN(GUU)F	tS(AGA)D2
	LDB17	EMA35	HSP30	YDL114W	YDL114W	tK(UUU)D	SLD3	PGI1	YDR034W-B	PYC2	REG2	YBR287W	EMA35	TAF2	OST4	SRP14	SNF3	SRP14	tI(AAU)D	VBA4	CNL1	SPC110	TNA1	MRPL32	TRM7	NRG2	TRM7	YSW1	TBS1	GRS1	TOS1	YBR287W	PGI1	ATG31	AKL1	PSF1	MMS4	MRPL36	AIM3	EXO84	PFF1	PFF1	MCX1	MCX1	BEM1	YOS1	tF(GAA)F	tG(GCC)D2
	CRD1	SOR2	YCR023C	YDL109C	YDL109C	FAD1	snR39	BEM1	ENA5	SWC5	YBR053C	CTP1	YCR102C	SED4	HBT1	UBX3	UFD2	UBX3	YDR114C	HPR1	tK(CUU)D1	BCP1	SLH1	ADP1	YBR062C	PFF1	YBR062C	TBS1	SPP381	MRPL36	SSE2	CTP1	BEM1	tL(UAA)D	ORC2	ATG31	EXO84	MRPS9	MUD1	CYC8	RPG1	RPG1	SWC5	SWC5	YBR200W-A	tA(UGC)E	SUF20	YDR278C
	RPL35B	THI13	NPP1	SRP14	SRP14	PRP11	SGF73	YBR200W-A	ENA2	YBR241C	YRO2	PHO89	THI13	EMA35	YDL218W	VAM6	PCL9	snR63	TRM1	DOP1	VPS74	CDC40	VMR1	SUF16	PFF1	RPG1	NRG2	SPP381	SLI15	MRPS9	NPL4	PHO89	YBR200W-A	ARO3	TRM7	tL(UAA)D	AIM3	YSW1	GRS1	MUD1	SEC18	SEC18	ALG7	ALG7	DUR1,2	snR52	tG(GCC)F2	HDA2
	YDL114W	LRG1	SNT1	VAM6	VAM6	MRX9	YGL015C	AME1	TPI1	ALG7	PRP6	HMLALPHA1	LRG1	THI13	PCL9	snR63	UGX2	BRE1	MTC5	tQ(UUG)D3	MUS81	MUS81	SBP1	MAK31	SLM4	UBC4	PFF1	SLI15	IFA38	YSW1	RPS6B	COS2	DUR1,2	ENA5	YBR062C	ARO3	MUD1	TBS1	MRPL36	GRS1	UBC4	PHO3	ENP1	ENP1	YBR209W	tK(CUU)E2	tS(GCU)F	tV(CAC)D
	YDL109C	YPD1	PHO87	snR63	snR63	RPN4	RPS25A	HPC2	DBF4	ARO4	tQ(UUG)B	APA1	YPD1	LRG1	UGX2	SYO1	LDB17	YDL057W	SAN1	NUP42	SHE9	SUF3	RPL8A	PMP1	RPG1	PHO3	RPG1	IFA38	TOS1	TBS1	RPL21A	APA1	YBR209W	ENA2	SLM4	ENA5	GRS1	SPP381	MRPS9	MRPL36	PHO3	VPS15	HIS7	HIS7	tC(GCA)B	tV(AAC)E1	HIS2	tF(GAA)D
	MDH3	OST4	CTR86	BDF2	BDF2	MED2	PRP31	TDP1	UBC5	MRPL37	MNC1	YCL048W-A	OST4	OST4	LDB17	PSA1	YDL114W	PSA1	RPA14	YDR210W-A	ERD1	RPL12B	OSH7	snR65	SEC18	MMS4	UBC4	TOS1	TYR1	SPP381	MED8	YCL048W-A	tE(UUC)B	ENA1	RPG1	ENA2	MRPL36	SLI15	YSW1	MRPS9	VPS15	MMS4	ARO4	ARO4	tE(UUC)B	tI(AAU)E1	QCR6	tX(XXX)D
	VAM6	CDC13	SED4	YDL057W	YDL057W	RAD61	CAF130	SWC5	RRG1	DPB3	AKL1	SPS22	RRI1	CDC13	YDL114W	tK(UUU)D	YDL109C	tK(UUU)D	HSP42	PRP42	ARO80	RAD30	QCR10	PHO87	UBC4	EXO84	PHO3	NPL4	NPL4	SLI15	PGI1	HBN1	HPC2	TPI1	SPT7	ENA1	MRPS9	IFA38	TBS1	YSW1	MMS4	EXO84	DUT1	DUT1	HPC2	tE(UUC)E3	CDC26	HXT6
	snR63	YDL218W	CSM1	PSA1	PSA1	HED1	ECL1	ABD1	RTR2	CTP1	ORC2	MGR1	GDH2	RRI1	YDL109C	FAD1	SRP14	PRP11	RKM2	AMD2	RPN9	ARO80	LEU5	ERS1	YBR085C-A	SUS1	MMS4	EHT1	EHT1	IFA38	BEM1	FRM2	MCX1	tD(GUC)D	tD(GUC)B	TPI1	YSW1	TOS1	SPP381	TBS1	EXO84	CYC8	TRS20	TRS20	MCX1	YER158C	tK(CUU)G2	EMT1
	PEX19	RRI1	FIG2	tK(UUU)D	tK(UUU)D	tV(UAC)D	RPL24B	YBR241C	TPS2	SUL1	TRM7	ATG22	tG(GCC)D1	tG(GCC)D1	SRP14	PRP11	UBX3	PUS9	EBS1	PHM6	tK(CUU)D2	RPN9	NEM1	CDC50	PHO3	MUD1	EXO84	RPS6B	RPS6B	TOS1	YBR200W-A	AGP1	SWC5	RRG1	NHP6B	tD(GUC)D	TBS1	ARL1	SLI15	SPP381	CYC8	MUD1	POP4	POP4	SWC5	BUR6	snR82	SEM1
	TSR1	tG(GCC)D1	CDC50	FAD1	FAD1	RPS11A	GTR2	ALG7	RAD55	PHO89	YBR062C	HBN1	SNF3	UFD2	UBX3	PUS9	VAM6	MRX9	YDR210W	MRX10	SPS1	API2	GPA1	tT(AGU)C	MMS4	GRS1	SUS1	RPL21A	SMP1	NPL4	DUR1,2	YCP4	ALG7	IPT1	PHO3	RRG1	SPP381	TYR1	IFA38	SLI15	MUD1	GRS1	REI1	REI1	ALG7	SLO1	tH(GUG)G2	SUF3
	YDL057W	ARF1	EMA35	PRP11	PRP11	MRH1	TRS65	GPX2	ILT1	APA1	TIP1	AGP1	ARF1	PPH22	MDH3	MRX9	snR63	SLX5	YDR239C	DPP1	YDR541C	YEL073C	SOD2	RDS1	EXO84	MRPL36	MUD1	MED8	RPL21A	EHT1	YBR209W	SUF2	ENP1	RAD55	VPS15	RAD55	SLI15	NPL4	TOS1	IFA38	GRS1	MRPL36	MRPL37	MRPL37	ENP1	SUF9	SOE1	RPL12B
	PSA1	UFD2	THI13	PUS9	PUS9	YDR034W-B	PEX35	ARO4	GIS1	YCL048W-A	PFF1	LDB16	UFD2	PCL9	VAM6	RPN4	PSA1	APC11	TRS23	DPL1	NPR2	FRD1	DIA4	COS7	SUS1	MRPS9	GRS1	MSI1	MED8	RPS6B	tE(UUC)B	SUF16	HIS7	tR(ACG)D	ALG1	tR(ACG)D	IFA38	EHT1	ARL1	TOS1	MRPL36	MRPS9	PPS1	YBR287W	HIS7	tN(GUU)F	tR(UCU)G1	tS(AGA)D3
	tK(UUU)D	PPH22	LRG1	MRX9	MRX9	ENA5	tG(GCC)G1	DUT1	GRX3	HBN1	SLM4	YCP4	PCL9	UGX2	snR63	CDC7	tK(UUU)D	MED2	YDR246W-A	UTP4	RPL12A	ANP1	tA(AGC)H	SOR2	MUD1	TBS1	MRPL36	PGI1	MSI1	RPL21A	HPC2	HTL1	ARO4	GRX3	CYC8	GRX3	TOS1	RPS6B	TYR1	NPL4	MRPS9	YSW1	YBR287W	APM3	ARO4	tF(GAA)F	tF(GAA)G	tK(CUU)D2
	FAD1	RPL41A	YPD1	RPN4	RPN4	ENA2	ATF2	REI1	BMH2	AGP1	ECM33	SUF2	UGX2	LDB17	BDF2	MED2	FAD1	YDR003W-A	YDR248C	YDR341C	FRD1	VMA3	RUF5-1	THI13	GRS1	SPP381	MRPS9	BEM1	PGI1	MED8	MCX1	HSP30	DUT1	TVP15	TEF2	TVP15	ARL1	RPL21A	NPL4	EHT1	YSW1	TBS1	APM3	CTP1	DUT1	SUF20	tD(GUC)G1	SPP41
	PRP11	PCL9	OST4	MED2	MED2	RPC11	HGH1	HSM3	TVP15	LDB16	SEC18	tN(GUU)C	LDB17	RPO21	SYO1	YDR003W-A	PRP11	RAD61	YDR274C	HXT7	ECM10	URA3	CUP1-1	HBT1	MRPL36	SLI15	RTC2	DER1	BEM1	MSI1	SWC5	PMP1	TRS20	tI(AAU)D	MUD1	tI(AAU)D	TYR1	MED8	EHT1	RPL21A	TBS1	SPP381	BSD2	PHO89	TRS20	tG(GCC)F2	tE(UUC)G3	snR13
	PUS9	DLD2	CDC13	KCS1	KCS1	YDR061W	BUB1	RIF1	CCW22	SUF2	SPT7	RVS161	RPO21	RPL35B	TSR1	MAF1	RPN4	KCS1	MSN5	CNL1	GEA2	TIM9	RTT107	TIM22	OPY1	IFA38	YSW1	DUR1,2	DER1	PGI1	ABD1	NPP1	POP4	TMN2	GRS1	TMN2	NPL4	MSI1	RPS6B	MED8	SPP381	SLI15	CTP1	COS2	POP4	tS(GCU)F	ERV1	tL(CAA)D
	RPN4	UGX2	RRI1	tV(UAC)D	tV(UAC)D	RTR2	tK(CUU)G3	DPB3	HPR1	tN(GUU)C	UBC4	ADP1	UBP1	HEM25	YDL057W	RAD61	MED2	tV(UAC)D	YDR344C	ESC2	tR(UCU)E	RPR1	CTR2	RRI1	MRPS9	TOS1	TBS1	YBR209W	DUR1,2	BEM1	ALG7	CTR86	REI1	MRX14	MRPL36	MRX14	EHT1	PGI1	RPL21A	MSI1	SLI15	IFA38	PHO89	HMLALPHA1	REI1	HIS2	tS(AGA)G	tG(GCC)E
	OSH2	LDB17	tG(GCC)D1	RPS11A	RPS11A	RAD55	tW(CCA)G2	SAF1	KGD2	RVS161	MIS1	CTO1	YDL114W	YDL114W	PSA1	KCS1	YDR003W-A	RPS11A	EMT1	ESF1	YEA4	UBC8	YHR212W-A	PRR2	YSW1	TYR1	SPP381	AME1	YBR209W	DER1	ENP1	BUD31	MRPL37	NUM1	MRPS9	NUM1	RPS6B	BEM1	MED8	BEM1	IFA38	TOS1	COS2	MIC10	MRPL37	QCR6	GCD2	MCM3
	CDC7	CRD1	ARF1	PST2	PST2	TFB5	PCT1	DUG2	SPR28	ADP1	RPL19A	SUF16	YDL109C	YDL109C	tK(UUU)D	tV(UAC)D	RAD61	MRH1	SEM1	ERD1	WBP1	YEA6	YIL177C	NHP2	TBS1	NPL4	SLI15	HPC2	AME1	DUR1,2	HIS7	FUB1	HSM3	RKM2	YSW1	RKM2	RPL21A	YBR200W-A	MSI1	YBR200W-A	TOS1	NPL4	HMLALPHA1	APA1	PPS1	CDC26	tL(GAG)G	ECM10
	YDL007C-A	RPO21	UFD2	MRH1	MRH1	RRP8	RPS0A	YBR287W	SIR4	CTO1	YBR085C-A	MAK31	SRP14	DUN1	FAD1	RPS11A	KCS1	tQ(UUG)D1	CDC40	ARO80	IRC22	ACA1	VHS2	YDL206W	SPP381	RPS6B	IFA38	YBR220C	HPC2	YBR209W	ARO4	SRB8	YBR287W	YDR210W	SPP381	YDR210W	MED8	DUR1,2	PGI1	DER1	NPL4	EHT1	MIC10	YCL048W-A	YBR287W	COX13	tK(UUU)G2	IMT4
	MED2	RPL35B	PPH22	YDR034W-B	YDR034W-B	TVP23	MRPL9	BSD2	YDR248C	SUF16	RXT2	HSP30	VAM6	SNU23	PRP11	PST2	YDR018C	ENA5	ARO10	RPN9	snR14	PIC2	YIL089W	SNF3	SLI15	SMP1	TOS1	MCX1	YBR220C	AME1	DUT1	tT(AGU)C	APM3	YDR209C	SLI15	YDR209C	MSI1	YBR209W	BEM1	DUR1,2	EHT1	RPL21A	APA1	HBN1	APM3	tK(CUU)G2	tC(GCA)G	VMA3
	YDR003W-A	EXP1	RPL41A	ENA5	ENA5	VTC5	SMI1	CTP1	PHM6	CWH43	SUS1	YCR025C	snR63	SRP14	MRX9	MRH1	tV(UAC)D	ENA2	MUS81	tK(CUU)D2	PRO3	YER053C-A	tE(CUC)I	INH1	IFA38	RPL21A	TYR1	SLX1	MCX1	HPC2	TRS20	SOR2	CTP1	SIR4	TOS1	SIR4	PGI1	tC(GCA)B	YBR200W-A	YBR209W	SMP1	MED8	FUS1	GBP2	BSD2	SOE1	tN(GUU)G	GEA2
	KCS1	CYK3	PCL9	ENA2	ENA2	ILT1	BRF1	PHO89	DPP1	MAK31	TEF2	NPP1	PEX19	UBX3	RPN4	tQ(UUG)D1	RPS11A	YDR061W	GPI19	snR84	tQ(UUG)E1	FCY22	YIL082W-A	PCL9	TOS1	MED8	NPL4	SWC5	SLX1	YBR220C	POP4	OST4	SUL1	tS(AGA)D2	ARL1	PCF11	BEM1	AME1	DUR1,2	AME1	RPL21A	MSI1	HBN1	PGS1	CTP1	tE(UUC)G2	tA(AGC)G	tK(CUU)E1
	PST2	YDL114W	DLD2	RPC11	RPC11	GIS1	QCR10	COS2	YSP2	HSP30	MUD1	RIM1	TSR1	snR63	MED2	YDR034W-B	PST2	LCB2	ECM11	FDC1	FCY2	RGI1	tK(CUU)I	YDL177C	TYR1	MSI1	EHT1	ABD1	SWC5	TDP1	REI1	tG(GCC)D1	PHO89	tG(GCC)D2	NPL4	tS(AGA)D2	YBR200W-A	HPC2	YBR209W	HPC2	MED8	PGI1	PGS1	YCP4	VBA2	tR(UCU)G1	tA(UGC)G	tR(UCU)E
	YDR034W-B	YDL109C	AIR2	YDR061W	YDR061W	ARX1	LEU5	HMLALPHA1	MRX8	YCR025C	CBP6	snR65	YDL057W	BDF2	MCD1	ENA5	MRH1	RRG1	HEH2	YDR541C	ARG5,6	ARG5,6	tD(GUC)I1	CLB3	NPL4	PGI1	RPS6B	ALG7	ABD1	MCX1	MRPL37	CWC2	HMLALPHA1	YDR278C	RPS6B	tG(GCC)D2	DER1	YBR220C	tC(GCA)B	YBR220C	MSI1	BEM1	YCP4	SUF16	SUL1	tF(GAA)G	YGR164W	YER010C
	snR47	DUN1	UGX2	LCB2	LCB2	YDR131C	tA(AGC)H	APA1	YDR341C	NPP1	PTC4	RPS14A	PSA1	SYO1	MAF1	NRG1	YDR034W-B	RTR2	SPP41	RPL12A	SRG1	VTC1	PAU1	NOP14	RPS6B	KTR4	SMP1	ENP1	ALG7	SLX1	HSM3	TRM8	MIC10	PFU1	RPL21A	YDR278C	DUR1,2	MCX1	AME1	MCX1	PGI1	YBR200W-A	SUF16	HTL1	PHO89	tD(GUC)G1	LSO2	tQ(UUG)E1
	NRG1	SNU23	YDL157C	RTR2	RTR2	MRX16	YHR022C	YCL049C	YPS7	RIM1	CKS1	PHO87	tK(UUU)D	TSR1	KCS1	YDR061W	ENA5	PPH3	YDR514C	RAD23	SHC1	YER076C	VTH2	LDB17	SMP1	BEM1	RPL21A	HIS7	ENP1	SWC5	YBR287W	NUS1	APA1	tF(GAA)D	MED8	HDA2	YBR209W	SWC5	HPC2	SWC5	BEM1	DER1	HTL1	HSP30	COS2	tE(UUC)G3	tG(GCC)G1	SUP19
	LCB2	MDH3	CRD1	TFB5	TFB5	HPR1	RUF5-1	HBN1	ATP22	snR65	MRPS9	BUD31	FAD1	YDL057W	tV(UAC)D	LCB2	ENA2	TFB5	SPS1	tS(AGA)E	tE(UUC)E2	ICP55	ASG7	RPL41B	RPL21A	YBR200W-A	MED8	ARO4	HIS7	ABD1	APM3	VMA1	YCL048W-A	tX(XXX)D	PGI1	PFU1	AME1	ABD1	YBR220C	ABD1	YBR200W-A	DUR1,2	HSP30	NPP1	HMLALPHA1	ERV1	CBP4	YOS1
	RAD55	VAM6	RPO21	RRP8	RRP8	SEC1	CUP1-1	FRM2	MUS81	RPS14A	TBS1	RAD18	PRP11	PSA1	RPS11A	RRG1	YDR061W	RRP8	FDC1	ECM10	KAP123	GLE2	HSP150	STF1	MED8	DUR1,2	MSI1	REI1	ARO4	ALG7	CTP1	CDC36	HBN1	HXT6	DER1	tF(GAA)D	HPC2	ALG7	MCX1	ALG7	DER1	YBR209W	PMP1	IMG1	MIC10	tD(GUC)G2	tK(CUU)G3	tA(UGC)E
	VTC5	snR63	RPL35B	VTC5	VTC5	YDR182W-A	QNS1	AGP1	NCB2	SNT1	SLI15	SRB8	MRX9	tK(UUU)D	MRH1	RTR2	LCB2	TVP23	YEL073C	IMT4	snR4	YER121W	FAR1	CYK3	MSI1	tC(GCA)B	PGI1	MRPL37	DUT1	ENP1	PHO89	LDB17	FRM2	EMT1	DUR1,2	tX(XXX)D	YBR220C	ENP1	SWC5	ENP1	DUR1,2	AME1	NPP1	BUD23	APA1	tS(AGA)G	RSM27	FLO8
	ILT1	BDF2	STF1	ILT1	ILT1	MSS116	IRE1	LDB16	HPT1	BUD31	ICS2	CDC50	RPN4	SIR2	YDR034W-B	PPH3	RRG1	VTC5	CIN8	GEA2	snR52	VFA1	GLG2	RPP1A	PGI1	AME1	BEM1	HSM3	TRS20	HIS7	COS2	COP1	AGP1	SEM1	YBR209W	HXT6	MCX1	HIS7	ABD1	HIS7	YBR209W	HPC2	BUD23	YCR050C	YCL048W-A	GCD2	tG(GCC)G2	snR52
	DNF2	PEX19	CYK3	TVP15	TVP15	RKM2	BZZ1	YCP4	RPN9	SED4	AMN1	tT(AGU)C	CDC7	MRX9	ENA5	TFB5	RTR2	ILT1	RPL12A	tK(CUU)E1	tH(GUG)E2	snR4	CHM7	RPS29B	TAF5	HPC2	YBR200W-A	PPS1	REI1	ARO4	MIC10	RPO21	GBP2	RPP2B	tE(UUC)B	EMT1	SWC5	ARO4	ALG7	ARO4	AME1	YBR220C	YCR050C	THR4	SRO9	NNF2	TNA1	tK(CUU)E2
	MSH6	TSR1	YDL114W	ARX1	ARX1	EBS1	ARP1	SUF2	BNA7	FUB1	IFA38	GIT1	YDL007C-A	RPN4	RPC11	RRP8	PPH3	MRPL1	ECM10	snR14	tK(CUU)E2	snR52	tR(UCU)J1	YDL057W	BEM1	YBR220C	DUR1,2	PAF1	MRPL37	TRS20	APA1	RPL35B	RER1	MUS81	AME1	EAF1	ABD1	DUT1	ENP1	TRS20	HPC2	MCX1	RSC6	CTR86	FUS1	tL(GAG)G	GPA1	tV(AAC)E1
[truncated: 1,544 more rows]

## Sheet: Fig 1D + S2, yeast expression
Figure 1D: Total signal log2FC for genes with significant (FDR < 0.05) total peak signal change
Supplementary Figure 2. Further Timepoints for yeast differential DANPOS & expression correlation
[truncated: 6,280 more rows]

## Sheet: Fig3C + S3BC
Figure 3C:Genome-wide occupancy profiles using MNase in archival mouse specimens are the inverse of freshly collected specimens (Venn Diagram)
[truncated: 18,569 more rows]

[truncated: 1 more sheets: S6]
